# Supplementary material for: Computational screening and molecular docking of compounds from Traditional Chinese Medicine (TCM) by targeting DNA topoisomerase I to design potential anticancer drugs
Source: PLoS One. 2024 Sep 12;19(9):e0310364. doi: 10.1371/journal.pone.0310364 (PMC11392414; doi:10.1371/journal.pone.0310364)
Supplement: S1 File — (SDF) [file pone.0310364.s001.sdf]

19
                    3D
 Structure written by MMmdl.
 17 17  0  0  1  0            999 V2000
   -0.0719   -2.0399   -0.1333 O   0  0  0  0  0  0
   -2.7293   -1.2765   -0.1182 O   0  0  0  0  0  0
    2.7954    0.8387   -0.5184 O   0  0  0  0  0  0
    2.4651   -1.1808    0.4712 O   0  0  0  0  0  0
    0.5981    0.2512    0.0376 C   0  0  0  0  0  0
   -0.4008   -0.7189   -0.0449 C   0  0  0  0  0  0
   -1.7433   -0.3400   -0.0382 C   0  0  0  0  0  0
    0.2548    1.6002    0.1267 C   0  0  0  0  0  0
   -2.0866    1.0091    0.0508 C   0  0  0  0  0  0
   -1.0876    1.9791    0.1333 C   0  0  0  0  0  0
    2.0061   -0.1222    0.0335 C   0  0  0  0  0  0
    1.0093    2.3785    0.2054 H   0  0  0  0  0  0
   -3.1304    1.3111    0.0573 H   0  0  0  0  0  0
   -1.3553    3.0292    0.2057 H   0  0  0  0  0  0
    0.8899   -2.1535   -0.1871 H   0  0  0  0  0  0
   -2.3133   -2.1544   -0.1733 H   0  0  0  0  0  0
    3.7415    0.5791   -0.5173 H   0  0  0  0  0  0
  1  6  1  0  0  0
  1 15  1  0  0  0
  2  7  1  0  0  0
  2 16  1  0  0  0
  3 11  1  0  0  0
  3 17  1  0  0  0
  4 11  2  0  0  0
  5  6  2  0  0  0
  5  8  1  0  0  0
  5 11  1  0  0  0
  6  7  1  0  0  0
  7  9  2  0  0  0
  8 10  2  0  0  0
  8 12  1  0  0  0
  9 10  1  0  0  0
  9 13  1  0  0  0
 10 14  1  0  0  0
M  END
> <s_m_entry_id>
1

> <s_m_entry_name>
Conformer3D_CID_19.1

> <PUBCHEM_COMPOUND_CID>
19

> <PUBCHEM_CONFORMER_RMSD>
0.4

> <PUBCHEM_CONFORMER_DIVERSEORDER>
1
2
3

> <PUBCHEM_MMFF94_PARTIAL_CHARGES>
17
1 -0.53
10 -0.15
11 0.63
12 0.15
13 0.15
14 0.15
15 0.45
16 0.45
17 0.5
2 -0.53
3 -0.65
4 -0.57
5 0.09
6 0.08
7 0.08
8 -0.15
9 -0.15

> <PUBCHEM_EFFECTIVE_ROTOR_COUNT>
1

> <PUBCHEM_PHARMACOPHORE_FEATURES>
6
1 1 donor
1 2 donor
1 3 acceptor
1 4 acceptor
3 3 4 11 anion
6 5 6 7 8 9 10 rings

> <PUBCHEM_HEAVY_ATOM_COUNT>
11

> <PUBCHEM_ATOM_DEF_STEREO_COUNT>
0

> <PUBCHEM_ATOM_UDEF_STEREO_COUNT>
0

> <PUBCHEM_BOND_DEF_STEREO_COUNT>
0

> <PUBCHEM_BOND_UDEF_STEREO_COUNT>
0

> <PUBCHEM_ISOTOPIC_ATOM_COUNT>
0

> <PUBCHEM_COMPONENT_COUNT>
1

> <PUBCHEM_CACTVS_TAUTO_COUNT>
13

> <PUBCHEM_CONFORMER_ID>
1300000001

> <PUBCHEM_MMFF94_ENERGY>
31.0881

> <PUBCHEM_FEATURE_SELFOVERLAP>
30.508

> <PUBCHEM_SHAPE_FINGERPRINT>
11206711 2 18410289237721105677
13380535 76 18051686651463703021
16945 1 18265612276243776825
18185500 45 18193838364880015806
193761 8 17907298754360357239
20871998 184 18201998824122443447
21040471 1 17980199690696153625
23552423 10 18261112920239286562
241688 4 18411414042427176905
2748010 2 18411696595198001005
369184 2 18336544928147333392
5084963 1 18202282463857525698
66348 1 18267022941035232137

> <PUBCHEM_SHAPE_MULTIPOLES>
202.9
3.46
1.97
0.62
1.05
0.01
0
-0.37
-0.1
-0.53
0.02
0.07
0.03
-0.26

> <PUBCHEM_SHAPE_SELFOVERLAP>
432.506

> <PUBCHEM_SHAPE_VOLUME>
112.5

> <PUBCHEM_COORDINATE_TYPE>
2
5
10

> <chiral flag>
0

> <version>
0

> <s_m_Source_Path>
C:\Users\rimon\Downloads\Compressed

> <s_m_Source_File>
Conformer3D_CID_19.sdf

> <i_m_Source_File_Index>
1

$$$$
58
                    3D
 Structure written by MMmdl.
 13 12  0  0  1  0            999 V2000
   -0.3863   -1.4867   -0.0143 O   0  0  0  0  0  0
    2.0404   -0.7885    0.0063 O   0  0  0  0  0  0
    1.4358    1.4245   -0.0151 O   0  0  0  0  0  0
   -1.3299    0.7615    0.0021 C   0  0  0  0  0  0
   -2.7090    0.1263    0.0042 C   0  0  0  0  0  0
   -0.2316   -0.2747    0.0017 C   0  0  0  0  0  0
    1.1805    0.2377    0.0151 C   0  0  0  0  0  0
   -1.2179    1.3870   -0.8895 H   0  0  0  0  0  0
   -1.2164    1.3878    0.8931 H   0  0  0  0  0  0
   -2.8539   -0.5023   -0.8808 H   0  0  0  0  0  0
   -2.8505   -0.5036    0.8887 H   0  0  0  0  0  0
   -3.4844    0.8985    0.0062 H   0  0  0  0  0  0
    2.9749   -0.4906   -0.0098 H   0  0  0  0  0  0
  1  6  2  0  0  0
  2  7  1  0  0  0
  2 13  1  0  0  0
  3  7  2  0  0  0
  4  5  1  0  0  0
  4  6  1  0  0  0
  4  8  1  0  0  0
  4  9  1  0  0  0
  5 10  1  0  0  0
  5 11  1  0  0  0
  5 12  1  0  0  0
  6  7  1  0  0  0
M  END
> <s_m_entry_id>
2

> <s_m_entry_name>
Conformer3D_CID_58.1

> <PUBCHEM_COMPOUND_CID>
58

> <PUBCHEM_CONFORMER_RMSD>
0.4

> <PUBCHEM_CONFORMER_DIVERSEORDER>
1
4
2
3

> <PUBCHEM_MMFF94_PARTIAL_CHARGES>
7
1 -0.57
13 0.5
2 -0.65
3 -0.57
4 0.06
6 0.51
7 0.72

> <PUBCHEM_EFFECTIVE_ROTOR_COUNT>
2

> <PUBCHEM_PHARMACOPHORE_FEATURES>
5
1 1 acceptor
1 2 acceptor
1 3 acceptor
1 5 hydrophobe
3 2 3 7 anion

> <PUBCHEM_HEAVY_ATOM_COUNT>
7

> <PUBCHEM_ATOM_DEF_STEREO_COUNT>
0

> <PUBCHEM_ATOM_UDEF_STEREO_COUNT>
0

> <PUBCHEM_BOND_DEF_STEREO_COUNT>
0

> <PUBCHEM_BOND_UDEF_STEREO_COUNT>
0

> <PUBCHEM_ISOTOPIC_ATOM_COUNT>
0

> <PUBCHEM_COMPONENT_COUNT>
1

> <PUBCHEM_CACTVS_TAUTO_COUNT>
2

> <PUBCHEM_MMFF94_ENERGY>
5.6256

> <PUBCHEM_FEATURE_SELFOVERLAP>
25.441

> <PUBCHEM_SHAPE_FINGERPRINT>
20096714 4 18410292527365276113
21040471 1 18338797926230442441
24536 1 18266162014977872972
29004967 10 18338238137388742922
5084963 1 18272367547015116361
5460574 1 9223225252131621481

> <PUBCHEM_SHAPE_MULTIPOLES>
126.45
3.01
1.25
0.57
1.14
0.05
0
-0.22
0.01
-0.33
-0.01
0.05
-0.01
-0.01

> <PUBCHEM_SHAPE_SELFOVERLAP>
237.141

> <PUBCHEM_SHAPE_VOLUME>
78.5

> <PUBCHEM_COORDINATE_TYPE>
2
5
10

> <chiral flag>
0

> <version>
0

> <s_m_Source_Path>
C:\Users\rimon\Downloads\Compressed

> <s_m_Source_File>
Conformer3D_CID_58.sdf

> <i_m_Source_File_Index>
1

> <PUBCHEM_CONFORMER_ID>
0000003A00000001

$$$$
72
                    3D
 Structure written by MMmdl.
 17 17  0  0  1  0            999 V2000
   -2.2020    1.8803    0.0009 O   0  0  0  0  0  0
   -3.1994   -0.7136    0.0004 O   0  0  0  0  0  0
    3.0463   -0.9893    0.0021 O   0  0  0  0  0  0
    2.8870    1.2781   -0.0003 O   0  0  0  0  0  0
    0.8998   -0.0540   -0.0012 C   0  0  0  0  0  0
    0.0228    1.0307   -0.0006 C   0  0  0  0  0  0
   -1.3552    0.8134    0.0001 C   0  0  0  0  0  0
    0.3990   -1.3559   -0.0010 C   0  0  0  0  0  0
   -1.8558   -0.4886    0.0002 C   0  0  0  0  0  0
   -0.9788   -1.5733   -0.0003 C   0  0  0  0  0  0
    2.3364    0.1723   -0.0002 C   0  0  0  0  0  0
    0.3994    2.0508   -0.0003 H   0  0  0  0  0  0
    1.0458   -2.2288   -0.0012 H   0  0  0  0  0  0
   -1.3559   -2.5926   -0.0001 H   0  0  0  0  0  0
   -3.1157    1.5456    0.0014 H   0  0  0  0  0  0
   -3.3599   -1.6729    0.0003 H   0  0  0  0  0  0
    4.0136   -0.8258    0.0033 H   0  0  0  0  0  0
  1  7  1  0  0  0
  1 15  1  0  0  0
  2  9  1  0  0  0
  2 16  1  0  0  0
  3 11  1  0  0  0
  3 17  1  0  0  0
  4 11  2  0  0  0
  5  6  2  0  0  0
  5  8  1  0  0  0
  5 11  1  0  0  0
  6  7  1  0  0  0
  6 12  1  0  0  0
  7  9  2  0  0  0
  8 10  2  0  0  0
  8 13  1  0  0  0
  9 10  1  0  0  0
 10 14  1  0  0  0
M  END
> <s_m_entry_id>
3

> <s_m_entry_name>
Conformer3D_CID_72.1

> <PUBCHEM_COMPOUND_CID>
72

> <PUBCHEM_CONFORMER_RMSD>
0.4

> <PUBCHEM_CONFORMER_DIVERSEORDER>
1
2

> <PUBCHEM_MMFF94_PARTIAL_CHARGES>
17
1 -0.53
10 -0.15
11 0.63
12 0.15
13 0.15
14 0.15
15 0.45
16 0.45
17 0.5
2 -0.53
3 -0.65
4 -0.57
5 0.09
6 -0.15
7 0.08
8 -0.15
9 0.08

> <PUBCHEM_EFFECTIVE_ROTOR_COUNT>
1

> <PUBCHEM_PHARMACOPHORE_FEATURES>
6
1 1 donor
1 2 donor
1 3 acceptor
1 4 acceptor
3 3 4 11 anion
6 5 6 7 8 9 10 rings

> <PUBCHEM_HEAVY_ATOM_COUNT>
11

> <PUBCHEM_ATOM_DEF_STEREO_COUNT>
0

> <PUBCHEM_ATOM_UDEF_STEREO_COUNT>
0

> <PUBCHEM_BOND_DEF_STEREO_COUNT>
0

> <PUBCHEM_BOND_UDEF_STEREO_COUNT>
0

> <PUBCHEM_ISOTOPIC_ATOM_COUNT>
0

> <PUBCHEM_COMPONENT_COUNT>
1

> <PUBCHEM_CACTVS_TAUTO_COUNT>
12

> <PUBCHEM_MMFF94_ENERGY>
28.6331

> <PUBCHEM_FEATURE_SELFOVERLAP>
30.508

> <PUBCHEM_SHAPE_FINGERPRINT>
12032990 46 18336835302671133059
12897270 3 18410291414984505855
12932764 1 17561077042540958214
13380535 76 18194679268264006191
14325111 11 18410575067668014436
16945 1 18338797939104723367
193761 8 17906452121806557059
19973954 147 18410857668058070932
20871998 184 18129105700211345943
21040471 1 18338798914115034084
23402655 69 18196635334511613901
23552423 10 18333170557343035926
2748010 2 18339081488582254237
369184 2 18342455962840410370
5084963 1 18272652337590515546

> <PUBCHEM_SHAPE_MULTIPOLES>
202.9
4.24
1.7
0.58
1.19
0.16
0
0.25
0
-0.41
0
-0.01
-0.01
0

> <PUBCHEM_SHAPE_SELFOVERLAP>
431.298

> <PUBCHEM_SHAPE_VOLUME>
113.3

> <PUBCHEM_COORDINATE_TYPE>
2
5
10

> <chiral flag>
0

> <version>
0

> <s_m_Source_Path>
C:\Users\rimon\Downloads\Compressed

> <s_m_Source_File>
Conformer3D_CID_72.sdf

> <i_m_Source_File_Index>
1

> <PUBCHEM_CONFORMER_ID>
0000004800000001

$$$$
126
                    3D
 Structure written by MMmdl.
 15 15  0  0  1  0            999 V2000
    3.1479   -0.2731   -0.0009 O   0  0  0  0  0  0
   -3.2102   -0.5295   -0.0005 O   0  0  0  0  0  0
   -0.9714    0.2359    0.0002 C   0  0  0  0  0  0
   -0.1312    1.3492    0.0002 C   0  0  0  0  0  0
   -0.4275   -1.0486    0.0003 C   0  0  0  0  0  0
    1.7973   -0.1063    0.0003 C   0  0  0  0  0  0
    1.2531    1.1781    0.0001 C   0  0  0  0  0  0
    0.9569   -1.2198    0.0004 C   0  0  0  0  0  0
   -2.4148    0.4141   -0.0001 C   0  0  0  0  0  0
   -0.5401    2.3564   -0.0001 H   0  0  0  0  0  0
   -1.0628   -1.9304    0.0002 H   0  0  0  0  0  0
    1.8969    2.0535   -0.0002 H   0  0  0  0  0  0
    1.3750   -2.2227    0.0003 H   0  0  0  0  0  0
   -2.7854    1.4533   -0.0002 H   0  0  0  0  0  0
    3.5735    0.6016   -0.0011 H   0  0  0  0  0  0
  1  6  1  0  0  0
  1 15  1  0  0  0
  2  9  2  0  0  0
  3  4  2  0  0  0
  3  5  1  0  0  0
  3  9  1  0  0  0
  4  7  1  0  0  0
  4 10  1  0  0  0
  5  8  2  0  0  0
  5 11  1  0  0  0
  6  7  2  0  0  0
  6  8  1  0  0  0
  7 12  1  0  0  0
  8 13  1  0  0  0
  9 14  1  0  0  0
M  END
> <s_m_entry_id>
4

> <s_m_entry_name>
Conformer3D_CID_126.1

> <PUBCHEM_COMPOUND_CID>
126

> <PUBCHEM_CONFORMER_RMSD>
0.4

> <PUBCHEM_MMFF94_PARTIAL_CHARGES>
15
1 -0.53
10 0.15
11 0.15
12 0.15
13 0.15
14 0.06
15 0.45
2 -0.57
3 0.09
4 -0.15
5 -0.15
6 0.08
7 -0.15
8 -0.15
9 0.42

> <PUBCHEM_EFFECTIVE_ROTOR_COUNT>
1

> <PUBCHEM_PHARMACOPHORE_FEATURES>
3
1 1 donor
1 2 acceptor
6 3 4 5 6 7 8 rings

> <PUBCHEM_HEAVY_ATOM_COUNT>
9

> <PUBCHEM_ATOM_DEF_STEREO_COUNT>
0

> <PUBCHEM_ATOM_UDEF_STEREO_COUNT>
0

> <PUBCHEM_BOND_DEF_STEREO_COUNT>
0

> <PUBCHEM_BOND_UDEF_STEREO_COUNT>
0

> <PUBCHEM_ISOTOPIC_ATOM_COUNT>
0

> <PUBCHEM_COMPONENT_COUNT>
1

> <PUBCHEM_CACTVS_TAUTO_COUNT>
4

> <PUBCHEM_MMFF94_ENERGY>
20.1383

> <PUBCHEM_FEATURE_SELFOVERLAP>
15.223

> <PUBCHEM_SHAPE_FINGERPRINT>
10857977 72 18410845560312979825
12032990 46 18411145722682176902
12897270 3 18409445860673160381
14325111 11 18410856572567077857
16945 1 18410575080405047876
193761 8 17618222144938915908
21040471 1 18194683889258608384
23235685 24 18410852170367887844
23402655 69 18194945367770104909
23552423 10 18044946657859633734
2748010 2 18121782999914322742
29004967 10 18408326562030811961
5084963 1 18411982463889241289

> <PUBCHEM_SHAPE_MULTIPOLES>
173.48
3.82
1.34
0.6
0.93
0.1
0
-0.45
0
-0.17
0
0
0.01
0

> <PUBCHEM_SHAPE_SELFOVERLAP>
363.046

> <PUBCHEM_SHAPE_VOLUME>
98.5

> <PUBCHEM_COORDINATE_TYPE>
2
5
10

> <chiral flag>
0

> <version>
0

> <s_m_Source_Path>
C:\Users\rimon\Downloads\Compressed

> <s_m_Source_File>
Conformer3D_CID_126.sdf

> <i_m_Source_File_Index>
1

> <PUBCHEM_CONFORMER_DIVERSEORDER>
1

> <PUBCHEM_CONFORMER_ID>
70

$$$$
135
                    3D
 Structure written by MMmdl.
 16 16  0  0  1  0            999 V2000
    3.4587   -0.0255   -0.0011 O   0  0  0  0  0  0
   -2.6845   -1.1936   -0.0010 O   0  0  0  0  0  0
   -2.8471    1.0736   -0.0002 O   0  0  0  0  0  0
   -0.6916    0.0354    0.0004 C   0  0  0  0  0  0
    0.0234    1.2330    0.0002 C   0  0  0  0  0  0
   -0.0120   -1.1828    0.0006 C   0  0  0  0  0  0
    2.0979   -0.0057    0.0003 C   0  0  0  0  0  0
    1.4181    1.2124    0.0000 C   0  0  0  0  0  0
    1.3828   -1.2034    0.0005 C   0  0  0  0  0  0
   -2.1458    0.0566    0.0002 C   0  0  0  0  0  0
   -0.4873    2.1924    0.0000 H   0  0  0  0  0  0
   -0.5289   -2.1383    0.0007 H   0  0  0  0  0  0
    1.9637    2.1523   -0.0004 H   0  0  0  0  0  0
    1.9072   -2.1552    0.0005 H   0  0  0  0  0  0
    3.7872    0.8900   -0.0013 H   0  0  0  0  0  0
   -3.6652   -1.1683   -0.0017 H   0  0  0  0  0  0
  1  7  1  0  0  0
  1 15  1  0  0  0
  2 10  1  0  0  0
  2 16  1  0  0  0
  3 10  2  0  0  0
  4  5  2  0  0  0
  4  6  1  0  0  0
  4 10  1  0  0  0
  5  8  1  0  0  0
  5 11  1  0  0  0
  6  9  2  0  0  0
  6 12  1  0  0  0
  7  8  2  0  0  0
  7  9  1  0  0  0
  8 13  1  0  0  0
  9 14  1  0  0  0
M  END
> <s_m_entry_id>
5

> <s_m_entry_name>
Conformer3D_CID_135.1

> <PUBCHEM_COMPOUND_CID>
135

> <PUBCHEM_CONFORMER_RMSD>
0.4

> <PUBCHEM_CONFORMER_DIVERSEORDER>
1
2

> <PUBCHEM_MMFF94_PARTIAL_CHARGES>
16
1 -0.53
10 0.63
11 0.15
12 0.15
13 0.15
14 0.15
15 0.45
16 0.5
2 -0.65
3 -0.57
4 0.09
5 -0.15
6 -0.15
7 0.08
8 -0.15
9 -0.15

> <PUBCHEM_EFFECTIVE_ROTOR_COUNT>
1

> <PUBCHEM_PHARMACOPHORE_FEATURES>
5
1 1 donor
1 2 acceptor
1 3 acceptor
3 2 3 10 anion
6 4 5 6 7 8 9 rings

> <PUBCHEM_HEAVY_ATOM_COUNT>
10

> <PUBCHEM_ATOM_DEF_STEREO_COUNT>
0

> <PUBCHEM_ATOM_UDEF_STEREO_COUNT>
0

> <PUBCHEM_BOND_DEF_STEREO_COUNT>
0

> <PUBCHEM_BOND_UDEF_STEREO_COUNT>
0

> <PUBCHEM_ISOTOPIC_ATOM_COUNT>
0

> <PUBCHEM_COMPONENT_COUNT>
1

> <PUBCHEM_CACTVS_TAUTO_COUNT>
3

> <PUBCHEM_MMFF94_ENERGY>
26.4346

> <PUBCHEM_FEATURE_SELFOVERLAP>
25.429

> <PUBCHEM_SHAPE_FINGERPRINT>
10857977 72 18411127065296439266
12032990 46 18411990160797858662
12897270 3 18411417297716728037
14325111 11 18410574011106027136
16945 1 18410573942259904388
193761 8 17545884192768768068
20201158 50 18409165489429315055
21040471 1 18338517572424760384
23235685 24 18410288103807411080
23402655 69 18268695127293280949
23552423 10 18333452062073073487
2748010 2 18266740375231910300
29004967 10 18408608045528839954
5084963 1 18270964655966546417
528886 8 18411412886811688857

> <PUBCHEM_SHAPE_MULTIPOLES>
188.19
4.18
1.43
0.59
0.22
0.01
0
-0.01
0
0.14
0
-0.02
0
0

> <PUBCHEM_SHAPE_SELFOVERLAP>
397.264

> <PUBCHEM_SHAPE_VOLUME>
106.2

> <PUBCHEM_COORDINATE_TYPE>
2
5
10

> <chiral flag>
0

> <version>
0

> <s_m_Source_Path>
C:\Users\rimon\Downloads\Compressed

> <s_m_Source_File>
Conformer3D_CID_135.sdf

> <i_m_Source_File_Index>
1

> <PUBCHEM_CONFORMER_ID>
0000008700000001

$$$$
176
                    3D
 Structure written by MMmdl.
  8  7  0  0  1  0            999 V2000
   -0.3035    1.2890   -0.0002 O   0  0  0  0  0  0
   -0.9800   -0.8878   -0.0002 O   0  0  0  0  0  0
    1.3743   -0.3516   -0.0002 C   0  0  0  0  0  0
   -0.0907   -0.0496    0.0006 C   0  0  0  0  0  0
    1.8368    0.0570   -0.9021 H   0  0  0  0  0  0
    1.8400    0.0676    0.8952 H   0  0  0  0  0  0
    1.5207   -1.4356    0.0064 H   0  0  0  0  0  0
   -1.2598    1.5081   -0.0008 H   0  0  0  0  0  0
  1  4  1  0  0  0
  1  8  1  0  0  0
  2  4  2  0  0  0
  3  4  1  0  0  0
  3  5  1  0  0  0
  3  6  1  0  0  0
  3  7  1  0  0  0
M  END
> <s_m_entry_id>
6

> <s_m_entry_name>
Conformer3D_CID_176.1

> <PUBCHEM_COMPOUND_CID>
176

> <PUBCHEM_CONFORMER_RMSD>
0.4

> <PUBCHEM_MMFF94_PARTIAL_CHARGES>
5
1 -0.65
2 -0.57
3 0.06
4 0.66
8 0.5

> <PUBCHEM_EFFECTIVE_ROTOR_COUNT>
0

> <PUBCHEM_PHARMACOPHORE_FEATURES>
3
1 1 acceptor
1 2 acceptor
3 1 2 4 anion

> <PUBCHEM_HEAVY_ATOM_COUNT>
4

> <PUBCHEM_ATOM_DEF_STEREO_COUNT>
0

> <PUBCHEM_ATOM_UDEF_STEREO_COUNT>
0

> <PUBCHEM_BOND_DEF_STEREO_COUNT>
0

> <PUBCHEM_BOND_UDEF_STEREO_COUNT>
0

> <PUBCHEM_ISOTOPIC_ATOM_COUNT>
0

> <PUBCHEM_COMPONENT_COUNT>
1

> <PUBCHEM_CACTVS_TAUTO_COUNT>
1

> <PUBCHEM_MMFF94_ENERGY>
1.2463

> <PUBCHEM_FEATURE_SELFOVERLAP>
15.279

> <PUBCHEM_SHAPE_FINGERPRINT>
139733 1 9222965763108524674
20096714 4 17761776156988475192
21015797 1 9727630600825169738
5943 1 8496689065323825414

> <PUBCHEM_SHAPE_MULTIPOLES>
70.58
1.33
1.11
0.56
0.54
0.16
0
-0.15
0
-0.36
0
0.04
-0.01
0

> <PUBCHEM_SHAPE_SELFOVERLAP>
121.512

> <PUBCHEM_SHAPE_VOLUME>
47.7

> <PUBCHEM_COORDINATE_TYPE>
2
5
10

> <chiral flag>
0

> <version>
0

> <s_m_Source_Path>
C:\Users\rimon\Downloads\Compressed

> <s_m_Source_File>
Conformer3D_CID_176.sdf

> <i_m_Source_File_Index>
1

> <PUBCHEM_CONFORMER_ID>
000000B000000001

> <PUBCHEM_CONFORMER_DIVERSEORDER>
1

$$$$
177
                    3D
 Structure written by MMmdl.
  7  6  0  0  1  0            999 V2000
    1.1443    0.2412    0.0000 O   0  0  0  0  0  0
   -1.2574    0.1815    0.0000 C   0  0  0  0  0  0
    0.1130   -0.4226    0.0000 C   0  0  0  0  0  0
   -1.7938   -0.1493    0.8924 H   0  0  0  0  0  0
   -1.1865    1.2719    0.0016 H   0  0  0  0  0  0
   -1.7928   -0.1468   -0.8938 H   0  0  0  0  0  0
    0.1478   -1.5252   -0.0007 H   0  0  0  0  0  0
  1  3  2  0  0  0
  2  3  1  0  0  0
  2  4  1  0  0  0
  2  5  1  0  0  0
  2  6  1  0  0  0
  3  7  1  0  0  0
M  END
> <s_m_entry_id>
7

> <s_m_entry_name>
Conformer3D_CID_177.1

> <PUBCHEM_COMPOUND_CID>
177

> <PUBCHEM_CONFORMER_RMSD>
0.4

> <PUBCHEM_MMFF94_PARTIAL_CHARGES>
4
1 -0.57
2 0.06
3 0.45
7 0.06

> <PUBCHEM_EFFECTIVE_ROTOR_COUNT>
0

> <PUBCHEM_PHARMACOPHORE_FEATURES>
1
1 1 acceptor

> <PUBCHEM_HEAVY_ATOM_COUNT>
3

> <PUBCHEM_ATOM_DEF_STEREO_COUNT>
0

> <PUBCHEM_ATOM_UDEF_STEREO_COUNT>
0

> <PUBCHEM_BOND_DEF_STEREO_COUNT>
0

> <PUBCHEM_BOND_UDEF_STEREO_COUNT>
0

> <PUBCHEM_ISOTOPIC_ATOM_COUNT>
0

> <PUBCHEM_COMPONENT_COUNT>
1

> <PUBCHEM_CACTVS_TAUTO_COUNT>
2

> <PUBCHEM_MMFF94_ENERGY>
-0.1379

> <PUBCHEM_FEATURE_SELFOVERLAP>
5.074

> <PUBCHEM_SHAPE_FINGERPRINT>
139733 1 18410856564008687845
20096714 4 18411421734391837296
21015797 1 17975980078606383335

> <PUBCHEM_SHAPE_MULTIPOLES>
55.87
1.5
0.68
0.58
0.15
0.04
0
-0.19
0
0.01
0
0.04
0.01
0

> <PUBCHEM_SHAPE_SELFOVERLAP>
88.292

> <PUBCHEM_SHAPE_VOLUME>
39.9

> <PUBCHEM_COORDINATE_TYPE>
2
5
10

> <chiral flag>
0

> <version>
0

> <s_m_Source_Path>
C:\Users\rimon\Downloads\Compressed

> <s_m_Source_File>
Conformer3D_CID_177.sdf

> <i_m_Source_File_Index>
1

> <PUBCHEM_CONFORMER_ID>
000000B100000001

> <PUBCHEM_CONFORMER_DIVERSEORDER>
1

$$$$
179
                    3D
 Structure written by MMmdl.
 14 13  0  0  1  0            999 V2000
   -1.5052    1.0096   -0.1973 O   0  0  0  0  0  0
    1.0748    1.2374    0.4054 O   0  0  0  0  0  0
   -0.7233   -0.1562   -0.4013 C   0  0  1  0  0  0
    0.7242    0.1428   -0.0363 C   0  0  0  0  0  0
   -1.2960   -1.2667    0.4609 C   0  0  0  0  0  0
    1.7255   -0.9669   -0.2314 C   0  0  0  0  0  0
   -0.7765   -0.4229   -1.4618 H   0  0  0  0  0  0
   -1.2049   -1.0223    1.5254 H   0  0  0  0  0  0
   -0.7866   -2.2190    0.2858 H   0  0  0  0  0  0
   -2.3634   -1.4019    0.2556 H   0  0  0  0  0  0
    1.6071   -1.7165    0.5540 H   0  0  0  0  0  0
    2.7385   -0.5573   -0.1843 H   0  0  0  0  0  0
    1.5849   -1.4229   -1.2147 H   0  0  0  0  0  0
   -1.1945    1.6834   -0.8260 H   0  0  0  0  0  0
  1  3  1  0  0  0
  1 14  1  0  0  0
  2  4  2  0  0  0
  3  4  1  0  0  0
  3  5  1  0  0  0
  3  7  1  0  0  0
  4  6  1  0  0  0
  5  8  1  0  0  0
  5  9  1  0  0  0
  5 10  1  0  0  0
  6 11  1  0  0  0
  6 12  1  0  0  0
  6 13  1  0  0  0
M  END
> <s_m_entry_id>
8

> <s_m_entry_name>
Conformer3D_CID_179.1

> <PUBCHEM_COMPOUND_CID>
179

> <PUBCHEM_CONFORMER_RMSD>
0.4

> <PUBCHEM_CONFORMER_DIVERSEORDER>
3
5
1
4
2

> <PUBCHEM_MMFF94_PARTIAL_CHARGES>
6
1 -0.68
14 0.4
2 -0.57
3 0.34
4 0.45
6 0.06

> <PUBCHEM_EFFECTIVE_ROTOR_COUNT>
1

> <PUBCHEM_PHARMACOPHORE_FEATURES>
3
1 1 acceptor
1 1 donor
1 2 acceptor

> <PUBCHEM_HEAVY_ATOM_COUNT>
6

> <PUBCHEM_ATOM_DEF_STEREO_COUNT>
0

> <PUBCHEM_ATOM_UDEF_STEREO_COUNT>
1

> <PUBCHEM_BOND_DEF_STEREO_COUNT>
0

> <PUBCHEM_BOND_UDEF_STEREO_COUNT>
0

> <PUBCHEM_ISOTOPIC_ATOM_COUNT>
0

> <PUBCHEM_COMPONENT_COUNT>
1

> <PUBCHEM_CACTVS_TAUTO_COUNT>
3

> <PUBCHEM_MMFF94_ENERGY>
1.5321

> <PUBCHEM_FEATURE_SELFOVERLAP>
15.231

> <PUBCHEM_SHAPE_FINGERPRINT>
139733 1 8502360127509931710
16714656 1 17898017836565457886
20096714 4 18339636746344349693
21040471 1 18118118078508637653
24536 1 18189041139707972316
29004967 10 18201443549602737850
5943 1 14298269243385280239

> <PUBCHEM_SHAPE_MULTIPOLES>
111.74
2.09
1.38
0.69
0.16
0
0
-0.32
0
-0.09
0.14
-0.02
-0.04
0.3

> <PUBCHEM_SHAPE_SELFOVERLAP>
200.334

> <PUBCHEM_COORDINATE_TYPE>
2
5
10

> <chiral flag>
1

> <version>
0

> <s_m_Source_Path>
C:\Users\rimon\Downloads\Compressed

> <s_m_Source_File>
Conformer3D_CID_179.sdf

> <i_m_Source_File_Index>
1

> <PUBCHEM_CONFORMER_ID>
000000B300000003

> <PUBCHEM_SHAPE_VOLUME>
73

$$$$
190
                    3D
 Structure written by MMmdl.
 15 16  0  0  1  0            999 V2000
   -1.1990   -1.3997    0.0000 N   0  0  0  0  0  0
   -2.0752    0.6499    0.0000 N   0  0  0  0  0  0
    0.0337    1.8594   -0.0001 N   0  0  0  0  0  0
    1.9998    0.4150    0.0000 N   0  0  0  0  0  0
    1.8241   -1.9760    0.0000 N   0  0  0  0  0  0
   -0.1359   -0.5421    0.0001 C   0  0  0  0  0  0
   -0.7056    0.7241    0.0001 C   0  0  0  0  0  0
    1.2359   -0.7004    0.0000 C   0  0  0  0  0  0
   -2.3386   -0.6394    0.0000 C   0  0  0  0  0  0
    1.3607    1.6092    0.0000 C   0  0  0  0  0  0
   -1.1566   -2.4103   -0.0002 H   0  0  0  0  0  0
   -3.3225   -1.0864   -0.0001 H   0  0  0  0  0  0
    2.0034    2.4831   -0.0001 H   0  0  0  0  0  0
    2.8322   -2.0528    0.0003 H   0  0  0  0  0  0
    1.2503   -2.8082    0.0004 H   0  0  0  0  0  0
  1  6  1  0  0  0
  1  9  1  0  0  0
  1 11  1  0  0  0
  2  7  1  0  0  0
  2  9  2  0  0  0
  3  7  2  0  0  0
  3 10  1  0  0  0
  4  8  1  0  0  0
  4 10  2  0  0  0
  5  8  1  0  0  0
  5 14  1  0  0  0
  5 15  1  0  0  0
  6  7  1  0  0  0
  6  8  2  0  0  0
  9 12  1  0  0  0
 10 13  1  0  0  0
M  END
> <s_m_entry_id>
9

> <s_m_entry_name>
Conformer3D_CID_190.1

> <PUBCHEM_COMPOUND_CID>
190

> <PUBCHEM_CONFORMER_RMSD>
0.4

> <PUBCHEM_MMFF94_PARTIAL_CHARGES>
15
1 0.03
10 0.47
11 0.27
12 0.15
13 0.15
14 0.4
15 0.4
2 -0.57
3 -0.57
4 -0.62
5 -0.9
6 -0.15
7 0.48
8 0.41
9 0.04

> <PUBCHEM_EFFECTIVE_ROTOR_COUNT>
0

> <PUBCHEM_PHARMACOPHORE_FEATURES>
8
1 1 donor
1 5 cation
1 5 donor
3 1 2 9 cation
3 2 3 7 cation
3 3 4 10 cation
5 1 2 6 7 9 rings
6 3 4 6 7 8 10 rings

> <PUBCHEM_HEAVY_ATOM_COUNT>
10

> <PUBCHEM_ATOM_DEF_STEREO_COUNT>
0

> <PUBCHEM_ATOM_UDEF_STEREO_COUNT>
0

> <PUBCHEM_BOND_DEF_STEREO_COUNT>
0

> <PUBCHEM_BOND_UDEF_STEREO_COUNT>
0

> <PUBCHEM_ISOTOPIC_ATOM_COUNT>
0

> <PUBCHEM_COMPONENT_COUNT>
1

> <PUBCHEM_CACTVS_TAUTO_COUNT>
8

> <PUBCHEM_MMFF94_ENERGY>
18.4912

> <PUBCHEM_FEATURE_SELFOVERLAP>
41.254

> <PUBCHEM_SHAPE_FINGERPRINT>
12423570 1 16455757476482750348
16945 1 18338799025879213765
18185500 45 18412262865092355894
21040471 1 17618223248714167780
23552423 10 18334299764095011294
241688 4 18121781634109513112
2748010 2 18338514114817805717
29004967 10 18335706078105668913
5084963 1 17769948092261983904

> <PUBCHEM_SHAPE_MULTIPOLES>
180.89
2.77
1.91
0.57
0.71
0.09
0
0.35
0
-0.77
0
0.01
-0.01
0

> <PUBCHEM_SHAPE_SELFOVERLAP>
399.999

> <PUBCHEM_SHAPE_VOLUME>
95.5

> <PUBCHEM_COORDINATE_TYPE>
2
5
10

> <chiral flag>
0

> <version>
0

> <s_m_Source_Path>
C:\Users\rimon\Downloads\Compressed

> <s_m_Source_File>
Conformer3D_CID_190.sdf

> <i_m_Source_File_Index>
1

> <PUBCHEM_CONFORMER_ID>
000000BE00000001

> <PUBCHEM_CONFORMER_DIVERSEORDER>
1

$$$$
196
                    3D
 Structure written by MMmdl.
 20 19  0  0  1  0            999 V2000
    4.1961   -0.8576    0.0801 O   0  0  0  0  0  0
   -4.2399    0.7958    0.0546 O   0  0  0  0  0  0
    3.3866    1.2615   -0.0096 O   0  0  0  0  0  0
   -3.3089   -1.2748   -0.0047 O   0  0  0  0  0  0
    0.6716    0.3719   -0.0311 C   0  0  0  0  0  0
   -0.6914   -0.3294   -0.0760 C   0  0  0  0  0  0
    1.8370   -0.6184   -0.0352 C   0  0  0  0  0  0
   -1.8559    0.6535   -0.0043 C   0  0  0  0  0  0
    3.1915    0.0542    0.0033 C   0  0  0  0  0  0
   -3.1865   -0.0567    0.0229 C   0  0  0  0  0  0
    0.7320    0.9981    0.8680 H   0  0  0  0  0  0
    0.7613    1.0494   -0.8894 H   0  0  0  0  0  0
   -0.7655   -0.9245   -0.9949 H   0  0  0  0  0  0
   -0.7576   -1.0371    0.7603 H   0  0  0  0  0  0
    1.7937   -1.2338   -0.9408 H   0  0  0  0  0  0
    1.7609   -1.2728    0.8405 H   0  0  0  0  0  0
   -1.7779    1.2590    0.9053 H   0  0  0  0  0  0
   -1.8368    1.3156   -0.8768 H   0  0  0  0  0  0
    5.0773   -0.4280    0.1162 H   0  0  0  0  0  0
   -5.0973    0.3190    0.0599 H   0  0  0  0  0  0
  1  9  1  0  0  0
  1 19  1  0  0  0
  2 10  1  0  0  0
  2 20  1  0  0  0
  3  9  2  0  0  0
  4 10  2  0  0  0
  5  6  1  0  0  0
  5  7  1  0  0  0
  5 11  1  0  0  0
  5 12  1  0  0  0
  6  8  1  0  0  0
  6 13  1  0  0  0
  6 14  1  0  0  0
  7  9  1  0  0  0
  7 15  1  0  0  0
  7 16  1  0  0  0
  8 10  1  0  0  0
  8 17  1  0  0  0
  8 18  1  0  0  0
M  END
> <s_m_entry_id>
10

> <s_m_entry_name>
Conformer3D_CID_196.1

> <PUBCHEM_COMPOUND_CID>
196

> <PUBCHEM_CONFORMER_RMSD>
0.6

> <PUBCHEM_CONFORMER_DIVERSEORDER>
1
31
23
28
15
33
6
32
5
22
8
4
16
7
30
10
26
12
17
24
14
3
13
9
27
20
2
19
21
11
25
18
29

> <PUBCHEM_MMFF94_PARTIAL_CHARGES>
10
1 -0.65
10 0.66
19 0.5
2 -0.65
20 0.5
3 -0.57
4 -0.57
7 0.06
8 0.06
9 0.66

> <PUBCHEM_EFFECTIVE_ROTOR_COUNT>
5

> <PUBCHEM_PHARMACOPHORE_FEATURES>
7
1 1 acceptor
1 2 acceptor
1 3 acceptor
1 4 acceptor
3 1 3 9 anion
3 2 4 10 anion
4 5 6 7 8 hydrophobe

> <PUBCHEM_HEAVY_ATOM_COUNT>
10

> <PUBCHEM_ATOM_DEF_STEREO_COUNT>
0

> <PUBCHEM_ATOM_UDEF_STEREO_COUNT>
0

> <PUBCHEM_BOND_DEF_STEREO_COUNT>
0

> <PUBCHEM_BOND_UDEF_STEREO_COUNT>
0

> <PUBCHEM_ISOTOPIC_ATOM_COUNT>
0

> <PUBCHEM_COMPONENT_COUNT>
1

> <PUBCHEM_CACTVS_TAUTO_COUNT>
1

> <PUBCHEM_MMFF94_ENERGY>
4.6594

> <PUBCHEM_FEATURE_SELFOVERLAP>
35.639

> <PUBCHEM_SHAPE_FINGERPRINT>
11062470 55 18334576836851471781
12932764 1 17385711496035629324
14325111 11 18410856576819665262
18186145 218 17967246503244147974
190213 19 17489591155726008530
20645477 70 18271526390407897630
20719005 15 18410575085027127747
22485316 2 18408881836761728082
23402539 116 18340759382028418918

> <PUBCHEM_SHAPE_MULTIPOLES>
182.32
8.43
1.07
0.58
0.04
0.01
0
0.02
-0.22
0.03
0
0
0
-0.04

> <PUBCHEM_SHAPE_SELFOVERLAP>
340.73

> <PUBCHEM_SHAPE_VOLUME>
113.1

> <PUBCHEM_COORDINATE_TYPE>
2
5
10

> <chiral flag>
0

> <version>
0

> <s_m_Source_Path>
C:\Users\rimon\Downloads\Compressed

> <s_m_Source_File>
Conformer3D_CID_196.sdf

> <i_m_Source_File_Index>
1

> <PUBCHEM_CONFORMER_ID>
000000C400000001

$$$$
203
                    3D
 Structure written by MMmdl.
 20 19  0  0  1  0            999 V2000
    0.9664   -2.0674    0.7559 O   0  0  0  0  0  0
   -1.0368   -2.1699   -0.2844 O   0  0  0  0  0  0
   -2.6114    0.3858   -1.2526 O   0  0  0  0  0  0
    2.5897    0.3207   -1.3637 O   0  0  0  0  0  0
   -1.1676    0.5744    0.5609 N   0  0  0  0  0  0
    1.2260    0.5553    0.5067 N   0  0  0  0  0  0
   -3.3444    1.2904    0.7267 N   0  0  0  0  0  0
    3.4232    1.2246    0.5758 N   0  0  0  0  0  0
    0.0119    0.0038   -0.0612 C   0  0  0  0  0  0
   -0.0905   -1.5038    0.1224 C   0  0  0  0  0  0
   -2.3862    0.7182   -0.0902 C   0  0  0  0  0  0
    2.4197    0.6680   -0.1965 C   0  0  0  0  0  0
    0.0032    0.2053   -1.1383 H   0  0  0  0  0  0
   -1.1027    0.8571    1.5337 H   0  0  0  0  0  0
    1.2089    0.8417    1.4803 H   0  0  0  0  0  0
    0.8658   -3.0392    0.8437 H   0  0  0  0  0  0
   -4.2869    1.4601    0.3916 H   0  0  0  0  0  0
   -3.1385    1.5583    1.6831 H   0  0  0  0  0  0
    3.2623    1.5052    1.5373 H   0  0  0  0  0  0
    4.3545    1.3707    0.2011 H   0  0  0  0  0  0
  1 10  1  0  0  0
  1 16  1  0  0  0
  2 10  2  0  0  0
  3 11  2  0  0  0
  4 12  2  0  0  0
  5  9  1  0  0  0
  5 11  1  0  0  0
  5 14  1  0  0  0
  6  9  1  0  0  0
  6 12  1  0  0  0
  6 15  1  0  0  0
  7 11  1  0  0  0
  7 17  1  0  0  0
  7 18  1  0  0  0
  8 12  1  0  0  0
  8 19  1  0  0  0
  8 20  1  0  0  0
  9 10  1  0  0  0
  9 13  1  0  0  0
M  END
> <s_m_entry_id>
11

> <s_m_entry_name>
Conformer3D_CID_203.1

> <PUBCHEM_COMPOUND_CID>
203

> <PUBCHEM_CONFORMER_RMSD>
0.6

> <PUBCHEM_CONFORMER_DIVERSEORDER>
1
20
22
25
27
19
24
26
17
18
14
21
6
7
15
4
11
8
13
23
9
16
10
12
5
3
2

> <PUBCHEM_MMFF94_PARTIAL_CHARGES>
19
1 -0.65
10 0.66
11 0.69
12 0.69
14 0.37
15 0.37
16 0.5
17 0.37
18 0.37
19 0.37
2 -0.57
20 0.37
3 -0.57
4 -0.57
5 -0.73
6 -0.73
7 -0.8
8 -0.8
9 0.66

> <PUBCHEM_EFFECTIVE_ROTOR_COUNT>
5

> <PUBCHEM_PHARMACOPHORE_FEATURES>
9
1 1 acceptor
1 2 acceptor
1 3 acceptor
1 4 acceptor
1 5 donor
1 6 donor
1 7 donor
1 8 donor
3 1 2 10 anion

> <PUBCHEM_HEAVY_ATOM_COUNT>
12

> <PUBCHEM_ATOM_DEF_STEREO_COUNT>
0

> <PUBCHEM_ATOM_UDEF_STEREO_COUNT>
0

> <PUBCHEM_BOND_DEF_STEREO_COUNT>
0

> <PUBCHEM_BOND_UDEF_STEREO_COUNT>
0

> <PUBCHEM_ISOTOPIC_ATOM_COUNT>
0

> <PUBCHEM_COMPONENT_COUNT>
1

> <PUBCHEM_CACTVS_TAUTO_COUNT>
6

> <PUBCHEM_MMFF94_ENERGY>
19.0128

> <PUBCHEM_FEATURE_SELFOVERLAP>
45.87

> <PUBCHEM_SHAPE_FINGERPRINT>
1 1 18263927648415629094
12138202 97 18201154476823352822
12716758 59 18342463685450188342
14325111 11 18412265034066827113
15775835 57 18410291402089223260
18186145 218 18272092668997707892
20653085 51 17632307777896443201
21028194 46 18186521003254319696
21040471 1 18409728469415761562
23559900 14 18343308085512622732
276578 36 18336835203575194344
528862 383 18116144480927942610
6333449 129 18270678808739521520
81228 2 17903360642685299003

> <PUBCHEM_SHAPE_MULTIPOLES>
203.55
4.81
1.83
0.96
0.25
1.35
0.23
-3.13
0.17
-0.13
-0.31
0.04
-0.1
-0.21

> <PUBCHEM_SHAPE_SELFOVERLAP>
396.787

> <PUBCHEM_SHAPE_VOLUME>
120.3

> <PUBCHEM_COORDINATE_TYPE>
2
5
10

> <chiral flag>
0

> <version>
0

> <s_m_Source_Path>
C:\Users\rimon\Downloads\Compressed

> <s_m_Source_File>
Conformer3D_CID_203.sdf

> <i_m_Source_File_Index>
1

> <PUBCHEM_CONFORMER_ID>
000000CB00000001

$$$$
240
                    3D
 Structure written by MMmdl.
 14 14  0  0  1  0            999 V2000
    2.8466   -0.3870    0.0002 O   0  0  0  0  0  0
    0.5644    0.2371    0.0000 C   0  0  0  0  0  0
   -0.3437    1.2960    0.0000 C   0  0  0  0  0  0
    0.1013   -1.0787    0.0000 C   0  0  0  0  0  0
   -1.7147    1.0393    0.0001 C   0  0  0  0  0  0
   -1.2698   -1.3354   -0.0001 C   0  0  0  0  0  0
   -2.1777   -0.2764    0.0000 C   0  0  0  0  0  0
    1.9937    0.5050   -0.0003 C   0  0  0  0  0  0
    0.0016    2.3267    0.0000 H   0  0  0  0  0  0
    0.7902   -1.9194   -0.0001 H   0  0  0  0  0  0
   -2.4218    1.8637    0.0001 H   0  0  0  0  0  0
   -1.6308   -2.3599   -0.0001 H   0  0  0  0  0  0
   -3.2452   -0.4764    0.0000 H   0  0  0  0  0  0
    2.2986    1.5653   -0.0006 H   0  0  0  0  0  0
  1  8  2  0  0  0
  2  3  2  0  0  0
  2  4  1  0  0  0
  2  8  1  0  0  0
  3  5  1  0  0  0
  3  9  1  0  0  0
  4  6  2  0  0  0
  4 10  1  0  0  0
  5  7  2  0  0  0
  5 11  1  0  0  0
  6  7  1  0  0  0
  6 12  1  0  0  0
  7 13  1  0  0  0
  8 14  1  0  0  0
M  END
> <s_m_entry_id>
12

> <s_m_entry_name>
Conformer3D_CID_240.1

> <PUBCHEM_COMPOUND_CID>
240

> <PUBCHEM_CONFORMER_RMSD>
0.4

> <PUBCHEM_MMFF94_PARTIAL_CHARGES>
14
1 -0.57
10 0.15
11 0.15
12 0.15
13 0.15
14 0.06
2 0.09
3 -0.15
4 -0.15
5 -0.15
6 -0.15
7 -0.15
8 0.42
9 0.15

> <PUBCHEM_EFFECTIVE_ROTOR_COUNT>
1

> <PUBCHEM_PHARMACOPHORE_FEATURES>
2
1 1 acceptor
6 2 3 4 5 6 7 rings

> <PUBCHEM_HEAVY_ATOM_COUNT>
8

> <PUBCHEM_ATOM_DEF_STEREO_COUNT>
0

> <PUBCHEM_ATOM_UDEF_STEREO_COUNT>
0

> <PUBCHEM_BOND_DEF_STEREO_COUNT>
0

> <PUBCHEM_BOND_UDEF_STEREO_COUNT>
0

> <PUBCHEM_ISOTOPIC_ATOM_COUNT>
0

> <PUBCHEM_COMPONENT_COUNT>
1

> <PUBCHEM_CACTVS_TAUTO_COUNT>
1

> <PUBCHEM_MMFF94_ENERGY>
18.0728

> <PUBCHEM_FEATURE_SELFOVERLAP>
10.148

> <PUBCHEM_SHAPE_FINGERPRINT>
16714656 1 18409731763581766061
18185500 45 18263078975662380655
21040471 1 18338797793165636005
23552423 10 18187929525178951646
29004967 10 16200157598908099156
369184 2 15195566792725449510
5084963 1 18412544318583771616

> <PUBCHEM_SHAPE_MULTIPOLES>
158.77
3.12
1.41
0.6
1.61
0.02
0
0.14
0
-0.45
0
-0.03
-0.01
0

> <PUBCHEM_SHAPE_SELFOVERLAP>
329.455

> <PUBCHEM_SHAPE_VOLUME>
90.5

> <PUBCHEM_COORDINATE_TYPE>
2
5
10

> <chiral flag>
0

> <version>
0

> <s_m_Source_Path>
C:\Users\rimon\Downloads\Compressed

> <s_m_Source_File>
Conformer3D_CID_240.sdf

> <i_m_Source_File_Index>
1

> <PUBCHEM_CONFORMER_ID>
000000F000000001

> <PUBCHEM_CONFORMER_DIVERSEORDER>
1

$$$$
241
                    3D
 Structure written by MMmdl.
 12 12  0  0  1  0            999 V2000
   -1.2131   -0.6884    0.0000 C   0  0  0  0  0  0
   -1.2028    0.7064    0.0001 C   0  0  0  0  0  0
   -0.0103   -1.3948    0.0000 C   0  0  0  0  0  0
    0.0104    1.3948   -0.0001 C   0  0  0  0  0  0
    1.2028   -0.7063    0.0000 C   0  0  0  0  0  0
    1.2131    0.6884    0.0000 C   0  0  0  0  0  0
   -2.1577   -1.2244    0.0000 H   0  0  0  0  0  0
   -2.1393    1.2564    0.0001 H   0  0  0  0  0  0
   -0.0184   -2.4809   -0.0001 H   0  0  0  0  0  0
    0.0184    2.4808    0.0000 H   0  0  0  0  0  0
    2.1394   -1.2563    0.0001 H   0  0  0  0  0  0
    2.1577    1.2245    0.0000 H   0  0  0  0  0  0
  1  2  2  0  0  0
  1  3  1  0  0  0
  1  7  1  0  0  0
  2  4  1  0  0  0
  2  8  1  0  0  0
  3  5  2  0  0  0
  3  9  1  0  0  0
  4  6  2  0  0  0
  4 10  1  0  0  0
  5  6  1  0  0  0
  5 11  1  0  0  0
  6 12  1  0  0  0
M  END
> <s_m_entry_id>
13

> <s_m_entry_name>
Conformer3D_CID_241.1

> <PUBCHEM_COMPOUND_CID>
241

> <PUBCHEM_CONFORMER_RMSD>
0.4

> <PUBCHEM_MMFF94_PARTIAL_CHARGES>
12
1 -0.15
10 0.15
11 0.15
12 0.15
2 -0.15
3 -0.15
4 -0.15
5 -0.15
6 -0.15
7 0.15
8 0.15
9 0.15

> <PUBCHEM_EFFECTIVE_ROTOR_COUNT>
0

> <PUBCHEM_PHARMACOPHORE_FEATURES>
1
6 1 2 3 4 5 6 rings

> <PUBCHEM_HEAVY_ATOM_COUNT>
6

> <PUBCHEM_ATOM_DEF_STEREO_COUNT>
0

> <PUBCHEM_ATOM_UDEF_STEREO_COUNT>
0

> <PUBCHEM_BOND_DEF_STEREO_COUNT>
0

> <PUBCHEM_BOND_UDEF_STEREO_COUNT>
0

> <PUBCHEM_ISOTOPIC_ATOM_COUNT>
0

> <PUBCHEM_COMPONENT_COUNT>
1

> <PUBCHEM_CACTVS_TAUTO_COUNT>
1

> <PUBCHEM_MMFF94_ENERGY>
13.148

> <PUBCHEM_FEATURE_SELFOVERLAP>
5.074

> <PUBCHEM_SHAPE_FINGERPRINT>
16714656 1 18123201108121732318
20096714 4 18339082562313515547
21015797 1 9222644709913001990
21040471 1 18194402190896164549

> <PUBCHEM_SHAPE_MULTIPOLES>
123.48
1.59
1.59
0.62
0
0
0
0
0
0
0
0
0
0

> <PUBCHEM_SHAPE_SELFOVERLAP>
251.998

> <PUBCHEM_SHAPE_VOLUME>
67.5

> <PUBCHEM_COORDINATE_TYPE>
2
5
10

> <chiral flag>
0

> <version>
0

> <s_m_Source_Path>
C:\Users\rimon\Downloads\Compressed

> <s_m_Source_File>
Conformer3D_CID_241.sdf

> <i_m_Source_File_Index>
1

> <PUBCHEM_CONFORMER_ID>
000000F100000001

> <PUBCHEM_CONFORMER_DIVERSEORDER>
1

$$$$
243
                    3D
 Structure written by MMmdl.
 15 15  0  0  1  0            999 V2000
    2.3067   -1.1843    0.0008 O   0  0  0  0  0  0
    2.4571    1.0837   -0.0005 O   0  0  0  0  0  0
    0.3072    0.0339    0.0000 C   0  0  0  0  0  0
   -0.4142    1.2278    0.0003 C   0  0  0  0  0  0
   -0.3662   -1.1878   -0.0003 C   0  0  0  0  0  0
   -1.8088    1.2003    0.0003 C   0  0  0  0  0  0
   -1.7609   -1.2153   -0.0003 C   0  0  0  0  0  0
   -2.4820   -0.0213    0.0000 C   0  0  0  0  0  0
    1.7611    0.0629   -0.0003 C   0  0  0  0  0  0
    0.0914    2.1900    0.0004 H   0  0  0  0  0  0
    0.1555   -2.1407   -0.0006 H   0  0  0  0  0  0
   -2.3706    2.1298    0.0005 H   0  0  0  0  0  0
   -2.2859   -2.1661   -0.0005 H   0  0  0  0  0  0
   -3.5679   -0.0428    0.0000 H   0  0  0  0  0  0
    3.2873   -1.1536    0.0011 H   0  0  0  0  0  0
  1  9  1  0  0  0
  1 15  1  0  0  0
  2  9  2  0  0  0
  3  4  2  0  0  0
  3  5  1  0  0  0
  3  9  1  0  0  0
  4  6  1  0  0  0
  4 10  1  0  0  0
  5  7  2  0  0  0
  5 11  1  0  0  0
  6  8  2  0  0  0
  6 12  1  0  0  0
  7  8  1  0  0  0
  7 13  1  0  0  0
  8 14  1  0  0  0
M  END
> <s_m_entry_id>
14

> <s_m_entry_name>
Conformer3D_CID_243.1

> <PUBCHEM_COMPOUND_CID>
243

> <PUBCHEM_CONFORMER_RMSD>
0.4

> <PUBCHEM_CONFORMER_DIVERSEORDER>
1
2

> <PUBCHEM_MMFF94_PARTIAL_CHARGES>
15
1 -0.65
10 0.15
11 0.15
12 0.15
13 0.15
14 0.15
15 0.5
2 -0.57
3 0.09
4 -0.15
5 -0.15
6 -0.15
7 -0.15
8 -0.15
9 0.63

> <PUBCHEM_EFFECTIVE_ROTOR_COUNT>
1

> <PUBCHEM_PHARMACOPHORE_FEATURES>
4
1 1 acceptor
1 2 acceptor
3 1 2 9 anion
6 3 4 5 6 7 8 rings

> <PUBCHEM_HEAVY_ATOM_COUNT>
9

> <PUBCHEM_ATOM_DEF_STEREO_COUNT>
0

> <PUBCHEM_ATOM_UDEF_STEREO_COUNT>
0

> <PUBCHEM_BOND_DEF_STEREO_COUNT>
0

> <PUBCHEM_BOND_UDEF_STEREO_COUNT>
0

> <PUBCHEM_ISOTOPIC_ATOM_COUNT>
0

> <PUBCHEM_COMPONENT_COUNT>
1

> <PUBCHEM_CACTVS_TAUTO_COUNT>
1

> <PUBCHEM_MMFF94_ENERGY>
24.3714

> <PUBCHEM_FEATURE_SELFOVERLAP>
20.355

> <PUBCHEM_SHAPE_FINGERPRINT>
10857977 72 18267013041230612665
12897270 3 18339081596130607316
14325111 11 18410855438743190977
16714656 1 18410856568504030781
16945 1 18266458887422941253
18185500 45 18265051525355750655
19973954 147 18411421695884766212
21040471 1 18338797801787186629
23552423 10 18260831496728408398
2748010 2 18410575076110074263
29004967 10 18262523722285066243
369184 2 18411698789989332889
5084963 1 18271521988028924001

> <PUBCHEM_SHAPE_MULTIPOLES>
173.48
3.43
1.51
0.6
0.99
0.03
0
-0.04
0
-0.14
0
-0.05
0
0

> <PUBCHEM_SHAPE_SELFOVERLAP>
363.717

> <PUBCHEM_SHAPE_VOLUME>
98.2

> <PUBCHEM_COORDINATE_TYPE>
2
5
10

> <chiral flag>
0

> <version>
0

> <s_m_Source_Path>
C:\Users\rimon\Downloads\Compressed

> <s_m_Source_File>
Conformer3D_CID_243.sdf

> <i_m_Source_File_Index>
1

> <PUBCHEM_CONFORMER_ID>
000000F300000001

$$$$
244
                    3D
 Structure written by MMmdl.
 16 16  0  0  1  0            999 V2000
    2.7427    0.0002   -0.7083 O   0  0  0  0  0  0
    0.5758   -0.0002    0.2720 C   0  0  0  0  0  0
    2.0447   -0.0001    0.5309 C   0  0  0  0  0  0
   -0.1110    1.2079    0.1508 C   0  0  0  0  0  0
   -0.1111   -1.2082    0.1507 C   0  0  0  0  0  0
   -1.4847    1.2081   -0.0915 C   0  0  0  0  0  0
   -1.4848   -1.2079   -0.0917 C   0  0  0  0  0  0
   -2.1715    0.0002   -0.2128 C   0  0  0  0  0  0
    2.3502    0.8799    1.1071 H   0  0  0  0  0  0
    2.3501   -0.8828    1.1025 H   0  0  0  0  0  0
    0.4133    2.1555    0.2415 H   0  0  0  0  0  0
    0.4130   -2.1559    0.2413 H   0  0  0  0  0  0
   -2.0194    2.1486   -0.1864 H   0  0  0  0  0  0
   -2.0198   -2.1484   -0.1868 H   0  0  0  0  0  0
   -3.2410    0.0003   -0.4018 H   0  0  0  0  0  0
    2.3709    0.7034   -1.2677 H   0  0  0  0  0  0
  1  3  1  0  0  0
  1 16  1  0  0  0
  2  3  1  0  0  0
  2  4  2  0  0  0
  2  5  1  0  0  0
  3  9  1  0  0  0
  3 10  1  0  0  0
  4  6  1  0  0  0
  4 11  1  0  0  0
  5  7  2  0  0  0
  5 12  1  0  0  0
  6  8  2  0  0  0
  6 13  1  0  0  0
  7  8  1  0  0  0
  7 14  1  0  0  0
  8 15  1  0  0  0
M  END
> <s_m_entry_id>
15

> <s_m_entry_name>
Conformer3D_CID_244.1

> <PUBCHEM_COMPOUND_CID>
244

> <PUBCHEM_CONFORMER_RMSD>
0.4

> <PUBCHEM_MMFF94_PARTIAL_CHARGES>
14
1 -0.68
11 0.15
12 0.15
13 0.15
14 0.15
15 0.15
16 0.4
2 -0.14
3 0.42
4 -0.15
5 -0.15
6 -0.15
7 -0.15
8 -0.15

> <PUBCHEM_EFFECTIVE_ROTOR_COUNT>
1

> <PUBCHEM_PHARMACOPHORE_FEATURES>
3
1 1 acceptor
1 1 donor
6 2 4 5 6 7 8 rings

> <PUBCHEM_HEAVY_ATOM_COUNT>
8

> <PUBCHEM_ATOM_DEF_STEREO_COUNT>
0

> <PUBCHEM_ATOM_UDEF_STEREO_COUNT>
0

> <PUBCHEM_BOND_DEF_STEREO_COUNT>
0

> <PUBCHEM_BOND_UDEF_STEREO_COUNT>
0

> <PUBCHEM_ISOTOPIC_ATOM_COUNT>
0

> <PUBCHEM_COMPONENT_COUNT>
1

> <PUBCHEM_CACTVS_TAUTO_COUNT>
1

> <PUBCHEM_MMFF94_ENERGY>
18.7456

> <PUBCHEM_FEATURE_SELFOVERLAP>
15.223

> <PUBCHEM_SHAPE_FINGERPRINT>
15310529 11 16732976518407068417
16714656 1 18410576184216904725
18185500 45 18261101989336378835
20645464 45 17916850405191731970
21040471 1 18267012856562888449
23552423 10 18188207581251275778
29004967 10 16343701045279990650
369184 2 18412252939581138634
5084963 1 18272369775913199944

> <PUBCHEM_SHAPE_MULTIPOLES>
158.77
3.06
1.36
0.71
1.48
0
0.01
0
0.45
-0.56
-0.03
0.19
0
0

> <PUBCHEM_SHAPE_SELFOVERLAP>
324.495

> <PUBCHEM_SHAPE_VOLUME>
92.4

> <PUBCHEM_COORDINATE_TYPE>
2
5
10

> <chiral flag>
0

> <version>
0

> <s_m_Source_Path>
C:\Users\rimon\Downloads\Compressed

> <s_m_Source_File>
Conformer3D_CID_244.sdf

> <i_m_Source_File_Index>
1

> <PUBCHEM_CONFORMER_ID>
000000F400000001

> <PUBCHEM_CONFORMER_DIVERSEORDER>
1

$$$$
263
                    3D
 Structure written by MMmdl.
 15 14  0  0  1  0            999 V2000
   -2.4187    0.3489   -0.0069 O   0  0  0  0  0  0
   -0.0245    0.3421    0.0194 C   0  0  0  0  0  0
    1.2360   -0.5181    0.0058 C   0  0  0  0  0  0
   -1.2861   -0.5090   -0.0059 C   0  0  0  0  0  0
    2.4934    0.3361   -0.0125 C   0  0  0  0  0  0
   -0.0362    0.9861    0.9077 H   0  0  0  0  0  0
   -0.0261    1.0212   -0.8425 H   0  0  0  0  0  0
    1.2331   -1.1695   -0.8759 H   0  0  0  0  0  0
    1.2529   -1.1673    0.8889 H   0  0  0  0  0  0
   -1.3272   -1.1426   -0.8975 H   0  0  0  0  0  0
   -1.3449   -1.1505    0.8787 H   0  0  0  0  0  0
    2.5228    0.9724   -0.9027 H   0  0  0  0  0  0
    2.5432    0.9795    0.8718 H   0  0  0  0  0  0
    3.3838   -0.3002   -0.0202 H   0  0  0  0  0  0
   -2.3753    0.8920   -0.8123 H   0  0  0  0  0  0
  1  4  1  0  0  0
  1 15  1  0  0  0
  2  3  1  0  0  0
  2  4  1  0  0  0
  2  6  1  0  0  0
  2  7  1  0  0  0
  3  5  1  0  0  0
  3  8  1  0  0  0
  3  9  1  0  0  0
  4 10  1  0  0  0
  4 11  1  0  0  0
  5 12  1  0  0  0
  5 13  1  0  0  0
  5 14  1  0  0  0
M  END
> <s_m_entry_id>
16

> <s_m_entry_name>
Conformer3D_CID_263.1

> <PUBCHEM_COMPOUND_CID>
263

> <PUBCHEM_CONFORMER_RMSD>
0.4

> <PUBCHEM_CONFORMER_DIVERSEORDER>
1
8
7
5
3
6
4
2

> <PUBCHEM_MMFF94_PARTIAL_CHARGES>
3
1 -0.68
15 0.4
4 0.28

> <PUBCHEM_EFFECTIVE_ROTOR_COUNT>
2

> <PUBCHEM_PHARMACOPHORE_FEATURES>
3
1 1 acceptor
1 1 donor
1 5 hydrophobe

> <PUBCHEM_HEAVY_ATOM_COUNT>
5

> <PUBCHEM_ATOM_DEF_STEREO_COUNT>
0

> <PUBCHEM_ATOM_UDEF_STEREO_COUNT>
0

> <PUBCHEM_BOND_DEF_STEREO_COUNT>
0

> <PUBCHEM_BOND_UDEF_STEREO_COUNT>
0

> <PUBCHEM_ISOTOPIC_ATOM_COUNT>
0

> <PUBCHEM_COMPONENT_COUNT>
1

> <PUBCHEM_CACTVS_TAUTO_COUNT>
1

> <PUBCHEM_MMFF94_ENERGY>
-1.8038

> <PUBCHEM_FEATURE_SELFOVERLAP>
15.223

> <PUBCHEM_SHAPE_FINGERPRINT>
139733 1 9151174255121236200
14390081 3 18272647969624814152
16714656 1 18341895194656503029
20096714 4 18411136978281424712
29004967 10 15936411126140366600
5460574 1 9295291642199261603

> <PUBCHEM_SHAPE_MULTIPOLES>
97.03
3.46
0.78
0.6
0
0.05
0
-0.45
0.02
0.02
0
0.05
0.01
0

> <PUBCHEM_SHAPE_SELFOVERLAP>
160.49

> <PUBCHEM_SHAPE_VOLUME>
67.4

> <PUBCHEM_COORDINATE_TYPE>
2
5
10

> <chiral flag>
0

> <version>
0

> <s_m_Source_Path>
C:\Users\rimon\Downloads\Compressed

> <s_m_Source_File>
Conformer3D_CID_263.sdf

> <i_m_Source_File_Index>
1

> <PUBCHEM_CONFORMER_ID>
0000010700000001

$$$$
264
                    3D
 Structure written by MMmdl.
 14 13  0  0  1  0            999 V2000
    2.1010   -0.8632   -0.0201 O   0  0  0  0  0  0
    1.2626    1.2475    0.0156 O   0  0  0  0  0  0
   -1.3963    0.4139   -0.0360 C   0  0  0  0  0  0
   -0.2741   -0.6148    0.0331 C   0  0  0  0  0  0
   -2.7795   -0.2191    0.0069 C   0  0  0  0  0  0
    1.0864    0.0358    0.0005 C   0  0  0  0  0  0
   -1.3026    1.0038   -0.9561 H   0  0  0  0  0  0
   -1.3052    1.1203    0.7983 H   0  0  0  0  0  0
   -0.3524   -1.1927    0.9603 H   0  0  0  0  0  0
   -0.3466   -1.2984   -0.8199 H   0  0  0  0  0  0
   -2.9224   -0.7828    0.9343 H   0  0  0  0  0  0
   -2.9227   -0.9021   -0.8364 H   0  0  0  0  0  0
   -3.5528    0.5536   -0.0450 H   0  0  0  0  0  0
    2.9786   -0.4250   -0.0289 H   0  0  0  0  0  0
  1  6  1  0  0  0
  1 14  1  0  0  0
  2  6  2  0  0  0
  3  4  1  0  0  0
  3  5  1  0  0  0
  3  7  1  0  0  0
  3  8  1  0  0  0
  4  6  1  0  0  0
  4  9  1  0  0  0
  4 10  1  0  0  0
  5 11  1  0  0  0
  5 12  1  0  0  0
  5 13  1  0  0  0
M  END
> <s_m_entry_id>
17

> <s_m_entry_name>
Conformer3D_CID_264.1

> <PUBCHEM_COMPOUND_CID>
264

> <PUBCHEM_CONFORMER_RMSD>
0.4

> <PUBCHEM_CONFORMER_DIVERSEORDER>
1
2
8
3
7
4
5
6

> <PUBCHEM_MMFF94_PARTIAL_CHARGES>
5
1 -0.65
14 0.5
2 -0.57
4 0.06
6 0.66

> <PUBCHEM_EFFECTIVE_ROTOR_COUNT>
2

> <PUBCHEM_PHARMACOPHORE_FEATURES>
4
1 1 acceptor
1 2 acceptor
1 5 hydrophobe
3 1 2 6 anion

> <PUBCHEM_HEAVY_ATOM_COUNT>
6

> <PUBCHEM_ATOM_DEF_STEREO_COUNT>
0

> <PUBCHEM_ATOM_UDEF_STEREO_COUNT>
0

> <PUBCHEM_BOND_DEF_STEREO_COUNT>
0

> <PUBCHEM_BOND_UDEF_STEREO_COUNT>
0

> <PUBCHEM_ISOTOPIC_ATOM_COUNT>
0

> <PUBCHEM_COMPONENT_COUNT>
1

> <PUBCHEM_CACTVS_TAUTO_COUNT>
1

> <PUBCHEM_MMFF94_ENERGY>
0.0944

> <PUBCHEM_FEATURE_SELFOVERLAP>
20.355

> <PUBCHEM_SHAPE_FINGERPRINT>
139733 1 9150876287628364454
20096714 4 18411419556874878345
21040471 1 18266178520447546688
29004967 10 18340206297694173034
5460574 1 9295287244284690759

> <PUBCHEM_SHAPE_MULTIPOLES>
111.74
3.36
1
0.58
1.45
0.14
0
-0.34
0.01
-0.39
0
0.06
-0.01
0.02

> <PUBCHEM_SHAPE_SELFOVERLAP>
198.098

> <PUBCHEM_SHAPE_VOLUME>
73.1

> <PUBCHEM_COORDINATE_TYPE>
2
5
10

> <chiral flag>
0

> <version>
0

> <s_m_Source_Path>
C:\Users\rimon\Downloads\Compressed

> <s_m_Source_File>
Conformer3D_CID_264.sdf

> <i_m_Source_File_Index>
1

> <PUBCHEM_CONFORMER_ID>
0000010800000001

$$$$
289
                    3D
 Structure written by MMmdl.
 14 14  0  0  1  0            999 V2000
    1.7858    1.3900    0.0004 O   0  0  0  0  0  0
    1.7858   -1.3900   -0.0001 O   0  0  0  0  0  0
    0.6128    0.6973   -0.0003 C   0  0  0  0  0  0
    0.6127   -0.6974   -0.0001 C   0  0  0  0  0  0
   -0.5952    1.3949   -0.0002 C   0  0  0  0  0  0
   -0.5953   -1.3948    0.0001 C   0  0  0  0  0  0
   -1.8032    0.6974    0.0001 C   0  0  0  0  0  0
   -1.8033   -0.6974    0.0001 C   0  0  0  0  0  0
   -0.6022    2.4815    0.0000 H   0  0  0  0  0  0
   -0.6100   -2.4814    0.0003 H   0  0  0  0  0  0
   -2.7438    1.2404    0.0002 H   0  0  0  0  0  0
   -2.7440   -1.2403    0.0003 H   0  0  0  0  0  0
    2.5187    0.7500    0.0006 H   0  0  0  0  0  0
    1.5910   -2.3429    0.0000 H   0  0  0  0  0  0
  1  3  1  0  0  0
  1 13  1  0  0  0
  2  4  1  0  0  0
  2 14  1  0  0  0
  3  4  1  0  0  0
  3  5  2  0  0  0
  4  6  2  0  0  0
  5  7  1  0  0  0
  5  9  1  0  0  0
  6  8  1  0  0  0
  6 10  1  0  0  0
  7  8  2  0  0  0
  7 11  1  0  0  0
  8 12  1  0  0  0
M  END
> <s_m_entry_id>
18

> <s_m_entry_name>
Conformer3D_CID_289.1

> <PUBCHEM_COMPOUND_CID>
289

> <PUBCHEM_CONFORMER_RMSD>
0.4

> <PUBCHEM_MMFF94_PARTIAL_CHARGES>
14
1 -0.53
10 0.15
11 0.15
12 0.15
13 0.45
14 0.45
2 -0.53
3 0.08
4 0.08
5 -0.15
6 -0.15
7 -0.15
8 -0.15
9 0.15

> <PUBCHEM_EFFECTIVE_ROTOR_COUNT>
0

> <PUBCHEM_PHARMACOPHORE_FEATURES>
3
1 1 donor
1 2 donor
6 3 4 5 6 7 8 rings

> <PUBCHEM_HEAVY_ATOM_COUNT>
8

> <PUBCHEM_ATOM_DEF_STEREO_COUNT>
0

> <PUBCHEM_ATOM_UDEF_STEREO_COUNT>
0

> <PUBCHEM_BOND_DEF_STEREO_COUNT>
0

> <PUBCHEM_BOND_UDEF_STEREO_COUNT>
0

> <PUBCHEM_ISOTOPIC_ATOM_COUNT>
0

> <PUBCHEM_COMPONENT_COUNT>
1

> <PUBCHEM_CACTVS_TAUTO_COUNT>
6

> <PUBCHEM_MMFF94_ENERGY>
17.416

> <PUBCHEM_FEATURE_SELFOVERLAP>
15.227

> <PUBCHEM_SHAPE_FINGERPRINT>
16714656 1 17907302044052260854
18185500 45 18124311863841961887
21040471 1 18338797922051597637
23552423 10 18261396671511714934
29004967 10 18116721909416247465

> <PUBCHEM_SHAPE_MULTIPOLES>
152.9
2.26
1.75
0.59
0.07
0
0
0
0
0.31
0
-0.05
0
0

> <PUBCHEM_SHAPE_SELFOVERLAP>
319.585

> <PUBCHEM_SHAPE_VOLUME>
86.9

> <PUBCHEM_COORDINATE_TYPE>
2
5
10

> <chiral flag>
0

> <version>
0

> <s_m_Source_Path>
C:\Users\rimon\Downloads\Compressed

> <s_m_Source_File>
Conformer3D_CID_289.sdf

> <i_m_Source_File_Index>
1

> <PUBCHEM_CONFORMER_ID>
0000012100000001

> <PUBCHEM_CONFORMER_DIVERSEORDER>
1

$$$$
305
                    3D
 Structure written by MMmdl.
 21 20  0  0  1  0            999 V2000
    2.8438   -0.2447   -0.0001 O   0  0  0  0  0  0
   -0.8815   -0.0256    0.0000 N   0  3  0  0  0  0
    0.4860   -0.6925    0.0389 C   0  0  0  0  0  0
   -1.0018    0.8116   -1.2653 C   0  0  0  0  0  0
   -1.9665   -1.0928    0.0074 C   0  0  0  0  0  0
   -1.0437    0.8711    1.2189 C   0  0  0  0  0  0
    1.5636    0.3730    0.0002 C   0  0  0  0  0  0
    0.5503   -1.2977    0.9513 H   0  0  0  0  0  0
    0.5649   -1.3696   -0.8202 H   0  0  0  0  0  0
   -0.6981    0.2022   -2.1215 H   0  0  0  0  0  0
   -2.0502    1.1084   -1.3741 H   0  0  0  0  0  0
   -0.3944    1.7160   -1.1807 H   0  0  0  0  0  0
   -1.8610   -1.6856    0.9208 H   0  0  0  0  0  0
   -2.9431   -0.6003   -0.0166 H   0  0  0  0  0  0
   -1.8360   -1.7236   -0.8770 H   0  0  0  0  0  0
   -0.7933    0.2953    2.1147 H   0  0  0  0  0  0
   -0.4097    1.7559    1.1247 H   0  0  0  0  0  0
   -2.0891    1.1937    1.2633 H   0  0  0  0  0  0
    1.5343    0.9794   -0.9066 H   0  0  0  0  0  0
    1.5448    1.0391    0.8656 H   0  0  0  0  0  0
    2.9121   -0.7787    0.8097 H   0  0  0  0  0  0
  1  7  1  0  0  0
  1 21  1  0  0  0
  2  3  1  0  0  0
  2  4  1  0  0  0
  2  5  1  0  0  0
  2  6  1  0  0  0
  3  7  1  0  0  0
  3  8  1  0  0  0
  3  9  1  0  0  0
  4 10  1  0  0  0
  4 11  1  0  0  0
  4 12  1  0  0  0
  5 13  1  0  0  0
  5 14  1  0  0  0
  5 15  1  0  0  0
  6 16  1  0  0  0
  6 17  1  0  0  0
  6 18  1  0  0  0
  7 19  1  0  0  0
  7 20  1  0  0  0
M  CHG  1   2   1
M  END
> <s_m_entry_id>
19

> <s_m_entry_name>
Conformer3D_CID_305.1

> <PUBCHEM_COMPOUND_CID>
305

> <PUBCHEM_CONFORMER_RMSD>
0.4

> <PUBCHEM_MMFF94_PARTIAL_CHARGES>
8
1 -0.68
2 -1.01
21 0.4
3 0.5
4 0.5
5 0.5
6 0.5
7 0.28

> <PUBCHEM_EFFECTIVE_ROTOR_COUNT>
2

> <PUBCHEM_PHARMACOPHORE_FEATURES>
3
1 1 acceptor
1 1 donor
1 2 cation

> <PUBCHEM_HEAVY_ATOM_COUNT>
7

> <PUBCHEM_ATOM_DEF_STEREO_COUNT>
0

> <PUBCHEM_ATOM_UDEF_STEREO_COUNT>
0

> <PUBCHEM_BOND_DEF_STEREO_COUNT>
0

> <PUBCHEM_BOND_UDEF_STEREO_COUNT>
0

> <PUBCHEM_ISOTOPIC_ATOM_COUNT>
0

> <PUBCHEM_COMPONENT_COUNT>
1

> <PUBCHEM_CACTVS_TAUTO_COUNT>
1

> <PUBCHEM_MMFF94_ENERGY>
22.8535

> <PUBCHEM_FEATURE_SELFOVERLAP>
15.223

> <PUBCHEM_SHAPE_FINGERPRINT>
16714656 1 18113333141375314415
20096714 4 17630338445186228208
21040471 1 17628939840525764097
23552449 1 17967803942675706476
24536 1 18130782305114164634
29004967 10 17489591211513286034
5084963 1 18334294292586127530
5460574 1 9295296036351797002
5943 1 17829651492399289317

> <PUBCHEM_SHAPE_MULTIPOLES>
133.21
2.9
1.1
1.07
2.08
0.04
0.03
0.56
-0.01
-0.47
-0.02
-0.47
-0.41
-0.01

> <PUBCHEM_SHAPE_SELFOVERLAP>
231.255

> <PUBCHEM_SHAPE_VOLUME>
91.3

> <PUBCHEM_COORDINATE_TYPE>
2
5
10

> <chiral flag>
0

> <version>
0

> <s_m_Source_Path>
C:\Users\rimon\Downloads\Compressed

> <s_m_Source_File>
Conformer3D_CID_305.sdf

> <i_m_Source_File_Index>
1

> <PUBCHEM_CONFORMER_ID>
0000013100000001

> <PUBCHEM_CONFORMER_DIVERSEORDER>
1

$$$$
311
                    3D
 Structure written by MMmdl.
 21 20  0  0  1  0            999 V2000
    0.0296    0.2095    1.6069 O   0  0  0  0  0  0
   -0.8558    1.7979   -1.4962 O   0  0  0  0  0  0
   -1.3554    2.2689    0.6622 O   0  0  0  0  0  0
   -2.3908   -2.3046   -0.7871 O   0  0  0  0  0  0
    3.5351   -0.4033   -0.9273 O   0  0  0  0  0  0
   -2.5559   -0.6265    0.7317 O   0  0  0  0  0  0
    2.5438   -1.1245    0.9835 O   0  0  0  0  0  0
    0.1007    0.3620    0.1941 C   0  0  0  0  0  0
   -0.4905   -0.8791   -0.4971 C   0  0  0  0  0  0
    1.5374    0.7096   -0.2266 C   0  0  0  0  0  0
   -0.7650    1.5773   -0.1587 C   0  0  0  0  0  0
   -1.9098   -1.2305   -0.1154 C   0  0  0  0  0  0
    2.5767   -0.3568    0.0300 C   0  0  0  0  0  0
    0.1120   -1.7555   -0.2286 H   0  0  0  0  0  0
   -0.4574   -0.7614   -1.5866 H   0  0  0  0  0  0
    1.8842    1.6080    0.3000 H   0  0  0  0  0  0
    1.5589    0.9361   -1.3004 H   0  0  0  0  0  0
    0.4620    0.9771    2.0186 H   0  0  0  0  0  0
   -1.4293    2.5669   -1.7015 H   0  0  0  0  0  0
   -3.3078   -2.5252   -0.5172 H   0  0  0  0  0  0
    4.1914   -1.1116   -0.7546 H   0  0  0  0  0  0
  1  8  1  0  0  0
  1 18  1  0  0  0
  2 11  1  0  0  0
  2 19  1  0  0  0
  3 11  2  0  0  0
  4 12  1  0  0  0
  4 20  1  0  0  0
  5 13  1  0  0  0
  5 21  1  0  0  0
  6 12  2  0  0  0
  7 13  2  0  0  0
  8  9  1  0  0  0
  8 10  1  0  0  0
  8 11  1  0  0  0
  9 12  1  0  0  0
  9 14  1  0  0  0
  9 15  1  0  0  0
 10 13  1  0  0  0
 10 16  1  0  0  0
 10 17  1  0  0  0
M  END
> <s_m_entry_id>
20

> <s_m_entry_name>
Conformer3D_CID_311.1

> <PUBCHEM_COMPOUND_CID>
311

> <PUBCHEM_CONFORMER_RMSD>
0.6

> <PUBCHEM_CONFORMER_DIVERSEORDER>
1
33
37
8
38
48
27
9
40
15
20
7
43
17
45
34
18
44
32
6
42
16
26
19
39
14
12
24
4
36
28
35
22
47
10
5
23
41
29
3
21
31
46
11
25
30
2
13

> <PUBCHEM_MMFF94_PARTIAL_CHARGES>
17
1 -0.68
10 0.06
11 0.66
12 0.66
13 0.66
18 0.4
19 0.5
2 -0.65
20 0.5
21 0.5
3 -0.57
4 -0.65
5 -0.65
6 -0.57
7 -0.57
8 0.34
9 0.06

> <PUBCHEM_EFFECTIVE_ROTOR_COUNT>
5

> <PUBCHEM_PHARMACOPHORE_FEATURES>
11
1 1 acceptor
1 1 donor
1 2 acceptor
1 3 acceptor
1 4 acceptor
1 5 acceptor
1 6 acceptor
1 7 acceptor
3 2 3 11 anion
3 4 6 12 anion
3 5 7 13 anion

> <PUBCHEM_HEAVY_ATOM_COUNT>
13

> <PUBCHEM_ATOM_DEF_STEREO_COUNT>
0

> <PUBCHEM_ATOM_UDEF_STEREO_COUNT>
0

> <PUBCHEM_BOND_DEF_STEREO_COUNT>
0

> <PUBCHEM_BOND_UDEF_STEREO_COUNT>
0

> <PUBCHEM_ISOTOPIC_ATOM_COUNT>
0

> <PUBCHEM_COMPONENT_COUNT>
1

> <PUBCHEM_CACTVS_TAUTO_COUNT>
1

> <PUBCHEM_MMFF94_ENERGY>
17.5694

> <PUBCHEM_FEATURE_SELFOVERLAP>
56.016

> <PUBCHEM_SHAPE_FINGERPRINT>
10702982 57 17463391842256417873
12138202 97 18192991526067552589
12326174 3 17322922991420993577
12932764 1 18042411240328800624
13024252 1 15792027639921058512
14128692 85 18269280238481013326
14817 1 9942105891921267657
16945 1 18343585109695023515
20645477 70 17476065200380142063
20653085 51 13623797311369477894
20653091 64 17695913610814411051
20708731 107 17612876315257732775
20711985 344 18410006620035063531
207724 885 18265058105667816731
20871998 184 18339654329919250093
23552423 10 18189055450670975340
7364860 26 17478889845450249751
81228 2 18409442574959914489

> <PUBCHEM_SHAPE_MULTIPOLES>
226.45
3.98
2.07
1.13
2.56
0.48
0.07
-2.13
-0.35
-1.57
-0.32
0.01
0.15
-0.32

> <PUBCHEM_SHAPE_SELFOVERLAP>
450.358

> <PUBCHEM_SHAPE_VOLUME>
132.7

> <PUBCHEM_COORDINATE_TYPE>
2
5
10

> <chiral flag>
0

> <version>
0

> <s_m_Source_Path>
C:\Users\rimon\Downloads\Compressed

> <s_m_Source_File>
Conformer3D_CID_311.sdf

> <i_m_Source_File_Index>
1

> <PUBCHEM_CONFORMER_ID>
0000013700000001

$$$$
326
                    3D
 Structure written by MMmdl.
 23 23  0  0  1  0            999 V2000
   -3.8343   -0.8359    0.0005 O   0  0  0  0  0  0
    2.5704    0.2250   -0.0003 C   0  0  0  0  0  0
    1.0789    0.2184    0.0003 C   0  0  0  0  0  0
    3.1616   -0.4351   -1.2603 C   0  0  0  0  0  0
    3.1628   -0.4324    1.2606 C   0  0  0  0  0  0
    0.3767    1.4236   -0.0005 C   0  0  0  0  0  0
    0.3864   -0.9923    0.0007 C   0  0  0  0  0  0
   -1.0182    1.4181   -0.0009 C   0  0  0  0  0  0
   -1.0085   -0.9979    0.0001 C   0  0  0  0  0  0
   -1.7107    0.2073   -0.0007 C   0  0  0  0  0  0
   -3.1651    0.2011    0.0006 C   0  0  0  0  0  0
    2.9206    1.2664   -0.0016 H   0  0  0  0  0  0
    2.9307   -1.5046   -1.3092 H   0  0  0  0  0  0
    4.2517   -0.3286   -1.2737 H   0  0  0  0  0  0
    2.7667    0.0353   -2.1677 H   0  0  0  0  0  0
    2.7688    0.0400    2.1673 H   0  0  0  0  0  0
    4.2529   -0.3262    1.2727 H   0  0  0  0  0  0
    2.9316   -1.5019    1.3121 H   0  0  0  0  0  0
    0.9005    2.3757   -0.0009 H   0  0  0  0  0  0
    0.9131   -1.9425    0.0012 H   0  0  0  0  0  0
   -1.5513    2.3653   -0.0012 H   0  0  0  0  0  0
   -1.5272   -1.9531    0.0006 H   0  0  0  0  0  0
   -3.6645    1.1849    0.0009 H   0  0  0  0  0  0
  1 11  2  0  0  0
  2  3  1  0  0  0
  2  4  1  0  0  0
  2  5  1  0  0  0
  2 12  1  0  0  0
  3  6  2  0  0  0
  3  7  1  0  0  0
  4 13  1  0  0  0
  4 14  1  0  0  0
  4 15  1  0  0  0
  5 16  1  0  0  0
  5 17  1  0  0  0
  5 18  1  0  0  0
  6  8  1  0  0  0
  6 19  1  0  0  0
  7  9  2  0  0  0
  7 20  1  0  0  0
  8 10  2  0  0  0
  8 21  1  0  0  0
  9 10  1  0  0  0
  9 22  1  0  0  0
 10 11  1  0  0  0
 11 23  1  0  0  0
M  END
> <s_m_entry_id>
21

> <s_m_entry_name>
Conformer3D_CID_326.1

> <PUBCHEM_COMPOUND_CID>
326

> <PUBCHEM_CONFORMER_RMSD>
0.4

> <PUBCHEM_CONFORMER_DIVERSEORDER>
1
4
3
2

> <PUBCHEM_MMFF94_PARTIAL_CHARGES>
14
1 -0.57
10 0.09
11 0.42
19 0.15
2 0.14
20 0.15
21 0.15
22 0.15
23 0.06
3 -0.14
6 -0.15
7 -0.15
8 -0.15
9 -0.15

> <PUBCHEM_EFFECTIVE_ROTOR_COUNT>
2

> <PUBCHEM_PHARMACOPHORE_FEATURES>
3
1 1 acceptor
3 2 4 5 hydrophobe
6 3 6 7 8 9 10 rings

> <PUBCHEM_HEAVY_ATOM_COUNT>
11

> <PUBCHEM_ATOM_DEF_STEREO_COUNT>
0

> <PUBCHEM_ATOM_UDEF_STEREO_COUNT>
0

> <PUBCHEM_BOND_DEF_STEREO_COUNT>
0

> <PUBCHEM_BOND_UDEF_STEREO_COUNT>
0

> <PUBCHEM_ISOTOPIC_ATOM_COUNT>
0

> <PUBCHEM_COMPONENT_COUNT>
1

> <PUBCHEM_CACTVS_TAUTO_COUNT>
1

> <PUBCHEM_MMFF94_ENERGY>
25.6077

> <PUBCHEM_FEATURE_SELFOVERLAP>
15.223

> <PUBCHEM_SHAPE_FINGERPRINT>
10130415 120 18260827111434820184
10219947 1 17989490735902234733
10857977 72 18342167864960936369
11206711 2 18334856078582657389
11543360 7 15647341895837041987
12032990 46 18341058479446050295
12932764 1 17967249810231939348
14325111 11 18410856546802516353
14993402 34 17821737142966818798
15310529 11 16732700545278182804
16945 1 18410575071830989509
19026448 4 16486975081206605313
19026448 5 16443345360304825861
193761 8 17689997830292832325
20645476 183 17531260499067433534
21293036 1 18334584563471283324
23380061 330 18343294890497298647
23402539 116 18271511044452266934
23402655 69 18195508317881807749
23463225 33 18188203204674047114
23552423 10 17898574434309844484
2748010 2 18121500425489242295
369184 2 18335128783198953160
5084963 1 18130796620303459208
7364860 26 18128259089317141136
8030462 33 17749117660191119852

> <PUBCHEM_SHAPE_MULTIPOLES>
220.51
5.6
1.27
0.9
1.12
0.26
0
-1.27
0
0.34
0
-0.94
-0.11
0

> <PUBCHEM_SHAPE_SELFOVERLAP>
451.901

> <PUBCHEM_SHAPE_VOLUME>
128.1

> <PUBCHEM_COORDINATE_TYPE>
2
5
10

> <chiral flag>
0

> <version>
0

> <s_m_Source_Path>
C:\Users\rimon\Downloads\Compressed

> <s_m_Source_File>
Conformer3D_CID_326.sdf

> <i_m_Source_File_Index>
1

> <PUBCHEM_CONFORMER_ID>
0000014600000001

$$$$
332
                    3D
 Structure written by MMmdl.
 21 21  0  0  1  0            999 V2000
   -2.2429   -1.0307   -0.0512 O   0  0  0  0  0  0
   -2.3871    1.7449   -0.0883 O   0  0  0  0  0  0
    1.3010   -0.1506    0.1186 C   0  0  0  0  0  0
   -1.1086   -0.2777   -0.0020 C   0  0  0  0  0  0
    0.1324   -0.9106    0.0677 C   0  0  0  0  0  0
   -1.1810    1.1151   -0.0208 C   0  0  0  0  0  0
    1.2285    1.2423    0.0996 C   0  0  0  0  0  0
   -0.0125    1.8752    0.0299 C   0  0  0  0  0  0
    2.5952   -0.8104    0.1911 C   0  0  0  0  0  0
   -2.0817   -2.4475   -0.0276 C   0  0  0  0  0  0
    3.7568   -0.3501   -0.3170 C   0  0  0  0  0  0
    0.2463   -1.9899    0.0832 H   0  0  0  0  0  0
    2.1185    1.8639    0.1520 H   0  0  0  0  0  0
   -0.0551    2.9611    0.0190 H   0  0  0  0  0  0
    2.6101   -1.7801    0.6842 H   0  0  0  0  0  0
   -1.6298   -2.7873    0.9105 H   0  0  0  0  0  0
   -1.5387   -2.8072   -0.9082 H   0  0  0  0  0  0
   -3.0842   -2.8860   -0.0730 H   0  0  0  0  0  0
   -2.2424    2.7067   -0.0917 H   0  0  0  0  0  0
    4.6629   -0.9381   -0.2118 H   0  0  0  0  0  0
    3.8319    0.5919   -0.8484 H   0  0  0  0  0  0
  1  4  1  0  0  0
  1 10  1  0  0  0
  2  6  1  0  0  0
  2 19  1  0  0  0
  3  5  2  0  0  0
  3  7  1  0  0  0
  3  9  1  0  0  0
  4  5  1  0  0  0
  4  6  2  0  0  0
  5 12  1  0  0  0
  6  8  1  0  0  0
  7  8  2  0  0  0
  7 13  1  0  0  0
  8 14  1  0  0  0
  9 11  2  0  0  0
  9 15  1  0  0  0
 10 16  1  0  0  0
 10 17  1  0  0  0
 10 18  1  0  0  0
 11 20  1  0  0  0
 11 21  1  0  0  0
M  END
> <s_m_entry_id>
22

> <s_m_entry_name>
Conformer3D_CID_332.1

> <PUBCHEM_COMPOUND_CID>
332

> <PUBCHEM_CONFORMER_RMSD>
0.4

> <PUBCHEM_CONFORMER_DIVERSEORDER>
6
4
3
1
2
5

> <PUBCHEM_MMFF94_PARTIAL_CHARGES>
18
1 -0.36
10 0.28
11 -0.3
12 0.15
13 0.15
14 0.15
15 0.15
19 0.45
2 -0.53
20 0.15
21 0.15
3 0.03
4 0.08
5 -0.15
6 0.08
7 -0.15
8 -0.15
9 -0.18

> <PUBCHEM_EFFECTIVE_ROTOR_COUNT>
2

> <PUBCHEM_PHARMACOPHORE_FEATURES>
4
1 1 acceptor
1 11 hydrophobe
1 2 donor
6 3 4 5 6 7 8 rings

> <PUBCHEM_HEAVY_ATOM_COUNT>
11

> <PUBCHEM_ATOM_DEF_STEREO_COUNT>
0

> <PUBCHEM_ATOM_UDEF_STEREO_COUNT>
0

> <PUBCHEM_BOND_DEF_STEREO_COUNT>
0

> <PUBCHEM_BOND_UDEF_STEREO_COUNT>
0

> <PUBCHEM_ISOTOPIC_ATOM_COUNT>
0

> <PUBCHEM_COMPONENT_COUNT>
1

> <PUBCHEM_CACTVS_TAUTO_COUNT>
3

> <PUBCHEM_MMFF94_ENERGY>
38.629

> <PUBCHEM_FEATURE_SELFOVERLAP>
20.297

> <PUBCHEM_SHAPE_FINGERPRINT>
11206711 2 18408036325225898182
12138202 97 18264203617154407463
12716758 59 18196656194386775302
13024252 1 16153721872655672728
13380535 76 18197774397385266999
14128692 85 18337677524177040460
161256 15 18124595537852562000
16945 1 18338510816430868704
193761 8 18266457787858981721
20588541 1 18198906911583774452
20645477 70 17616802675845312543
20871998 184 18273497874869918974
20871998 22 18196092363664527426
21040471 1 18122620557107547240
21501502 16 18338523052713664620
23235685 24 18196646294170848260
23552423 10 18188209913428722612
23559900 14 18270678650854678502
241688 4 18336825385253776929
2748010 2 18339913926316977484
6333449 129 18341046324646248616

> <PUBCHEM_SHAPE_MULTIPOLES>
214.64
4.29
2.22
0.62
2.9
0.09
0
1.53
0.34
-1.7
0.01
0.08
0.01
0.03

> <PUBCHEM_SHAPE_SELFOVERLAP>
444.524

> <PUBCHEM_SHAPE_VOLUME>
123.9

> <PUBCHEM_COORDINATE_TYPE>
2
5
10

> <chiral flag>
0

> <version>
0

> <s_m_Source_Path>
C:\Users\rimon\Downloads\Compressed

> <s_m_Source_File>
Conformer3D_CID_332.sdf

> <i_m_Source_File_Index>
1

> <PUBCHEM_CONFORMER_ID>
0000014C00000006

$$$$
335
                    3D
 Structure written by MMmdl.
 16 16  0  0  1  0            999 V2000
    1.6857   -1.5029    0.0000 O   0  0  0  0  0  0
    0.6382    0.6532   -0.0001 C   0  0  0  0  0  0
    0.5573   -0.7393    0.0000 C   0  0  0  0  0  0
   -0.5273    1.4196    0.0000 C   0  0  0  0  0  0
    1.9637    1.3405    0.0001 C   0  0  0  0  0  0
   -0.6891   -1.3654    0.0001 C   0  0  0  0  0  0
   -1.7737    0.7934    0.0000 C   0  0  0  0  0  0
   -1.8547   -0.5991    0.0000 C   0  0  0  0  0  0
   -0.4819    2.5054    0.0001 H   0  0  0  0  0  0
    2.5347    1.0651    0.8929 H   0  0  0  0  0  0
    2.5356    1.0638   -0.8918 H   0  0  0  0  0  0
    1.8594    2.4308   -0.0008 H   0  0  0  0  0  0
   -0.7672   -2.4493    0.0001 H   0  0  0  0  0  0
   -2.6813    1.3899    0.0000 H   0  0  0  0  0  0
   -2.8253   -1.0865    0.0000 H   0  0  0  0  0  0
    1.4333   -2.4422    0.0000 H   0  0  0  0  0  0
  1  3  1  0  0  0
  1 16  1  0  0  0
  2  3  1  0  0  0
  2  4  2  0  0  0
  2  5  1  0  0  0
  3  6  2  0  0  0
  4  7  1  0  0  0
  4  9  1  0  0  0
  5 10  1  0  0  0
  5 11  1  0  0  0
  5 12  1  0  0  0
  6  8  1  0  0  0
  6 13  1  0  0  0
  7  8  2  0  0  0
  7 14  1  0  0  0
  8 15  1  0  0  0
M  END
> <s_m_entry_id>
23

> <s_m_entry_name>
Conformer3D_CID_335.1

> <PUBCHEM_COMPOUND_CID>
335

> <PUBCHEM_CONFORMER_RMSD>
0.4

> <PUBCHEM_MMFF94_PARTIAL_CHARGES>
13
1 -0.53
13 0.15
14 0.15
15 0.15
16 0.45
2 -0.14
3 0.08
4 -0.15
5 0.14
6 -0.15
7 -0.15
8 -0.15
9 0.15

> <PUBCHEM_EFFECTIVE_ROTOR_COUNT>
0

> <PUBCHEM_PHARMACOPHORE_FEATURES>
2
1 1 donor
6 2 3 4 6 7 8 rings

> <PUBCHEM_HEAVY_ATOM_COUNT>
8

> <PUBCHEM_ATOM_DEF_STEREO_COUNT>
0

> <PUBCHEM_ATOM_UDEF_STEREO_COUNT>
0

> <PUBCHEM_BOND_DEF_STEREO_COUNT>
0

> <PUBCHEM_BOND_UDEF_STEREO_COUNT>
0

> <PUBCHEM_ISOTOPIC_ATOM_COUNT>
0

> <PUBCHEM_COMPONENT_COUNT>
1

> <PUBCHEM_CACTVS_TAUTO_COUNT>
3

> <PUBCHEM_MMFF94_ENERGY>
18.4775

> <PUBCHEM_FEATURE_SELFOVERLAP>
10.148

> <PUBCHEM_SHAPE_FINGERPRINT>
16714656 1 17977670032347309756
16945 1 18266459995535111585
18185500 45 18196087965702165495
21040471 1 18410575131965962305
23552423 10 18333734632466982670
2748010 2 18410012117767197901
29004967 10 18188779486232166657

> <PUBCHEM_SHAPE_MULTIPOLES>
158.77
2.42
1.79
0.6
0.27
0.25
0
-0.31
0
0.28
0
-0.02
-0.02
0

> <PUBCHEM_SHAPE_SELFOVERLAP>
328.334

> <PUBCHEM_COORDINATE_TYPE>
2
5
10

> <chiral flag>
0

> <version>
0

> <s_m_Source_Path>
C:\Users\rimon\Downloads\Compressed

> <s_m_Source_File>
Conformer3D_CID_335.sdf

> <i_m_Source_File_Index>
1

> <PUBCHEM_CONFORMER_ID>
0000014F00000001

> <PUBCHEM_CONFORMER_DIVERSEORDER>
1

> <PUBCHEM_SHAPE_VOLUME>
92

$$$$
338
                    3D
 Structure written by MMmdl.
 16 16  0  0  1  0            999 V2000
    0.2626   -2.1794   -0.1866 O   0  0  0  0  0  0
    2.2319    1.3945   -0.4792 O   0  0  0  0  0  0
    2.4659   -0.6561    0.4730 O   0  0  0  0  0  0
    0.2790    0.2094    0.0344 C   0  0  0  0  0  0
   -0.4094   -0.9983   -0.0809 C   0  0  0  0  0  0
   -0.4275    1.4075    0.1399 C   0  0  0  0  0  0
   -1.8043   -1.0077   -0.0907 C   0  0  0  0  0  0
   -1.8223    1.3979    0.1300 C   0  0  0  0  0  0
   -2.5108    0.1904    0.0146 C   0  0  0  0  0  0
    1.7349    0.2418    0.0455 C   0  0  0  0  0  0
    0.0796    2.3632    0.2437 H   0  0  0  0  0  0
   -2.3539   -1.9410   -0.1801 H   0  0  0  0  0  0
   -2.3728    2.3304    0.2150 H   0  0  0  0  0  0
   -3.5968    0.1831    0.0077 H   0  0  0  0  0  0
   -0.3805   -2.9057   -0.2573 H   0  0  0  0  0  0
    3.2128    1.4077   -0.4679 H   0  0  0  0  0  0
  1  5  1  0  0  0
  1 15  1  0  0  0
  2 10  1  0  0  0
  2 16  1  0  0  0
  3 10  2  0  0  0
  4  5  1  0  0  0
  4  6  2  0  0  0
  4 10  1  0  0  0
  5  7  2  0  0  0
  6  8  1  0  0  0
  6 11  1  0  0  0
  7  9  1  0  0  0
  7 12  1  0  0  0
  8  9  2  0  0  0
  8 13  1  0  0  0
  9 14  1  0  0  0
M  END
> <s_m_entry_id>
24

> <s_m_entry_name>
Conformer3D_CID_338.1

> <PUBCHEM_COMPOUND_CID>
338

> <PUBCHEM_CONFORMER_RMSD>
0.4

> <PUBCHEM_CONFORMER_DIVERSEORDER>
1
3
2

> <PUBCHEM_MMFF94_PARTIAL_CHARGES>
16
1 -0.53
10 0.63
11 0.15
12 0.15
13 0.15
14 0.15
15 0.45
16 0.5
2 -0.65
3 -0.57
4 0.09
5 0.08
6 -0.15
7 -0.15
8 -0.15
9 -0.15

> <PUBCHEM_EFFECTIVE_ROTOR_COUNT>
1

> <PUBCHEM_PHARMACOPHORE_FEATURES>
5
1 1 donor
1 2 acceptor
1 3 acceptor
3 2 3 10 anion
6 4 5 6 7 8 9 rings

> <PUBCHEM_HEAVY_ATOM_COUNT>
10

> <PUBCHEM_ATOM_DEF_STEREO_COUNT>
0

> <PUBCHEM_ATOM_UDEF_STEREO_COUNT>
0

> <PUBCHEM_BOND_DEF_STEREO_COUNT>
0

> <PUBCHEM_BOND_UDEF_STEREO_COUNT>
0

> <PUBCHEM_ISOTOPIC_ATOM_COUNT>
0

> <PUBCHEM_COMPONENT_COUNT>
1

> <PUBCHEM_CACTVS_TAUTO_COUNT>
4

> <PUBCHEM_MMFF94_ENERGY>
27.8862

> <PUBCHEM_FEATURE_SELFOVERLAP>
25.429

> <PUBCHEM_SHAPE_FINGERPRINT>
12423570 1 18117839897809013233
14325111 11 18410575080400026481
16945 1 18338238133267777341
18185500 45 17976820109853530318
21040471 1 18412824694054012216
23552423 10 18335140869041894566
241688 4 17185599014007255723
2748010 2 18410856602710879397
29004967 10 15647048283024173044
369184 2 18413102879165031913
5084963 1 18202282476673803808

> <PUBCHEM_SHAPE_MULTIPOLES>
188.19
3.22
1.81
0.63
0.61
0.36
0
-0.49
-0.06
-0.05
0.09
0.04
-0.03
-0.23

> <PUBCHEM_SHAPE_SELFOVERLAP>
398.38

> <PUBCHEM_SHAPE_VOLUME>
105.1

> <PUBCHEM_COORDINATE_TYPE>
2
5
10

> <chiral flag>
0

> <version>
0

> <s_m_Source_Path>
C:\Users\rimon\Downloads\Compressed

> <s_m_Source_File>
Conformer3D_CID_338.sdf

> <i_m_Source_File_Index>
1

> <PUBCHEM_CONFORMER_ID>
0000015200000001

$$$$
341
                    3D
 Structure written by MMmdl.
 33 34  0  0  1  0            999 V2000
   -0.1382   -0.3337    0.4913 O   0  0  0  0  0  0
   -1.3063   -2.6898   -0.3779 O   0  0  0  0  0  0
   -4.0411   -2.7896   -0.8017 O   0  0  0  0  0  0
    4.4345   -1.5677    1.8639 O   0  0  0  0  0  0
    5.0098    1.9333   -1.3528 O   0  0  0  0  0  0
    6.0819    0.2278    0.5475 O   0  0  0  0  0  0
    0.1138    0.3270   -1.7304 O   0  0  0  0  0  0
   -3.7316    2.9253    0.9356 O   0  0  0  0  0  0
   -5.6872    1.9216    0.3566 O   0  0  0  0  0  0
   -1.5163   -0.4003    0.2693 C   0  0  0  0  0  0
    2.0222    0.0985   -0.3191 C   0  0  0  0  0  0
   -2.0737   -1.5838   -0.1617 C   0  0  0  0  0  0
   -3.6440    0.6793    0.2799 C   0  0  0  0  0  0
   -2.2669    0.7330    0.4956 C   0  0  0  0  0  0
   -3.4507   -1.6375   -0.3775 C   0  0  0  0  0  0
    2.8491    1.0033   -0.9850 C   0  0  0  0  0  0
    2.5588   -0.7629    0.6377 C   0  0  0  0  0  0
   -4.2359   -0.5059   -0.1567 C   0  0  0  0  0  0
    0.6011    0.0517   -0.6249 C   0  0  0  0  0  0
    3.9224   -0.7195    0.9287 C   0  0  0  0  0  0
    4.2126    1.0466   -0.6940 C   0  0  0  0  0  0
    4.7492    0.1851    0.2628 C   0  0  0  0  0  0
   -4.4634    1.8582    0.5127 C   0  0  0  0  0  0
   -1.7669    1.6344    0.8367 H   0  0  0  0  0  0
    2.4330    1.6777   -1.7298 H   0  0  0  0  0  0
    1.9362   -1.4859    1.1594 H   0  0  0  0  0  0
   -5.3090   -0.5544   -0.3259 H   0  0  0  0  0  0
   -1.8858   -3.4122   -0.6764 H   0  0  0  0  0  0
   -4.9975   -2.6403   -0.8962 H   0  0  0  0  0  0
    5.3904   -1.4012    1.9370 H   0  0  0  0  0  0
    4.4673    2.4455   -1.9766 H   0  0  0  0  0  0
    6.4929    0.9123   -0.0085 H   0  0  0  0  0  0
   -4.2932    3.7147    1.0903 H   0  0  0  0  0  0
  1 10  1  0  0  0
  1 19  1  0  0  0
  2 12  1  0  0  0
  2 28  1  0  0  0
  3 15  1  0  0  0
  3 29  1  0  0  0
  4 20  1  0  0  0
  4 30  1  0  0  0
  5 21  1  0  0  0
  5 31  1  0  0  0
  6 22  1  0  0  0
  6 32  1  0  0  0
  7 19  2  0  0  0
  8 23  1  0  0  0
  8 33  1  0  0  0
  9 23  2  0  0  0
 10 12  1  0  0  0
 10 14  2  0  0  0
 11 16  2  0  0  0
 11 17  1  0  0  0
 11 19  1  0  0  0
 12 15  2  0  0  0
 13 14  1  0  0  0
 13 18  2  0  0  0
 13 23  1  0  0  0
 14 24  1  0  0  0
 15 18  1  0  0  0
 16 21  1  0  0  0
 16 25  1  0  0  0
 17 20  2  0  0  0
 17 26  1  0  0  0
 18 27  1  0  0  0
 20 22  1  0  0  0
 21 22  2  0  0  0
M  END
> <s_m_entry_id>
25

> <s_m_entry_name>
Conformer3D_CID_341.1

> <PUBCHEM_COMPOUND_CID>
341

> <PUBCHEM_CONFORMER_RMSD>
0.8

> <PUBCHEM_CONFORMER_DIVERSEORDER>
1
15
32
12
29
10
25
28
26
39
4
35
37
14
18
27
31
23
3
44
16
21
19
6
45
5
41
9
8
36
2
20
24
38
7
17
11
33
40
34
30
46
43
47
13
42
22

> <PUBCHEM_MMFF94_PARTIAL_CHARGES>
33
1 -0.23
10 0.08
11 0.09
12 0.08
13 0.09
14 -0.15
15 0.08
16 -0.15
17 -0.15
18 -0.15
19 0.63
2 -0.53
20 0.08
21 0.08
22 0.08
23 0.63
24 0.15
25 0.15
26 0.15
27 0.15
28 0.45
29 0.45
3 -0.53
30 0.45
31 0.45
32 0.45
33 0.5
4 -0.53
5 -0.53
6 -0.53
7 -0.57
8 -0.65
9 -0.57

> <PUBCHEM_EFFECTIVE_ROTOR_COUNT>
4

> <PUBCHEM_PHARMACOPHORE_FEATURES>
11
1 2 donor
1 3 donor
1 4 donor
1 5 donor
1 6 donor
1 7 acceptor
1 8 acceptor
1 9 acceptor
3 8 9 23 anion
6 10 12 13 14 15 18 rings
6 11 16 17 20 21 22 rings

> <PUBCHEM_HEAVY_ATOM_COUNT>
23

> <PUBCHEM_ATOM_DEF_STEREO_COUNT>
0

> <PUBCHEM_ATOM_UDEF_STEREO_COUNT>
0

> <PUBCHEM_BOND_DEF_STEREO_COUNT>
0

> <PUBCHEM_BOND_UDEF_STEREO_COUNT>
0

> <PUBCHEM_ISOTOPIC_ATOM_COUNT>
0

> <PUBCHEM_COMPONENT_COUNT>
1

> <PUBCHEM_CACTVS_TAUTO_COUNT>
168

> <PUBCHEM_MMFF94_ENERGY>
72.4055

> <PUBCHEM_FEATURE_SELFOVERLAP>
55.893

> <PUBCHEM_SHAPE_FINGERPRINT>
10411042 1 17982446311782184615
10595046 47 18336264660357087230
10912923 1 18260544554395317690
11315181 36 18334853969806085358
12107183 9 18048311150634744346
12236239 1 18186518821838175299
12390115 104 17773613645851074177
12403259 415 16845296067832914570
12596602 18 17749115491280446681
12616971 3 17967531268434839280
12633257 1 18336543828783431244
12670546 56 18335978761511294836
12788726 201 18266461103922296731
12969540 114 15913039898322048677
13167823 11 18335419101513592514
13583140 156 17346589785840703334
13675066 3 16515405153112912389
14739800 52 18198332043793082728
15238133 3 18271805692690169784
17818456 19 18267866082086835864
17980427 23 18412266164144626973
1813 80 16950853492184009918
19489759 90 18059855077680488919
20511986 3 18261660545739034648
20554085 129 17773015485591846673
20645477 56 18272938198346098361
20645477 70 16950830484366016794
21033648 29 16343980299843057770
21065198 48 18334574667993285558
21065201 7 18060146444072643974
212916 134 18129652011418920251
21424621 283 17202498693380587985
23402539 116 18272083907654509045
23503953 91 18408597042207697576
23557571 272 17775299274084802613
23559900 14 17916314852919516734
268830 7 17967527991216757772
300161 21 18410288112429020248
341906 21 18202845448323854680
34797466 226 17559690605855549580
4214541 1 18411699897996047117
495365 180 17202764778751128318
5104073 3 18187362160046623576
542803 24 18334861627637925988
573450 72 18410849971234077067
5758199 1 18040718121819898000
7064713 232 18411407402518636938
9849439 229 17840602392300929113
9862522 239 17970340417786547677
9981440 41 18340493279441774555

> <PUBCHEM_SHAPE_MULTIPOLES>
420.51
13.01
2.41
1.15
5.68
0.17
0.02
-4.12
-1.75
-3.34
0.01
1.03
-0.02
-2.65

> <PUBCHEM_SHAPE_SELFOVERLAP>
924.31

> <PUBCHEM_SHAPE_VOLUME>
224.3

> <PUBCHEM_COORDINATE_TYPE>
2
5
10

> <chiral flag>
0

> <version>
0

> <s_m_Source_Path>
C:\Users\rimon\Downloads\Compressed

> <s_m_Source_File>
Conformer3D_CID_341.sdf

> <i_m_Source_File_Index>
1

> <PUBCHEM_CONFORMER_ID>
0000015500000001

$$$$
370
                    3D
 Structure written by MMmdl.
 18 18  0  0  1  0            999 V2000
    3.1158   -0.0411   -0.0006 O   0  0  0  0  0  0
    1.7728    2.3803   -0.0004 O   0  0  0  0  0  0
    1.6770   -2.4076   -0.0008 O   0  0  0  0  0  0
   -3.0362   -1.1764   -0.0008 O   0  0  0  0  0  0
   -3.1863    1.0917   -0.0004 O   0  0  0  0  0  0
   -1.0366    0.0417    0.0005 C   0  0  0  0  0  0
    1.7526   -0.0142    0.0004 C   0  0  0  0  0  0
    1.0793    1.2075    0.0001 C   0  0  0  0  0  0
    1.0312   -1.2081    0.0008 C   0  0  0  0  0  0
   -0.3153    1.2354    0.0002 C   0  0  0  0  0  0
   -0.3635   -1.1801    0.0008 C   0  0  0  0  0  0
   -2.4908    0.0708    0.0002 C   0  0  0  0  0  0
   -0.8342    2.1912   -0.0001 H   0  0  0  0  0  0
   -0.8919   -2.1299    0.0007 H   0  0  0  0  0  0
    3.4410    0.8760   -0.0010 H   0  0  0  0  0  0
    1.1431    3.1216   -0.0006 H   0  0  0  0  0  0
    2.6353   -2.2390   -0.0011 H   0  0  0  0  0  0
   -4.0167   -1.1460   -0.0016 H   0  0  0  0  0  0
  1  7  1  0  0  0
  1 15  1  0  0  0
  2  8  1  0  0  0
  2 16  1  0  0  0
  3  9  1  0  0  0
  3 17  1  0  0  0
  4 12  1  0  0  0
  4 18  1  0  0  0
  5 12  2  0  0  0
  6 10  2  0  0  0
  6 11  1  0  0  0
  6 12  1  0  0  0
  7  8  2  0  0  0
  7  9  1  0  0  0
  8 10  1  0  0  0
  9 11  2  0  0  0
 10 13  1  0  0  0
 11 14  1  0  0  0
M  END
> <s_m_entry_id>
26

> <s_m_entry_name>
Conformer3D_CID_370.1

> <PUBCHEM_COMPOUND_CID>
370

> <PUBCHEM_CONFORMER_RMSD>
0.4

> <PUBCHEM_CONFORMER_DIVERSEORDER>
1
2

> <PUBCHEM_MMFF94_PARTIAL_CHARGES>
18
1 -0.53
10 -0.15
11 -0.15
12 0.63
13 0.15
14 0.15
15 0.45
16 0.45
17 0.45
18 0.5
2 -0.53
3 -0.53
4 -0.65
5 -0.57
6 0.09
7 0.08
8 0.08
9 0.08

> <PUBCHEM_EFFECTIVE_ROTOR_COUNT>
1

> <PUBCHEM_PHARMACOPHORE_FEATURES>
7
1 1 donor
1 2 donor
1 3 donor
1 4 acceptor
1 5 acceptor
3 4 5 12 anion
6 6 7 8 9 10 11 rings

> <PUBCHEM_HEAVY_ATOM_COUNT>
12

> <PUBCHEM_ATOM_DEF_STEREO_COUNT>
0

> <PUBCHEM_ATOM_UDEF_STEREO_COUNT>
0

> <PUBCHEM_BOND_DEF_STEREO_COUNT>
0

> <PUBCHEM_BOND_UDEF_STEREO_COUNT>
0

> <PUBCHEM_ISOTOPIC_ATOM_COUNT>
0

> <PUBCHEM_COMPONENT_COUNT>
1

> <PUBCHEM_CACTVS_TAUTO_COUNT>
14

> <PUBCHEM_MMFF94_ENERGY>
30.8768

> <PUBCHEM_FEATURE_SELFOVERLAP>
35.587

> <PUBCHEM_SHAPE_FINGERPRINT>
13380535 76 18051971721354596008
14325111 11 18338516460028510049
16945 1 18410855451559378181
17990270 104 18410011009597330035
193761 8 17473825503503695104
19973954 147 18410576176043876937
20201158 50 18408039593896548051
20645477 70 18341327877449731991
20871998 22 17982454793524611246
21040471 1 18050568748591052992
23402655 69 18268696231142028549
23552423 10 18410013251696547239
241688 4 17906173949585649520
2748010 2 18121222244747179476
5084963 1 18202004381836381145
528886 8 18411413994886858003
53812653 166 18341888580633831064
63268167 104 18338802204213028849
7364860 26 18343019986635823974

> <PUBCHEM_SHAPE_MULTIPOLES>
217.61
4.15
2.08
0.57
2.09
0.04
0
-0.07
0
-1
0
0
0
0

> <PUBCHEM_SHAPE_SELFOVERLAP>
465.41

> <PUBCHEM_SHAPE_VOLUME>
120.3

> <PUBCHEM_COORDINATE_TYPE>
2
5
10

> <chiral flag>
0

> <version>
0

> <s_m_Source_Path>
C:\Users\rimon\Downloads\Compressed

> <s_m_Source_File>
Conformer3D_CID_370.sdf

> <i_m_Source_File_Index>
1

> <PUBCHEM_CONFORMER_ID>
0000017200000001

$$$$
379
                    3D
 Structure written by MMmdl.
 26 25  0  0  1  0            999 V2000
   -4.5241   -0.7597    0.0159 O   0  0  0  0  0  0
   -3.5648    1.2985   -0.0022 O   0  0  0  0  0  0
    1.6469    0.3982   -0.0108 C   0  0  0  0  0  0
    0.3981   -0.4883   -0.0331 C   0  0  0  0  0  0
    2.9560   -0.3937   -0.0006 C   0  0  0  0  0  0
   -0.9435    0.2500   -0.0216 C   0  0  0  0  0  0
    4.1672    0.5396    0.0294 C   0  0  0  0  0  0
   -2.1520   -0.6848    0.0115 C   0  0  0  0  0  0
    5.4721   -0.2401    0.0021 C   0  0  0  0  0  0
   -3.4560    0.0804    0.0094 C   0  0  0  0  0  0
    1.6282    1.0598   -0.8857 H   0  0  0  0  0  0
    1.6076    1.0441    0.8750 H   0  0  0  0  0  0
    0.4377   -1.1299   -0.9226 H   0  0  0  0  0  0
    0.4335   -1.1605    0.8338 H   0  0  0  0  0  0
    2.9785   -1.0557    0.8735 H   0  0  0  0  0  0
    3.0028   -1.0320   -0.8911 H   0  0  0  0  0  0
   -0.9769    0.9168    0.8494 H   0  0  0  0  0  0
   -1.0030    0.8962   -0.9064 H   0  0  0  0  0  0
    4.1370    1.2172   -0.8319 H   0  0  0  0  0  0
    4.1365    1.1605    0.9322 H   0  0  0  0  0  0
   -2.1189   -1.3020    0.9159 H   0  0  0  0  0  0
   -2.1374   -1.3377   -0.8681 H   0  0  0  0  0  0
    5.5488   -0.9066    0.8671 H   0  0  0  0  0  0
    6.3243    0.4462    0.0254 H   0  0  0  0  0  0
    5.5485   -0.8458   -0.9066 H   0  0  0  0  0  0
   -5.3741   -0.2699    0.0119 H   0  0  0  0  0  0
  1 10  1  0  0  0
  1 26  1  0  0  0
  2 10  2  0  0  0
  3  4  1  0  0  0
  3  5  1  0  0  0
  3 11  1  0  0  0
  3 12  1  0  0  0
  4  6  1  0  0  0
  4 13  1  0  0  0
  4 14  1  0  0  0
  5  7  1  0  0  0
  5 15  1  0  0  0
  5 16  1  0  0  0
  6  8  1  0  0  0
  6 17  1  0  0  0
  6 18  1  0  0  0
  7  9  1  0  0  0
  7 19  1  0  0  0
  7 20  1  0  0  0
  8 10  1  0  0  0
  8 21  1  0  0  0
  8 22  1  0  0  0
  9 23  1  0  0  0
  9 24  1  0  0  0
  9 25  1  0  0  0
M  END
> <s_m_entry_id>
27

> <s_m_entry_name>
Conformer3D_CID_379.1

> <PUBCHEM_COMPOUND_CID>
379

> <PUBCHEM_CONFORMER_RMSD>
0.6

> <PUBCHEM_CONFORMER_DIVERSEORDER>
1
160
10
153
11
107
166
35
163
151
105
119
33
146
158
72
14
155
24
56
19
162
53
23
144
122
165
6
7
92
96
156
25
32
133
94
3
34
27
2
159
78
73
4
154
70
68
139
16
149
8
46
147
132
60
124
18
167
99
52
75
39
84
161
80
115
87
102
91
38
15
145
100
164
118
106
13
20
47
152
61
157
17
22
54
85
74
116
5
65
31
140
9
40
121
55
103
57
21
43
111
97
81
125
12
123
142
82
88
66
129
148
113
76
136
137
41
62
51
95
26
77
143
36
86
90
150
135
59
64
30
98
50
71
63
104
67
120
108
58
131
28
29
93
130
44
114
134
141
69
101
138
42
89
112
37
83
117
127
49
79
109
45
110
126
48
128

> <PUBCHEM_MMFF94_PARTIAL_CHARGES>
5
1 -0.65
10 0.66
2 -0.57
26 0.5
8 0.06

> <PUBCHEM_EFFECTIVE_ROTOR_COUNT>
6

> <PUBCHEM_PHARMACOPHORE_FEATURES>
6
1 1 acceptor
1 2 acceptor
1 9 hydrophobe
3 1 2 10 anion
3 3 5 7 hydrophobe
3 4 6 8 hydrophobe

> <PUBCHEM_HEAVY_ATOM_COUNT>
10

> <PUBCHEM_ATOM_DEF_STEREO_COUNT>
0

> <PUBCHEM_ATOM_UDEF_STEREO_COUNT>
0

> <PUBCHEM_BOND_DEF_STEREO_COUNT>
0

> <PUBCHEM_BOND_UDEF_STEREO_COUNT>
0

> <PUBCHEM_ISOTOPIC_ATOM_COUNT>
0

> <PUBCHEM_COMPONENT_COUNT>
1

> <PUBCHEM_CACTVS_TAUTO_COUNT>
1

> <PUBCHEM_MMFF94_ENERGY>
-0.2775

> <PUBCHEM_FEATURE_SELFOVERLAP>
30.517

> <PUBCHEM_SHAPE_FINGERPRINT>
11062470 55 18412826889088229578
14123238 8 17821729442327794558
15501527 16 18342179930030784865
17834072 33 18338236067599491764
17834076 25 18410575080378667634
20645477 70 17988649536952082622
20719005 15 18410855469076837986
20828058 21 18412546513575700046
22485316 2 18272086098045729198
23402539 116 18201432575781851341
366044 4 18335420179714057186
42788 4 18410856564620507108

> <PUBCHEM_SHAPE_MULTIPOLES>
194.06
11.15
0.92
0.6
4.77
0.11
0
-0.04
0.1
-0.52
0
0.08
-0.01
0.01

> <PUBCHEM_SHAPE_SELFOVERLAP>
348.546

> <PUBCHEM_SHAPE_VOLUME>
125.3

> <PUBCHEM_COORDINATE_TYPE>
2
5
10

> <chiral flag>
0

> <version>
0

> <s_m_Source_Path>
C:\Users\rimon\Downloads\Compressed

> <s_m_Source_File>
Conformer3D_CID_379.sdf

> <i_m_Source_File_Index>
1

> <PUBCHEM_CONFORMER_ID>
0000017B00000001

$$$$
385
                    3D
 Structure written by MMmdl.
 23 22  0  0  1  0            999 V2000
   -4.9033   -0.6385    0.0279 O   0  0  0  0  0  0
    4.8872   -0.6423    0.0129 O   0  0  0  0  0  0
   -3.8423    1.3684    0.0240 O   0  0  0  0  0  0
    3.8315    1.3740   -0.0260 O   0  0  0  0  0  0
    0.0124   -0.7050    0.0046 C   0  0  0  0  0  0
   -1.2547    0.1560   -0.0132 C   0  0  0  0  0  0
    1.2716    0.1631    0.0258 C   0  0  0  0  0  0
   -2.5315   -0.6835   -0.0621 C   0  0  0  0  0  0
    2.5374   -0.6921    0.0158 C   0  0  0  0  0  0
   -3.7948    0.1466   -0.0073 C   0  0  0  0  0  0
    3.7865    0.1533   -0.0024 C   0  0  0  0  0  0
   -0.0002   -1.3594    0.8845 H   0  0  0  0  0  0
    0.0257   -1.3520   -0.8809 H   0  0  0  0  0  0
   -1.2315    0.8295   -0.8792 H   0  0  0  0  0  0
   -1.2723    0.7960    0.8780 H   0  0  0  0  0  0
    1.2655    0.8044    0.9160 H   0  0  0  0  0  0
    1.2722    0.8320   -0.8441 H   0  0  0  0  0  0
   -2.5517   -1.2696   -0.9876 H   0  0  0  0  0  0
   -2.5466   -1.3710    0.7913 H   0  0  0  0  0  0
    2.5465   -1.3312   -0.8742 H   0  0  0  0  0  0
    2.5630   -1.3243    0.9104 H   0  0  0  0  0  0
   -5.7263   -0.1067    0.0741 H   0  0  0  0  0  0
    5.7168   -0.1189    0.0023 H   0  0  0  0  0  0
  1 10  1  0  0  0
  1 22  1  0  0  0
  2 11  1  0  0  0
  2 23  1  0  0  0
  3 10  2  0  0  0
  4 11  2  0  0  0
  5  6  1  0  0  0
  5  7  1  0  0  0
  5 12  1  0  0  0
  5 13  1  0  0  0
  6  8  1  0  0  0
  6 14  1  0  0  0
  6 15  1  0  0  0
  7  9  1  0  0  0
  7 16  1  0  0  0
  7 17  1  0  0  0
  8 10  1  0  0  0
  8 18  1  0  0  0
  8 19  1  0  0  0
  9 11  1  0  0  0
  9 20  1  0  0  0
  9 21  1  0  0  0
M  END
> <s_m_entry_id>
28

> <s_m_entry_name>
Conformer3D_CID_385.1

> <PUBCHEM_COMPOUND_CID>
385

> <PUBCHEM_CONFORMER_RMSD>
0.6

> <PUBCHEM_CONFORMER_DIVERSEORDER>
1
63
29
4
72
8
71
9
7
75
38
59
51
57
47
68
30
32
17
61
64
70
36
11
14
15
62
40
2
76
74
43
25
46
23
16
49
34
58
65
19
13
5
50
54
60
69
3
67
28
66
73
27
10
77
55
6
24
12
39
20
21
45
37
22
44
48
56
26
18
52
31
35
41
53
33
42

> <PUBCHEM_MMFF94_PARTIAL_CHARGES>
10
1 -0.65
10 0.66
11 0.66
2 -0.65
22 0.5
23 0.5
3 -0.57
4 -0.57
8 0.06
9 0.06

> <PUBCHEM_EFFECTIVE_ROTOR_COUNT>
6

> <PUBCHEM_PHARMACOPHORE_FEATURES>
7
1 1 acceptor
1 2 acceptor
1 3 acceptor
1 4 acceptor
3 1 3 10 anion
3 2 4 11 anion
5 5 6 7 8 9 hydrophobe

> <PUBCHEM_HEAVY_ATOM_COUNT>
11

> <PUBCHEM_ATOM_DEF_STEREO_COUNT>
0

> <PUBCHEM_ATOM_UDEF_STEREO_COUNT>
0

> <PUBCHEM_BOND_DEF_STEREO_COUNT>
0

> <PUBCHEM_BOND_UDEF_STEREO_COUNT>
0

> <PUBCHEM_ISOTOPIC_ATOM_COUNT>
0

> <PUBCHEM_COMPONENT_COUNT>
1

> <PUBCHEM_CACTVS_TAUTO_COUNT>
1

> <PUBCHEM_MMFF94_ENERGY>
4.0376

> <PUBCHEM_FEATURE_SELFOVERLAP>
35.638

> <PUBCHEM_SHAPE_FINGERPRINT>
11062470 55 18411700988891360038
13081056 2 18410573998110491932
14123238 8 18113056047339001239
14325111 11 18410855455907216423
17834072 33 18342173414264385183
17834076 25 17385726898242130886
20645477 70 18130230350456973806
20719005 15 18410573989451810114
23402539 116 18130498673937258133
23402655 69 18272933821510634076
42788 4 18410855464423168071
77779 3 18410575084668477103

> <PUBCHEM_SHAPE_MULTIPOLES>
202.9
10.73
1.07
0.58
0.16
0.25
0
0.71
-0.04
-0.01
0
0
-0.01
-0.03

> <PUBCHEM_SHAPE_SELFOVERLAP>
378.704

> <PUBCHEM_SHAPE_VOLUME>
126.2

> <PUBCHEM_COORDINATE_TYPE>
2
5
10

> <chiral flag>
0

> <version>
0

> <s_m_Source_Path>
C:\Users\rimon\Downloads\Compressed

> <s_m_Source_File>
Conformer3D_CID_385.sdf

> <i_m_Source_File_Index>
1

> <PUBCHEM_CONFORMER_ID>
0000018100000001

$$$$
454
                    3D
 Structure written by MMmdl.
 25 24  0  0  1  0            999 V2000
    4.0917   -1.0335   -0.0155 O   0  0  0  0  0  0
   -1.1080   -0.3840   -0.0019 C   0  0  0  0  0  0
    0.0655    0.5983    0.0052 C   0  0  0  0  0  0
   -2.4480    0.3545   -0.0288 C   0  0  0  0  0  0
    1.4322   -0.0888    0.0633 C   0  0  0  0  0  0
   -3.6226   -0.6234   -0.0032 C   0  0  0  0  0  0
    2.6042    0.8862   -0.0030 C   0  0  0  0  0  0
   -4.9560    0.1070    0.0045 C   0  0  0  0  0  0
    3.9410    0.1836   -0.0206 C   0  0  0  0  0  0
   -1.0308   -1.0428   -0.8751 H   0  0  0  0  0  0
   -1.0554   -1.0203    0.8898 H   0  0  0  0  0  0
   -0.0294    1.2743    0.8641 H   0  0  0  0  0  0
    0.0156    1.2224   -0.8958 H   0  0  0  0  0  0
   -2.5073    0.9783   -0.9290 H   0  0  0  0  0  0
   -2.5131    1.0271    0.8353 H   0  0  0  0  0  0
    1.5017   -0.6819    0.9840 H   0  0  0  0  0  0
    1.5073   -0.8015   -0.7681 H   0  0  0  0  0  0
   -3.5770   -1.2825   -0.8779 H   0  0  0  0  0  0
   -3.5581   -1.2602    0.8867 H   0  0  0  0  0  0
    2.5427    1.4975   -0.9097 H   0  0  0  0  0  0
    2.5905    1.5562    0.8631 H   0  0  0  0  0  0
   -5.0465    0.7494    0.8863 H   0  0  0  0  0  0
   -5.7815   -0.6113    0.0215 H   0  0  0  0  0  0
   -5.0665    0.7308   -0.8882 H   0  0  0  0  0  0
    4.8173    0.8541   -0.0458 H   0  0  0  0  0  0
  1  9  2  0  0  0
  2  3  1  0  0  0
  2  4  1  0  0  0
  2 10  1  0  0  0
  2 11  1  0  0  0
  3  5  1  0  0  0
  3 12  1  0  0  0
  3 13  1  0  0  0
  4  6  1  0  0  0
  4 14  1  0  0  0
  4 15  1  0  0  0
  5  7  1  0  0  0
  5 16  1  0  0  0
  5 17  1  0  0  0
  6  8  1  0  0  0
  6 18  1  0  0  0
  6 19  1  0  0  0
  7  9  1  0  0  0
  7 20  1  0  0  0
  7 21  1  0  0  0
  8 22  1  0  0  0
  8 23  1  0  0  0
  8 24  1  0  0  0
  9 25  1  0  0  0
M  END
> <s_m_entry_id>
29

> <s_m_entry_name>
Conformer3D_CID_454.1

> <PUBCHEM_COMPOUND_CID>
454

> <PUBCHEM_CONFORMER_RMSD>
0.6

> <PUBCHEM_CONFORMER_DIVERSEORDER>
1
104
10
105
78
118
4
96
24
114
58
2
116
46
17
85
21
117
35
68
111
70
82
19
106
9
108
50
100
45
3
119
25
115
59
81
76
23
63
107
8
101
91
11
33
49
94
110
26
89
7
56
98
65
103
88
112
14
18
32
77
86
99
66
13
109
84
41
73
62
97
64
113
95
54
60
71
102
20
79
90
51
36
12
87
48
34
29
61
38
43
27
39
72
80
44
57
52
31
92
69
47
42
75
40
83
53
93
16
22
30
6
37
28
5
55
67
15
74

> <PUBCHEM_MMFF94_PARTIAL_CHARGES>
4
1 -0.57
25 0.06
7 0.06
9 0.45

> <PUBCHEM_EFFECTIVE_ROTOR_COUNT>
6

> <PUBCHEM_PHARMACOPHORE_FEATURES>
4
1 1 acceptor
1 8 hydrophobe
3 2 4 6 hydrophobe
3 3 5 7 hydrophobe

> <PUBCHEM_HEAVY_ATOM_COUNT>
9

> <PUBCHEM_ATOM_DEF_STEREO_COUNT>
0

> <PUBCHEM_ATOM_UDEF_STEREO_COUNT>
0

> <PUBCHEM_BOND_DEF_STEREO_COUNT>
0

> <PUBCHEM_BOND_UDEF_STEREO_COUNT>
0

> <PUBCHEM_ISOTOPIC_ATOM_COUNT>
0

> <PUBCHEM_COMPONENT_COUNT>
1

> <PUBCHEM_CACTVS_TAUTO_COUNT>
2

> <PUBCHEM_MMFF94_ENERGY>
-2.225

> <PUBCHEM_FEATURE_SELFOVERLAP>
20.31

> <PUBCHEM_SHAPE_FINGERPRINT>
11062470 55 9295291642288958373
11987891 38 18411984667170794119
12932764 1 16009295621509977001
14123238 8 10519984868174236201
14325111 11 18410575106143203136
17834076 25 13623527957069869389
190213 19 18260266369089281545
20645477 70 18409730625980344398
20719005 15 18410575089242895811
20828058 21 15502372326938385575
21119208 17 17894630361647024661
22485316 2 18343298197247622062
23402539 116 17275098419375347725
42 15 18413671305170009598
42788 4 18410292519012698861

> <PUBCHEM_SHAPE_MULTIPOLES>
179.35
9.91
0.9
0.61
2.7
0.03
0
1.08
-0.06
-0.41
0
0.04
-0.01
0.01

> <PUBCHEM_SHAPE_SELFOVERLAP>
315.988

> <PUBCHEM_SHAPE_VOLUME>
117.3

> <PUBCHEM_COORDINATE_TYPE>
2
5
10

> <chiral flag>
0

> <version>
0

> <s_m_Source_Path>
C:\Users\rimon\Downloads\Compressed

> <s_m_Source_File>
Conformer3D_CID_454.sdf

> <i_m_Source_File_Index>
1

> <PUBCHEM_CONFORMER_ID>
000001C600000001

$$$$
460
                    3D
 Structure written by MMmdl.
 17 17  0  0  1  0            999 V2000
    1.8947   -0.3487   -0.0003 O   0  0  0  0  0  0
   -0.0511   -2.3337    0.0005 O   0  0  0  0  0  0
    0.5722   -0.0221   -0.0001 C   0  0  0  0  0  0
   -0.4043   -1.0183   -0.0003 C   0  0  0  0  0  0
    0.1977    1.3216    0.0002 C   0  0  0  0  0  0
   -1.7552   -0.6705   -0.0003 C   0  0  0  0  0  0
   -1.1531    1.6693    0.0002 C   0  0  0  0  0  0
   -2.1295    0.6732    0.0000 C   0  0  0  0  0  0
    2.8286    0.7292    0.0000 C   0  0  0  0  0  0
    0.9001    2.1480    0.0003 H   0  0  0  0  0  0
   -2.5209   -1.4416   -0.0003 H   0  0  0  0  0  0
   -1.4460    2.7152    0.0005 H   0  0  0  0  0  0
   -3.1813    0.9439    0.0001 H   0  0  0  0  0  0
    2.7478    1.3330    0.9103 H   0  0  0  0  0  0
    2.7479    1.3336   -0.9099 H   0  0  0  0  0  0
    3.8306    0.2874   -0.0001 H   0  0  0  0  0  0
    0.9203   -2.3895    0.0007 H   0  0  0  0  0  0
  1  3  1  0  0  0
  1  9  1  0  0  0
  2  4  1  0  0  0
  2 17  1  0  0  0
  3  4  1  0  0  0
  3  5  2  0  0  0
  4  6  2  0  0  0
  5  7  1  0  0  0
  5 10  1  0  0  0
  6  8  1  0  0  0
  6 11  1  0  0  0
  7  8  2  0  0  0
  7 12  1  0  0  0
  8 13  1  0  0  0
  9 14  1  0  0  0
  9 15  1  0  0  0
  9 16  1  0  0  0
M  END
> <s_m_entry_id>
30

> <s_m_entry_name>
Conformer3D_CID_460.1

> <PUBCHEM_COMPOUND_CID>
460

> <PUBCHEM_CONFORMER_RMSD>
0.4

> <PUBCHEM_CONFORMER_DIVERSEORDER>
3
1
2

> <PUBCHEM_MMFF94_PARTIAL_CHARGES>
14
1 -0.36
10 0.15
11 0.15
12 0.15
13 0.15
17 0.45
2 -0.53
3 0.08
4 0.08
5 -0.15
6 -0.15
7 -0.15
8 -0.15
9 0.28

> <PUBCHEM_EFFECTIVE_ROTOR_COUNT>
1

> <PUBCHEM_PHARMACOPHORE_FEATURES>
3
1 1 acceptor
1 2 donor
6 3 4 5 6 7 8 rings

> <PUBCHEM_HEAVY_ATOM_COUNT>
9

> <PUBCHEM_ATOM_DEF_STEREO_COUNT>
0

> <PUBCHEM_ATOM_UDEF_STEREO_COUNT>
0

> <PUBCHEM_BOND_DEF_STEREO_COUNT>
0

> <PUBCHEM_BOND_UDEF_STEREO_COUNT>
0

> <PUBCHEM_ISOTOPIC_ATOM_COUNT>
0

> <PUBCHEM_COMPONENT_COUNT>
1

> <PUBCHEM_CACTVS_TAUTO_COUNT>
3

> <PUBCHEM_MMFF94_ENERGY>
30.0665

> <PUBCHEM_FEATURE_SELFOVERLAP>
15.223

> <PUBCHEM_SHAPE_FINGERPRINT>
16714656 1 18410294739310369812
16945 1 18338517563639718437
18185500 45 17904764727655213998
193761 8 17834395618605919777
20645464 45 18060128873661914936
20871998 184 18056485173394461174
21040471 1 18410573955208116292
23552423 10 18191309277672450374
241688 4 16249405463366197915
2748010 2 18338239266949233077
369184 2 18410006645968443128
5084963 1 18202562843601764584

> <PUBCHEM_SHAPE_MULTIPOLES>
173.48
2.97
1.89
0.6
1.74
0.57
0
-0.71
0
-0.41
0
-0.02
-0.03
0

> <PUBCHEM_SHAPE_SELFOVERLAP>
358.601

> <PUBCHEM_COORDINATE_TYPE>
2
5
10

> <chiral flag>
0

> <version>
0

> <s_m_Source_Path>
C:\Users\rimon\Downloads\Compressed

> <s_m_Source_File>
Conformer3D_CID_460.sdf

> <i_m_Source_File_Index>
1

> <PUBCHEM_CONFORMER_ID>
000001CC00000003

> <PUBCHEM_SHAPE_VOLUME>
100

$$$$
500
                    3D
 Structure written by MMmdl.
 21 20  0  0  1  0            999 V2000
   -3.5677   -1.2505    0.5422 O   0  0  0  0  0  0
   -3.4747    0.6549   -0.6866 O   0  0  0  0  0  0
    1.4863   -0.1555   -0.2955 N   0  0  0  0  0  0
    3.4792   -1.3198   -0.5197 N   0  0  0  0  0  0
    3.5554    0.6544    0.6169 N   0  0  0  0  0  0
   -0.6735    1.0107   -0.1825 C   0  0  0  0  0  0
   -1.4493   -0.1874    0.3718 C   0  0  0  0  0  0
    0.7985    1.0258    0.2239 C   0  0  0  0  0  0
   -2.9141   -0.1929   -0.0061 C   0  0  0  0  0  0
    2.7600   -0.2398   -0.0645 C   0  0  0  0  0  0
   -1.1464    1.9390    0.1615 H   0  0  0  0  0  0
   -0.7486    1.0106   -1.2775 H   0  0  0  0  0  0
    0.8673    1.0578    1.3181 H   0  0  0  0  0  0
    1.2535    1.9389   -0.1790 H   0  0  0  0  0  0
   -1.3864   -0.1835    1.4660 H   0  0  0  0  0  0
   -1.0119   -1.1198   -0.0018 H   0  0  0  0  0  0
    3.0308   -2.0655   -1.0406 H   0  0  0  0  0  0
    4.4753   -1.4037   -0.3490 H   0  0  0  0  0  0
    4.5481    0.4843    0.7372 H   0  0  0  0  0  0
    3.1862    1.5066    1.0232 H   0  0  0  0  0  0
   -4.5220   -1.2481    0.3149 H   0  0  0  0  0  0
  1  9  1  0  0  0
  1 21  1  0  0  0
  2  9  2  0  0  0
  3  8  1  0  0  0
  3 10  2  0  0  0
  4 10  1  0  0  0
  4 17  1  0  0  0
  4 18  1  0  0  0
  5 10  1  0  0  0
  5 19  1  0  0  0
  5 20  1  0  0  0
  6  7  1  0  0  0
  6  8  1  0  0  0
  6 11  1  0  0  0
  6 12  1  0  0  0
  7  9  1  0  0  0
  7 15  1  0  0  0
  7 16  1  0  0  0
  8 13  1  0  0  0
  8 14  1  0  0  0
M  END
> <s_m_entry_id>
31

> <s_m_entry_name>
Conformer3D_CID_500.1

> <PUBCHEM_COMPOUND_CID>
500

> <PUBCHEM_CONFORMER_RMSD>
0.6

> <PUBCHEM_CONFORMER_DIVERSEORDER>
1
44
5
4
41
27
42
43
32
38
8
2
34
3
31
18
6
46
20
35
45
21
9
16
39
26
22
36
40
28
30
25
29
15
37
14
10
33
19
7
11
17
23
12
13
24

> <PUBCHEM_MMFF94_PARTIAL_CHARGES>
14
1 -0.65
10 0.55
17 0.4
18 0.4
19 0.4
2 -0.57
20 0.4
21 0.5
3 -0.7
4 -0.85
5 -0.85
7 0.06
8 0.25
9 0.66

> <PUBCHEM_EFFECTIVE_ROTOR_COUNT>
4

> <PUBCHEM_PHARMACOPHORE_FEATURES>
6
1 1 acceptor
1 2 acceptor
1 4 donor
1 5 donor
3 1 2 9 anion
4 3 4 5 10 cation

> <PUBCHEM_HEAVY_ATOM_COUNT>
10

> <PUBCHEM_ATOM_DEF_STEREO_COUNT>
0

> <PUBCHEM_ATOM_UDEF_STEREO_COUNT>
0

> <PUBCHEM_BOND_DEF_STEREO_COUNT>
0

> <PUBCHEM_BOND_UDEF_STEREO_COUNT>
0

> <PUBCHEM_ISOTOPIC_ATOM_COUNT>
0

> <PUBCHEM_COMPONENT_COUNT>
1

> <PUBCHEM_CACTVS_TAUTO_COUNT>
2

> <PUBCHEM_MMFF94_ENERGY>
16.6679

> <PUBCHEM_FEATURE_SELFOVERLAP>
30.561

> <PUBCHEM_SHAPE_FINGERPRINT>
10219947 1 17632295674699611196
11062470 55 18412542115307844105
12932764 1 16702013180137094848
13296908 3 18410575084668386151
14325111 11 18410856563940064105
14390081 3 9295292724784201807
177051 138 18412548712403952126
18186145 218 11819275529476192884
190213 19 18410573989451725665
20201158 50 18410856538170474702
20211469 26 17988642952175860380
20279233 1 18410290315446504211
20281407 28 18409170999803673672
20645477 70 18059850615135791350
22485316 2 18411414012051026191

> <PUBCHEM_SHAPE_MULTIPOLES>
179.11
7.17
1.18
0.72
0.05
0.1
-0.01
1.94
0.05
0.11
0.01
-0.05
0
0.71

> <PUBCHEM_SHAPE_SELFOVERLAP>
334.936

> <PUBCHEM_COORDINATE_TYPE>
2
5
10

> <chiral flag>
0

> <version>
0

> <s_m_Source_Path>
C:\Users\rimon\Downloads\Compressed

> <s_m_Source_File>
Conformer3D_CID_500.sdf

> <i_m_Source_File_Index>
1

> <PUBCHEM_CONFORMER_ID>
000001F400000001

> <PUBCHEM_SHAPE_VOLUME>
110

$$$$
525
                    3D
 Structure written by MMmdl.
 15 14  0  0  1  0            999 V2000
    0.3372   -1.6121    0.1837 O   0  0  0  0  0  0
    2.1682    1.3843   -0.5735 O   0  0  0  0  0  0
   -2.8501    0.9616    0.5769 O   0  0  0  0  0  0
    2.7125   -0.4593    0.6339 O   0  0  0  0  0  0
   -2.2714   -0.8603   -0.6571 O   0  0  0  0  0  0
    0.5015   -0.3119   -0.3668 C   0  0  1  0  0  0
   -0.5472    0.6095    0.2539 C   0  0  0  0  0  0
    1.9036    0.1627   -0.0423 C   0  0  0  0  0  0
   -1.9543    0.1255   -0.0088 C   0  0  0  0  0  0
    0.3850   -0.3858   -1.4534 H   0  0  0  0  0  0
   -0.4502    1.6237   -0.1486 H   0  0  0  0  0  0
   -0.4108    0.6447    1.3418 H   0  0  0  0  0  0
    0.9434   -2.2083   -0.2885 H   0  0  0  0  0  0
    3.0733    1.6910   -0.3523 H   0  0  0  0  0  0
   -3.7749    0.6755    0.4185 H   0  0  0  0  0  0
  1  6  1  0  0  0
  1 13  1  0  0  0
  2  8  1  0  0  0
  2 14  1  0  0  0
  3  9  1  0  0  0
  3 15  1  0  0  0
  4  8  2  0  0  0
  5  9  2  0  0  0
  6  7  1  0  0  0
  6  8  1  0  0  0
  6 10  1  0  0  0
  7  9  1  0  0  0
  7 11  1  0  0  0
  7 12  1  0  0  0
M  END
> <s_m_entry_id>
32

> <s_m_entry_name>
Conformer3D_CID_525.1

> <PUBCHEM_COMPOUND_CID>
525

> <PUBCHEM_CONFORMER_RMSD>
0.6

> <PUBCHEM_CONFORMER_DIVERSEORDER>
1
7
13
12
8
3
9
10
11
6
2
5
4

> <PUBCHEM_MMFF94_PARTIAL_CHARGES>
12
1 -0.68
13 0.4
14 0.5
15 0.5
2 -0.65
3 -0.65
4 -0.57
5 -0.57
6 0.34
7 0.06
8 0.66
9 0.66

> <PUBCHEM_EFFECTIVE_ROTOR_COUNT>
3

> <PUBCHEM_PHARMACOPHORE_FEATURES>
8
1 1 acceptor
1 1 donor
1 2 acceptor
1 3 acceptor
1 4 acceptor
1 5 acceptor
3 2 4 8 anion
3 3 5 9 anion

> <PUBCHEM_HEAVY_ATOM_COUNT>
9

> <PUBCHEM_ATOM_DEF_STEREO_COUNT>
0

> <PUBCHEM_ATOM_UDEF_STEREO_COUNT>
1

> <PUBCHEM_BOND_DEF_STEREO_COUNT>
0

> <PUBCHEM_BOND_UDEF_STEREO_COUNT>
0

> <PUBCHEM_ISOTOPIC_ATOM_COUNT>
0

> <PUBCHEM_COMPONENT_COUNT>
1

> <PUBCHEM_CACTVS_TAUTO_COUNT>
1

> <PUBCHEM_MMFF94_ENERGY>
4.6897

> <PUBCHEM_FEATURE_SELFOVERLAP>
40.724

> <PUBCHEM_SHAPE_FINGERPRINT>
12932764 1 16877940542249549754
14325111 11 18411138056218021708
14390081 3 17632856399960245545
21040471 1 18340770441759155382
23552423 10 18340491075384878263
29004967 10 15936407840532589700
3248919 1 18272930522664417055
5084963 1 18410564098289729548

> <PUBCHEM_SHAPE_MULTIPOLES>
155.87
4.02
1.23
0.73
0.5
0.12
-0.01
-0.69
0.29
-0.09
-0.03
-0.02
-0.02
-0.52

> <PUBCHEM_SHAPE_SELFOVERLAP>
299.38

> <PUBCHEM_SHAPE_VOLUME>
94.4

> <PUBCHEM_COORDINATE_TYPE>
2
5
10

> <chiral flag>
1

> <version>
0

> <s_m_Source_Path>
C:\Users\rimon\Downloads\Compressed

> <s_m_Source_File>
Conformer3D_CID_525.sdf

> <i_m_Source_File_Index>
1

> <PUBCHEM_CONFORMER_ID>
0000020D00000001

$$$$
547
                    3D
 Structure written by MMmdl.
 20 20  0  0  1  0            999 V2000
   -2.4506    1.9579    0.0192 O   0  0  0  0  0  0
   -3.5414   -0.5545    0.4931 O   0  0  0  0  0  0
    4.1253    0.1728   -0.1035 O   0  0  0  0  0  0
    2.4578    0.1719    1.4372 O   0  0  0  0  0  0
    0.4599   -0.1795   -0.5491 C   0  0  0  0  0  0
    1.8979   -0.0496   -0.9224 C   0  0  0  0  0  0
   -0.3373    0.9597   -0.4365 C   0  0  0  0  0  0
   -0.0878   -1.4402   -0.3116 C   0  0  0  0  0  0
   -1.6819    0.8381   -0.0865 C   0  0  0  0  0  0
   -1.4324   -1.5618    0.0386 C   0  0  0  0  0  0
   -2.2296   -0.4226    0.1510 C   0  0  0  0  0  0
    2.8202    0.1077    0.2705 C   0  0  0  0  0  0
    2.0368    0.8187   -1.5777 H   0  0  0  0  0  0
    2.2158   -0.9351   -1.4861 H   0  0  0  0  0  0
    0.0841    1.9454   -0.6184 H   0  0  0  0  0  0
    0.5232   -2.3352   -0.3938 H   0  0  0  0  0  0
   -1.8461   -2.5499    0.2214 H   0  0  0  0  0  0
   -3.3516    1.6880    0.2684 H   0  0  0  0  0  0
   -3.7430   -1.4977    0.6180 H   0  0  0  0  0  0
    4.7218    0.2751    0.6684 H   0  0  0  0  0  0
  1  9  1  0  0  0
  1 18  1  0  0  0
  2 11  1  0  0  0
  2 19  1  0  0  0
  3 12  1  0  0  0
  3 20  1  0  0  0
  4 12  2  0  0  0
  5  6  1  0  0  0
  5  7  2  0  0  0
  5  8  1  0  0  0
  6 12  1  0  0  0
  6 13  1  0  0  0
  6 14  1  0  0  0
  7  9  1  0  0  0
  7 15  1  0  0  0
  8 10  2  0  0  0
  8 16  1  0  0  0
  9 11  2  0  0  0
 10 11  1  0  0  0
 10 17  1  0  0  0
M  END
> <s_m_entry_id>
33

> <s_m_entry_name>
Conformer3D_CID_547.1

> <PUBCHEM_COMPOUND_CID>
547

> <PUBCHEM_CONFORMER_RMSD>
0.6

> <PUBCHEM_CONFORMER_DIVERSEORDER>
1
6
4
5
2
3

> <PUBCHEM_MMFF94_PARTIAL_CHARGES>
18
1 -0.53
10 -0.15
11 0.08
12 0.66
15 0.15
16 0.15
17 0.15
18 0.45
19 0.45
2 -0.53
20 0.5
3 -0.65
4 -0.57
5 -0.14
6 0.2
7 -0.15
8 -0.15
9 0.08

> <PUBCHEM_EFFECTIVE_ROTOR_COUNT>
2

> <PUBCHEM_PHARMACOPHORE_FEATURES>
6
1 1 donor
1 2 donor
1 3 acceptor
1 4 acceptor
3 3 4 12 anion
6 5 7 8 9 10 11 rings

> <PUBCHEM_HEAVY_ATOM_COUNT>
12

> <PUBCHEM_ATOM_DEF_STEREO_COUNT>
0

> <PUBCHEM_ATOM_UDEF_STEREO_COUNT>
0

> <PUBCHEM_BOND_DEF_STEREO_COUNT>
0

> <PUBCHEM_BOND_UDEF_STEREO_COUNT>
0

> <PUBCHEM_ISOTOPIC_ATOM_COUNT>
0

> <PUBCHEM_COMPONENT_COUNT>
1

> <PUBCHEM_CACTVS_TAUTO_COUNT>
28

> <PUBCHEM_MMFF94_ENERGY>
23.1152

> <PUBCHEM_FEATURE_SELFOVERLAP>
30.509

> <PUBCHEM_SHAPE_FINGERPRINT>
10857977 72 18411982485485273525
12251169 10 18335982051540587500
12423570 1 10811925056571653061
124424 183 17846493691507659422
12932764 1 17703784825668671870
13024252 1 13406787818345165295
13581323 91 18408603682032088054
13839132 238 18200316498296403012
14325111 11 18411139091447487052
15219456 202 18130795495064369006
15775835 57 18334295318972658656
16945 1 18410300237163966479
19422 9 17894351060298383722
20510252 161 18342462521266293993
20645464 45 17989210338814726326
20653085 51 15267338556721438386
20871998 184 18271250537659330967
21028194 46 18131633374400804116
21040471 1 18265624194973091863
21293036 1 9655580694947669163
22445834 79 17749381555745440522
23402539 116 18341041995693910511
23552423 10 17536885737919820565
2748010 2 18121232991108970663
369184 2 17846493742387968534
5084963 1 18201171991367715271
53812653 166 18272091539568813745
6333449 129 18343018870076319397
75552 356 18335421287403643060
77492 1 17531251673051552030

> <PUBCHEM_SHAPE_MULTIPOLES>
223.48
5.33
1.44
0.88
2.88
0.1
0.11
0.51
1.03
-1.18
-0.06
0.46
0
0.14

> <PUBCHEM_SHAPE_SELFOVERLAP>
467.95

> <PUBCHEM_SHAPE_VOLUME>
126.4

> <PUBCHEM_COORDINATE_TYPE>
2
5
10

> <chiral flag>
0

> <version>
0

> <s_m_Source_Path>
C:\Users\rimon\Downloads\Compressed

> <s_m_Source_File>
Conformer3D_CID_547.sdf

> <i_m_Source_File_Index>
1

> <PUBCHEM_CONFORMER_ID>
0000022300000001

$$$$
612
                    3D
 Structure written by MMmdl.
 12 11  0  0  1  0            999 V2000
   -1.3875    1.1182    0.1968 O   0  0  0  0  0  0
    1.4877   -1.0368    0.2617 O   0  0  0  0  0  0
    1.2263    1.1148   -0.4123 O   0  0  0  0  0  0
   -0.7078   -0.1118    0.4002 C   0  0  1  0  0  0
   -1.3669   -1.1626   -0.4759 C   0  0  0  0  0  0
    0.7481    0.0781    0.0295 C   0  0  0  0  0  0
   -0.7822   -0.3748    1.4601 H   0  0  0  0  0  0
   -1.2848   -0.8968   -1.5360 H   0  0  0  0  0  0
   -2.4357   -1.2376   -0.2485 H   0  0  0  0  0  0
   -0.9100   -2.1472   -0.3365 H   0  0  0  0  0  0
   -1.0263    1.7604    0.8318 H   0  0  0  0  0  0
    2.4313   -0.9049    0.0279 H   0  0  0  0  0  0
  1  4  1  0  0  0
  1 11  1  0  0  0
  2  6  1  0  0  0
  2 12  1  0  0  0
  3  6  2  0  0  0
  4  5  1  0  0  0
  4  6  1  0  0  0
  4  7  1  0  0  0
  5  8  1  0  0  0
  5  9  1  0  0  0
  5 10  1  0  0  0
M  END
> <s_m_entry_id>
34

> <s_m_entry_name>
Conformer3D_CID_612.1

> <PUBCHEM_COMPOUND_CID>
612

> <PUBCHEM_CONFORMER_RMSD>
0.4

> <PUBCHEM_CONFORMER_DIVERSEORDER>
1
3
4
2

> <PUBCHEM_MMFF94_PARTIAL_CHARGES>
7
1 -0.68
11 0.4
12 0.5
2 -0.65
3 -0.57
4 0.34
6 0.66

> <PUBCHEM_EFFECTIVE_ROTOR_COUNT>
1

> <PUBCHEM_PHARMACOPHORE_FEATURES>
5
1 1 acceptor
1 1 donor
1 2 acceptor
1 3 acceptor
3 2 3 6 anion

> <PUBCHEM_HEAVY_ATOM_COUNT>
6

> <PUBCHEM_ATOM_DEF_STEREO_COUNT>
0

> <PUBCHEM_ATOM_UDEF_STEREO_COUNT>
1

> <PUBCHEM_BOND_DEF_STEREO_COUNT>
0

> <PUBCHEM_BOND_UDEF_STEREO_COUNT>
0

> <PUBCHEM_ISOTOPIC_ATOM_COUNT>
0

> <PUBCHEM_COMPONENT_COUNT>
1

> <PUBCHEM_CACTVS_TAUTO_COUNT>
1

> <PUBCHEM_MMFF94_ENERGY>
0.8935

> <PUBCHEM_FEATURE_SELFOVERLAP>
25.438

> <PUBCHEM_SHAPE_FINGERPRINT>
139733 1 10882213463391423711
16714656 1 17834121844547879414
20096714 4 18336275552093508545
21015797 1 9294747366747806130
21040471 1 18127414453679839017
24536 1 17822010959906025104
29004967 10 17974854178968806643
5943 1 13964609868261324835

> <PUBCHEM_SHAPE_MULTIPOLES>
105.87
1.93
1.31
0.68
0
0.05
0.01
-0.19
0.17
0.1
0.03
0.04
-0.02
-0.3

> <PUBCHEM_SHAPE_SELFOVERLAP>
192.969

> <PUBCHEM_COORDINATE_TYPE>
2
5
10

> <chiral flag>
1

> <version>
0

> <s_m_Source_Path>
C:\Users\rimon\Downloads\Compressed

> <s_m_Source_File>
Conformer3D_CID_612.sdf

> <i_m_Source_File_Index>
1

> <PUBCHEM_CONFORMER_ID>
0000026400000001

> <PUBCHEM_SHAPE_VOLUME>
68

$$$$
650
                    3D
 Structure written by MMmdl.
 12 11  0  0  1  0            999 V2000
    1.3283    1.1606    0.0002 O   0  0  0  0  0  0
   -1.3283    1.1605    0.0003 O   0  0  0  0  0  0
    0.7572    0.0780   -0.0004 C   0  0  0  0  0  0
   -0.7573    0.0779   -0.0004 C   0  0  0  0  0  0
    1.4750   -1.2385    0.0002 C   0  0  0  0  0  0
   -1.4749   -1.2385    0.0002 C   0  0  0  0  0  0
    1.2220   -1.8043    0.8997 H   0  0  0  0  0  0
    2.5543   -1.0595   -0.0003 H   0  0  0  0  0  0
    1.2215   -1.8054   -0.8985 H   0  0  0  0  0  0
   -1.2219   -1.8044    0.8997 H   0  0  0  0  0  0
   -2.5543   -1.0597   -0.0004 H   0  0  0  0  0  0
   -1.2213   -1.8054   -0.8985 H   0  0  0  0  0  0
  1  3  2  0  0  0
  2  4  2  0  0  0
  3  4  1  0  0  0
  3  5  1  0  0  0
  4  6  1  0  0  0
  5  7  1  0  0  0
  5  8  1  0  0  0
  5  9  1  0  0  0
  6 10  1  0  0  0
  6 11  1  0  0  0
  6 12  1  0  0  0
M  END
> <s_m_entry_id>
35

> <s_m_entry_name>
Conformer3D_CID_650.1

> <PUBCHEM_COMPOUND_CID>
650

> <PUBCHEM_CONFORMER_RMSD>
0.4

> <PUBCHEM_CONFORMER_DIVERSEORDER>
1
5
6
2
3
4

> <PUBCHEM_MMFF94_PARTIAL_CHARGES>
6
1 -0.57
2 -0.57
3 0.51
4 0.51
5 0.06
6 0.06

> <PUBCHEM_EFFECTIVE_ROTOR_COUNT>
1

> <PUBCHEM_PHARMACOPHORE_FEATURES>
2
1 1 acceptor
1 2 acceptor

> <PUBCHEM_HEAVY_ATOM_COUNT>
6

> <PUBCHEM_ATOM_DEF_STEREO_COUNT>
0

> <PUBCHEM_ATOM_UDEF_STEREO_COUNT>
0

> <PUBCHEM_BOND_DEF_STEREO_COUNT>
0

> <PUBCHEM_BOND_UDEF_STEREO_COUNT>
0

> <PUBCHEM_ISOTOPIC_ATOM_COUNT>
0

> <PUBCHEM_COMPONENT_COUNT>
1

> <PUBCHEM_CACTVS_TAUTO_COUNT>
3

> <PUBCHEM_MMFF94_ENERGY>
4.322

> <PUBCHEM_FEATURE_SELFOVERLAP>
10.157

> <PUBCHEM_SHAPE_FINGERPRINT>
139733 1 9295288343648761891
16714656 1 17762063142376734094
20096714 4 18337956671023143673
21015797 1 9295025556074541761
21040471 1 18122626050360006853
24536 1 18338502097462381607
29004967 10 17974011944461426651

> <PUBCHEM_SHAPE_MULTIPOLES>
111.74
2.06
1.49
0.58
0
0.08
0
0.3
0
0
0
0
0.04
0

> <PUBCHEM_SHAPE_SELFOVERLAP>
204.775

> <PUBCHEM_SHAPE_VOLUME>
71.3

> <PUBCHEM_COORDINATE_TYPE>
2
5
10

> <chiral flag>
0

> <version>
0

> <s_m_Source_Path>
C:\Users\rimon\Downloads\Compressed

> <s_m_Source_File>
Conformer3D_CID_650.sdf

> <i_m_Source_File_Index>
1

> <PUBCHEM_CONFORMER_ID>
0000028A00000001

$$$$
679
                    3D
 Structure written by MMmdl.
 10  9  0  0  1  0            999 V2000
    0.1817    0.0065   -0.5212 S   0  0  0  0  0  0
    1.4801    0.0532    0.2284 O   0  0  0  0  0  0
   -0.8792    1.3112    0.1464 C   0  0  0  0  0  0
   -0.7826   -1.3709    0.1464 C   0  0  0  0  0  0
   -0.4483    2.2796   -0.1182 H   0  0  0  0  0  0
   -0.9369    1.2252    1.2341 H   0  0  0  0  0  0
   -1.8773    1.2284   -0.2901 H   0  0  0  0  0  0
   -1.7840   -1.3601   -0.2900 H   0  0  0  0  0  0
   -0.8463   -1.2894    1.2341 H   0  0  0  0  0  0
   -0.2831   -2.3059   -0.1182 H   0  0  0  0  0  0
  1  2  2  0  0  0
  1  3  1  0  0  0
  1  4  1  0  0  0
  3  5  1  0  0  0
  3  6  1  0  0  0
  3  7  1  0  0  0
  4  8  1  0  0  0
  4  9  1  0  0  0
  4 10  1  0  0  0
M  END
> <s_m_entry_id>
36

> <s_m_entry_name>
Conformer3D_CID_679.1

> <PUBCHEM_COMPOUND_CID>
679

> <PUBCHEM_CONFORMER_RMSD>
0.4

> <PUBCHEM_MMFF94_PARTIAL_CHARGES>
4
1 0.11
2 -0.5
3 0.19
4 0.19

> <PUBCHEM_EFFECTIVE_ROTOR_COUNT>
0

> <PUBCHEM_PHARMACOPHORE_FEATURES>
1
1 2 acceptor

> <PUBCHEM_HEAVY_ATOM_COUNT>
4

> <PUBCHEM_ATOM_DEF_STEREO_COUNT>
0

> <PUBCHEM_ATOM_UDEF_STEREO_COUNT>
0

> <PUBCHEM_BOND_DEF_STEREO_COUNT>
0

> <PUBCHEM_BOND_UDEF_STEREO_COUNT>
0

> <PUBCHEM_ISOTOPIC_ATOM_COUNT>
0

> <PUBCHEM_COMPONENT_COUNT>
1

> <PUBCHEM_CACTVS_TAUTO_COUNT>
1

> <PUBCHEM_MMFF94_ENERGY>
1.1875

> <PUBCHEM_FEATURE_SELFOVERLAP>
5.074

> <PUBCHEM_SHAPE_FINGERPRINT>
139733 1 9870381307834953390
20096714 4 17768805364647142032
21015797 1 9870380165325998108
5943 1 12820504956555557461

> <PUBCHEM_SHAPE_MULTIPOLES>
80.3
1.54
1.37
0.72
0
0.42
0.08
-0.71
-0.12
0
-0.17
0
0.02
0

> <PUBCHEM_SHAPE_SELFOVERLAP>
119.503

> <PUBCHEM_SHAPE_VOLUME>
60.8

> <PUBCHEM_COORDINATE_TYPE>
2
5
10

> <chiral flag>
0

> <version>
0

> <s_m_Source_Path>
C:\Users\rimon\Downloads\Compressed

> <s_m_Source_File>
Conformer3D_CID_679.sdf

> <i_m_Source_File_Index>
1

> <PUBCHEM_CONFORMER_ID>
000002A700000001

> <PUBCHEM_CONFORMER_DIVERSEORDER>
1

$$$$
681
                    3D
 Structure written by MMmdl.
 22 22  0  0  1  0            999 V2000
   -2.2392    1.9626    0.0548 O   0  0  0  0  0  0
   -3.3557   -0.5612    0.3868 O   0  0  0  0  0  0
    4.4081    0.2624    0.3445 N   0  0  0  0  0  0
    2.1628   -0.0212   -0.6613 C   0  0  0  0  0  0
    0.7040   -0.1603   -0.3850 C   0  0  0  0  0  0
    2.9862    0.1008    0.6289 C   0  0  0  0  0  0
   -0.0999    0.9759   -0.2919 C   0  0  0  0  0  0
    0.1434   -1.4267   -0.2187 C   0  0  0  0  0  0
   -1.4642    0.8456   -0.0326 C   0  0  0  0  0  0
   -1.2209   -1.5570    0.0407 C   0  0  0  0  0  0
   -2.0247   -0.4208    0.1336 C   0  0  0  0  0  0
    2.5111   -0.8817   -1.2481 H   0  0  0  0  0  0
    2.3332    0.8564   -1.2993 H   0  0  0  0  0  0
    2.8490   -0.7888    1.2541 H   0  0  0  0  0  0
    2.6457    0.9593    1.2192 H   0  0  0  0  0  0
    0.3315    1.9659   -0.4187 H   0  0  0  0  0  0
    0.7594   -2.3195   -0.2869 H   0  0  0  0  0  0
   -1.6445   -2.5496    0.1686 H   0  0  0  0  0  0
    4.5468    1.0868   -0.2388 H   0  0  0  0  0  0
    4.7362   -0.5285   -0.2089 H   0  0  0  0  0  0
   -3.1541    1.6866    0.2377 H   0  0  0  0  0  0
   -3.5639   -1.5074    0.4721 H   0  0  0  0  0  0
  1  9  1  0  0  0
  1 21  1  0  0  0
  2 11  1  0  0  0
  2 22  1  0  0  0
  3  6  1  0  0  0
  3 19  1  0  0  0
  3 20  1  0  0  0
  4  5  1  0  0  0
  4  6  1  0  0  0
  4 12  1  0  0  0
  4 13  1  0  0  0
  5  7  2  0  0  0
  5  8  1  0  0  0
  6 14  1  0  0  0
  6 15  1  0  0  0
  7  9  1  0  0  0
  7 16  1  0  0  0
  8 10  2  0  0  0
  8 17  1  0  0  0
  9 11  2  0  0  0
 10 11  1  0  0  0
 10 18  1  0  0  0
M  END
> <s_m_entry_id>
37

> <s_m_entry_name>
Conformer3D_CID_681.1

> <PUBCHEM_COMPOUND_CID>
681

> <PUBCHEM_CONFORMER_RMSD>
0.4

> <PUBCHEM_CONFORMER_DIVERSEORDER>
1
10
11
6
2
9
4
8
12
7
5
3

> <PUBCHEM_MMFF94_PARTIAL_CHARGES>
18
1 -0.53
10 -0.15
11 0.08
16 0.15
17 0.15
18 0.15
19 0.36
2 -0.53
20 0.36
21 0.45
22 0.45
3 -0.99
4 0.14
5 -0.14
6 0.27
7 -0.15
8 -0.15
9 0.08

> <PUBCHEM_EFFECTIVE_ROTOR_COUNT>
2

> <PUBCHEM_PHARMACOPHORE_FEATURES>
5
1 1 donor
1 2 donor
1 3 cation
1 3 donor
6 5 7 8 9 10 11 rings

> <PUBCHEM_HEAVY_ATOM_COUNT>
11

> <PUBCHEM_ATOM_DEF_STEREO_COUNT>
0

> <PUBCHEM_ATOM_UDEF_STEREO_COUNT>
0

> <PUBCHEM_BOND_DEF_STEREO_COUNT>
0

> <PUBCHEM_BOND_UDEF_STEREO_COUNT>
0

> <PUBCHEM_ISOTOPIC_ATOM_COUNT>
0

> <PUBCHEM_COMPONENT_COUNT>
1

> <PUBCHEM_CACTVS_TAUTO_COUNT>
18

> <PUBCHEM_MMFF94_ENERGY>
18.63

> <PUBCHEM_FEATURE_SELFOVERLAP>
25.376

> <PUBCHEM_SHAPE_FINGERPRINT>
10857977 72 18411698815616744384
12251169 10 18336262431474704496
12932764 1 17632570557228583102
13024252 1 13406787813918322623
14325111 11 18411418367538085596
15219456 202 18059298656393979366
15310529 11 14620526583701806095
16945 1 18337965561795389591
17846911 113 18342737420610839217
20510252 161 18343586217817938648
20645464 45 18060422412943193102
20871998 184 18200316644330923263
21040471 1 18265343815144450351
22445834 79 17895183390516357346
23402539 116 18341321275794639815
23402655 69 18267570318598203973
2748010 2 18193570960474824879
369184 2 18201997733353704774
53812653 166 18271524200074478465
6333449 129 18341609295963879597
75552 356 18408602586868045176

> <PUBCHEM_SHAPE_MULTIPOLES>
209.66
5.32
1.51
0.72
4.61
0.13
-0.02
0.59
1.19
-1.1
-0.03
0.22
-0.01
0.11

> <PUBCHEM_SHAPE_SELFOVERLAP>
430.729

> <PUBCHEM_SHAPE_VOLUME>
121.4

> <PUBCHEM_COORDINATE_TYPE>
2
5
10

> <chiral flag>
0

> <version>
0

> <s_m_Source_Path>
C:\Users\rimon\Downloads\Compressed

> <s_m_Source_File>
Conformer3D_CID_681.sdf

> <i_m_Source_File_Index>
1

> <PUBCHEM_CONFORMER_ID>
000002A900000001

$$$$
702
                    3D
 Structure written by MMmdl.
  9  8  0  0  1  0            999 V2000
   -1.1712    0.2997    0.0000 O   0  0  0  0  0  0
   -0.0463   -0.5665    0.0000 C   0  0  0  0  0  0
    1.2175    0.2668    0.0000 C   0  0  0  0  0  0
   -0.0958   -1.2120    0.8819 H   0  0  0  0  0  0
   -0.0952   -1.1938   -0.8946 H   0  0  0  0  0  0
    2.1050   -0.3720   -0.0177 H   0  0  0  0  0  0
    1.2426    0.9307   -0.8704 H   0  0  0  0  0  0
    1.2616    0.9052    0.8886 H   0  0  0  0  0  0
   -1.1291    0.8364    0.8099 H   0  0  0  0  0  0
  1  2  1  0  0  0
  1  9  1  0  0  0
  2  3  1  0  0  0
  2  4  1  0  0  0
  2  5  1  0  0  0
  3  6  1  0  0  0
  3  7  1  0  0  0
  3  8  1  0  0  0
M  END
> <s_m_entry_id>
38

> <s_m_entry_name>
Conformer3D_CID_702.1

> <PUBCHEM_COMPOUND_CID>
702

> <PUBCHEM_CONFORMER_RMSD>
0.4

> <PUBCHEM_MMFF94_PARTIAL_CHARGES>
3
1 -0.68
2 0.28
9 0.4

> <PUBCHEM_EFFECTIVE_ROTOR_COUNT>
0

> <PUBCHEM_PHARMACOPHORE_FEATURES>
2
1 1 acceptor
1 1 donor

> <PUBCHEM_HEAVY_ATOM_COUNT>
3

> <PUBCHEM_ATOM_DEF_STEREO_COUNT>
0

> <PUBCHEM_ATOM_UDEF_STEREO_COUNT>
0

> <PUBCHEM_BOND_DEF_STEREO_COUNT>
0

> <PUBCHEM_BOND_UDEF_STEREO_COUNT>
0

> <PUBCHEM_ISOTOPIC_ATOM_COUNT>
0

> <PUBCHEM_COMPONENT_COUNT>
1

> <PUBCHEM_CACTVS_TAUTO_COUNT>
1

> <PUBCHEM_MMFF94_ENERGY>
-1.3096

> <PUBCHEM_FEATURE_SELFOVERLAP>
10.148

> <PUBCHEM_SHAPE_FINGERPRINT>
139733 1 18410856563987595332
21015797 1 18192151726869919494

> <PUBCHEM_SHAPE_MULTIPOLES>
55.87
1.48
0.75
0.58
0.08
0.07
0
-0.26
0
-0.01
0
0.04
0.01
0

> <PUBCHEM_SHAPE_SELFOVERLAP>
84.621

> <PUBCHEM_SHAPE_VOLUME>
41.5

> <PUBCHEM_COORDINATE_TYPE>
2
5
10

> <chiral flag>
0

> <version>
0

> <s_m_Source_Path>
C:\Users\rimon\Downloads\Compressed

> <s_m_Source_File>
Conformer3D_CID_702.sdf

> <i_m_Source_File_Index>
1

> <PUBCHEM_CONFORMER_ID>
000002BE00000001

> <PUBCHEM_CONFORMER_DIVERSEORDER>
1

$$$$
750
                    3D
 Structure written by MMmdl.
 10  9  0  0  1  0            999 V2000
   -1.6487    0.6571   -0.0104 O   0  0  0  0  0  0
   -0.4837   -1.2934   -0.0005 O   0  0  0  0  0  0
    1.9006   -0.0812   -0.0090 N   0  0  0  0  0  0
    0.7341    0.7867    0.0079 C   0  0  0  0  0  0
   -0.5023   -0.0691    0.0120 C   0  0  0  0  0  0
    0.7326    1.4215   -0.8824 H   0  0  0  0  0  0
    0.7464    1.4088    0.9069 H   0  0  0  0  0  0
    1.8743   -0.6844   -0.8301 H   0  0  0  0  0  0
    1.8887   -0.6969    0.8031 H   0  0  0  0  0  0
   -2.4447    0.0839   -0.0260 H   0  0  0  0  0  0
  1  5  1  0  0  0
  1 10  1  0  0  0
  2  5  2  0  0  0
  3  4  1  0  0  0
  3  8  1  0  0  0
  3  9  1  0  0  0
  4  5  1  0  0  0
  4  6  1  0  0  0
  4  7  1  0  0  0
M  END
> <s_m_entry_id>
39

> <s_m_entry_name>
Conformer3D_CID_750.1

> <PUBCHEM_COMPOUND_CID>
750

> <PUBCHEM_CONFORMER_RMSD>
0.4

> <PUBCHEM_CONFORMER_DIVERSEORDER>
1
2

> <PUBCHEM_MMFF94_PARTIAL_CHARGES>
8
1 -0.65
10 0.5
2 -0.57
3 -0.99
4 0.33
5 0.66
8 0.36
9 0.36

> <PUBCHEM_EFFECTIVE_ROTOR_COUNT>
1

> <PUBCHEM_PHARMACOPHORE_FEATURES>
5
1 1 acceptor
1 2 acceptor
1 3 cation
1 3 donor
3 1 2 5 anion

> <PUBCHEM_HEAVY_ATOM_COUNT>
5

> <PUBCHEM_ATOM_DEF_STEREO_COUNT>
0

> <PUBCHEM_ATOM_UDEF_STEREO_COUNT>
0

> <PUBCHEM_BOND_DEF_STEREO_COUNT>
0

> <PUBCHEM_BOND_UDEF_STEREO_COUNT>
0

> <PUBCHEM_ISOTOPIC_ATOM_COUNT>
0

> <PUBCHEM_COMPONENT_COUNT>
1

> <PUBCHEM_CACTVS_TAUTO_COUNT>
1

> <PUBCHEM_MMFF94_ENERGY>
2.2569

> <PUBCHEM_FEATURE_SELFOVERLAP>
25.429

> <PUBCHEM_SHAPE_FINGERPRINT>
139733 1 9221305500492508682
16714656 1 18334301928958962636
20096714 4 18408886234834677880
21015797 1 9580758932782445613
21040471 1 18410573955102640736
5460574 1 9295288339411764896
5943 1 16976965699258066967

> <PUBCHEM_SHAPE_MULTIPOLES>
86.18
1.9
1.06
0.56
0.45
0.2
0
-0.21
0.01
-0.19
0
0.01
-0.02
0

> <PUBCHEM_SHAPE_SELFOVERLAP>
152.844

> <PUBCHEM_SHAPE_VOLUME>
56.2

> <PUBCHEM_COORDINATE_TYPE>
2
5
10

> <chiral flag>
0

> <version>
0

> <s_m_Source_Path>
C:\Users\rimon\Downloads\Compressed

> <s_m_Source_File>
Conformer3D_CID_750.sdf

> <i_m_Source_File_Index>
1

> <PUBCHEM_CONFORMER_ID>
000002EE00000001

$$$$
752
                    3D
 Structure written by MMmdl.
 13 12  0  0  1  0            999 V2000
    0.6555    1.6392   -0.2812 O   0  0  0  0  0  0
    1.6925   -0.6747    0.9811 O   0  0  0  0  0  0
   -1.4714   -1.2364   -0.4493 O   0  0  0  0  0  0
   -1.5753    0.6254    0.8532 O   0  0  0  0  0  0
    0.2820    0.3330   -0.6953 C   0  0  1  0  0  0
    1.4204   -0.6392   -0.4155 C   0  0  0  0  0  0
   -1.0036   -0.0472    0.0070 C   0  0  0  0  0  0
    0.0847    0.3762   -1.7724 H   0  0  0  0  0  0
    1.1722   -1.6526   -0.7457 H   0  0  0  0  0  0
    2.3335   -0.3086   -0.9211 H   0  0  0  0  0  0
   -0.0335    2.2529   -0.5889 H   0  0  0  0  0  0
    2.4263   -1.2992    1.1126 H   0  0  0  0  0  0
   -2.3125   -1.4907   -0.0132 H   0  0  0  0  0  0
  1  5  1  0  0  0
  1 11  1  0  0  0
  2  6  1  0  0  0
  2 12  1  0  0  0
  3  7  1  0  0  0
  3 13  1  0  0  0
  4  7  2  0  0  0
  5  6  1  0  0  0
  5  7  1  0  0  0
  5  8  1  0  0  0
  6  9  1  0  0  0
  6 10  1  0  0  0
M  END
> <s_m_entry_id>
40

> <s_m_entry_name>
Conformer3D_CID_752.1

> <PUBCHEM_COMPOUND_CID>
752

> <PUBCHEM_CONFORMER_RMSD>
0.4

> <PUBCHEM_CONFORMER_DIVERSEORDER>
1
5
6
4
3
2

> <PUBCHEM_MMFF94_PARTIAL_CHARGES>
10
1 -0.68
11 0.4
12 0.4
13 0.5
2 -0.68
3 -0.65
4 -0.57
5 0.34
6 0.28
7 0.66

> <PUBCHEM_EFFECTIVE_ROTOR_COUNT>
2

> <PUBCHEM_PHARMACOPHORE_FEATURES>
7
1 1 acceptor
1 1 donor
1 2 acceptor
1 2 donor
1 3 acceptor
1 4 acceptor
3 3 4 7 anion

> <PUBCHEM_HEAVY_ATOM_COUNT>
7

> <PUBCHEM_ATOM_DEF_STEREO_COUNT>
0

> <PUBCHEM_ATOM_UDEF_STEREO_COUNT>
1

> <PUBCHEM_BOND_DEF_STEREO_COUNT>
0

> <PUBCHEM_BOND_UDEF_STEREO_COUNT>
0

> <PUBCHEM_ISOTOPIC_ATOM_COUNT>
0

> <PUBCHEM_COMPONENT_COUNT>
1

> <PUBCHEM_CACTVS_TAUTO_COUNT>
1

> <PUBCHEM_MMFF94_ENERGY>
2.9652

> <PUBCHEM_FEATURE_SELFOVERLAP>
35.592

> <PUBCHEM_SHAPE_FINGERPRINT>
139733 1 11527936859669801718
16714656 1 18051997830244445958
18185500 45 18335420166422752346
20096714 4 18197523867732293989
21040471 1 17914915144330695861
23552333 60 18194967580728672211
24536 1 18060143154016561527
29004967 10 16298685913904701076
5943 1 11496458434535398004

> <PUBCHEM_SHAPE_MULTIPOLES>
120.58
2.06
1.26
0.9
0.01
0.28
-0.11
-0.47
-0.4
0
0.13
-0.11
-0.05
-0.32

> <PUBCHEM_SHAPE_SELFOVERLAP>
223.548

> <PUBCHEM_SHAPE_VOLUME>
75.6

> <PUBCHEM_COORDINATE_TYPE>
2
5
10

> <chiral flag>
1

> <version>
0

> <s_m_Source_Path>
C:\Users\rimon\Downloads\Compressed

> <s_m_Source_File>
Conformer3D_CID_752.sdf

> <i_m_Source_File_Index>
1

> <PUBCHEM_CONFORMER_ID>
000002F000000001

$$$$
753
                    3D
 Structure written by MMmdl.
 14 13  0  0  1  0            999 V2000
    0.0235   -1.3493    0.2499 O   0  0  0  0  0  0
    2.3988   -0.0044   -0.2369 O   0  0  0  0  0  0
   -2.4131   -0.0097   -0.2384 O   0  0  0  0  0  0
    0.0001   -0.0124   -0.2555 C   0  0  0  0  0  0
    1.2544    0.6980    0.2362 C   0  0  0  0  0  0
   -1.2637    0.6778    0.2447 C   0  0  0  0  0  0
   -0.0033   -0.0966   -1.3473 H   0  0  0  0  0  0
    1.3076    0.7187    1.3298 H   0  0  0  0  0  0
    1.3018    1.7246   -0.1387 H   0  0  0  0  0  0
   -1.3070    1.7136   -0.1066 H   0  0  0  0  0  0
   -1.3100    0.6670    1.3389 H   0  0  0  0  0  0
    0.0214   -1.3033    1.2213 H   0  0  0  0  0  0
    2.3408   -0.9155    0.0984 H   0  0  0  0  0  0
   -3.1917    0.4634    0.1016 H   0  0  0  0  0  0
  1  4  1  0  0  0
  1 12  1  0  0  0
  2  5  1  0  0  0
  2 13  1  0  0  0
  3  6  1  0  0  0
  3 14  1  0  0  0
  4  5  1  0  0  0
  4  6  1  0  0  0
  4  7  1  0  0  0
  5  8  1  0  0  0
  5  9  1  0  0  0
  6 10  1  0  0  0
  6 11  1  0  0  0
M  END
> <s_m_entry_id>
41

> <s_m_entry_name>
Conformer3D_CID_753.1

> <PUBCHEM_COMPOUND_CID>
753

> <PUBCHEM_CONFORMER_RMSD>
0.4

> <PUBCHEM_CONFORMER_DIVERSEORDER>
1
9
3
8
5
2
7
6
4

> <PUBCHEM_MMFF94_PARTIAL_CHARGES>
9
1 -0.68
12 0.4
13 0.4
14 0.4
2 -0.68
3 -0.68
4 0.28
5 0.28
6 0.28

> <PUBCHEM_EFFECTIVE_ROTOR_COUNT>
2

> <PUBCHEM_PHARMACOPHORE_FEATURES>
6
1 1 acceptor
1 1 donor
1 2 acceptor
1 2 donor
1 3 acceptor
1 3 donor

> <PUBCHEM_HEAVY_ATOM_COUNT>
6

> <PUBCHEM_ATOM_DEF_STEREO_COUNT>
0

> <PUBCHEM_ATOM_UDEF_STEREO_COUNT>
0

> <PUBCHEM_BOND_DEF_STEREO_COUNT>
0

> <PUBCHEM_BOND_UDEF_STEREO_COUNT>
0

> <PUBCHEM_ISOTOPIC_ATOM_COUNT>
0

> <PUBCHEM_COMPONENT_COUNT>
1

> <PUBCHEM_CACTVS_TAUTO_COUNT>
1

> <PUBCHEM_MMFF94_ENERGY>
7.8462

> <PUBCHEM_FEATURE_SELFOVERLAP>
30.463

> <PUBCHEM_SHAPE_FINGERPRINT>
16714656 1 18261115187881759708
20096714 4 18411981373004497288
21040471 1 18409165532368289128
5460574 1 8358261440540177956
5943 1 11340980957501139630

> <PUBCHEM_SHAPE_MULTIPOLES>
105.87
2.79
1
0.62
0.04
0.22
0.01
-0.26
-0.27
-0.01
0.12
0
-0.02
0

> <PUBCHEM_SHAPE_SELFOVERLAP>
185.175

> <PUBCHEM_COORDINATE_TYPE>
2
5
10

> <chiral flag>
0

> <version>
0

> <s_m_Source_Path>
C:\Users\rimon\Downloads\Compressed

> <s_m_Source_File>
Conformer3D_CID_753.sdf

> <i_m_Source_File_Index>
1

> <PUBCHEM_CONFORMER_ID>
000002F100000001

> <PUBCHEM_SHAPE_VOLUME>
70

$$$$
757
                    3D
 Structure written by MMmdl.
  9  8  0  0  1  0            999 V2000
   -1.8877    0.0894    0.0097 O   0  0  0  0  0  0
    1.5950   -0.7195    0.0078 O   0  0  0  0  0  0
    0.5455    1.3018   -0.0031 O   0  0  0  0  0  0
   -0.7521   -0.7524   -0.0119 C   0  0  0  0  0  0
    0.4994    0.0808   -0.0026 C   0  0  0  0  0  0
   -0.7773   -1.4045    0.8654 H   0  0  0  0  0  0
   -0.7835   -1.3486   -0.9275 H   0  0  0  0  0  0
   -1.8945    0.5504    0.8660 H   0  0  0  0  0  0
    2.4274   -0.2005    0.0146 H   0  0  0  0  0  0
  1  4  1  0  0  0
  1  8  1  0  0  0
  2  5  1  0  0  0
  2  9  1  0  0  0
  3  5  2  0  0  0
  4  5  1  0  0  0
  4  6  1  0  0  0
  4  7  1  0  0  0
M  END
> <s_m_entry_id>
42

> <s_m_entry_name>
Conformer3D_CID_757.1

> <PUBCHEM_COMPOUND_CID>
757

> <PUBCHEM_CONFORMER_RMSD>
0.4

> <PUBCHEM_CONFORMER_DIVERSEORDER>
1
2

> <PUBCHEM_MMFF94_PARTIAL_CHARGES>
7
1 -0.68
2 -0.65
3 -0.57
4 0.34
5 0.66
8 0.4
9 0.5

> <PUBCHEM_EFFECTIVE_ROTOR_COUNT>
1

> <PUBCHEM_PHARMACOPHORE_FEATURES>
5
1 1 acceptor
1 1 donor
1 2 acceptor
1 3 acceptor
3 2 3 5 anion

> <PUBCHEM_HEAVY_ATOM_COUNT>
5

> <PUBCHEM_ATOM_DEF_STEREO_COUNT>
0

> <PUBCHEM_ATOM_UDEF_STEREO_COUNT>
0

> <PUBCHEM_BOND_DEF_STEREO_COUNT>
0

> <PUBCHEM_BOND_UDEF_STEREO_COUNT>
0

> <PUBCHEM_ISOTOPIC_ATOM_COUNT>
0

> <PUBCHEM_COMPONENT_COUNT>
1

> <PUBCHEM_CACTVS_TAUTO_COUNT>
1

> <PUBCHEM_MMFF94_ENERGY>
-1.2888

> <PUBCHEM_FEATURE_SELFOVERLAP>
25.434

> <PUBCHEM_SHAPE_FINGERPRINT>
139733 1 9295278448170615010
20096714 4 18267589189692406761
21015797 1 8932519883885210038
5460574 1 9223230749689896771
5943 1 13090968049636648368

> <PUBCHEM_SHAPE_MULTIPOLES>
85.29
1.86
1.07
0.55
0.49
0.2
0
-0.2
-0.01
-0.24
0
0.01
-0.02
0

> <PUBCHEM_SHAPE_SELFOVERLAP>
151.962

> <PUBCHEM_SHAPE_VOLUME>
55.5

> <PUBCHEM_COORDINATE_TYPE>
2
5
10

> <chiral flag>
0

> <version>
0

> <s_m_Source_Path>
C:\Users\rimon\Downloads\Compressed

> <s_m_Source_File>
Conformer3D_CID_757.sdf

> <i_m_Source_File_Index>
1

> <PUBCHEM_CONFORMER_ID>
000002F500000001

$$$$
785
                    3D
 Structure written by MMmdl.
 14 14  0  0  1  0            999 V2000
    2.7558    0.0000   -0.0001 O   0  0  0  0  0  0
   -2.7561   -0.0001   -0.0002 O   0  0  0  0  0  0
    1.3949    0.0000    0.0000 C   0  0  0  0  0  0
   -1.3948    0.0000    0.0001 C   0  0  0  0  0  0
    0.6976   -1.2080    0.0001 C   0  0  0  0  0  0
   -0.6973   -1.2080    0.0000 C   0  0  0  0  0  0
    0.6974    1.2080    0.0000 C   0  0  0  0  0  0
   -0.6975    1.2079    0.0001 C   0  0  0  0  0  0
    1.2354   -2.1522    0.0001 H   0  0  0  0  0  0
   -1.2288   -2.1559    0.0000 H   0  0  0  0  0  0
    1.2289    2.1559   -0.0001 H   0  0  0  0  0  0
   -1.2353    2.1521    0.0000 H   0  0  0  0  0  0
    3.0709    0.9202   -0.0001 H   0  0  0  0  0  0
   -3.0710   -0.9203   -0.0002 H   0  0  0  0  0  0
  1  3  1  0  0  0
  1 13  1  0  0  0
  2  4  1  0  0  0
  2 14  1  0  0  0
  3  5  2  0  0  0
  3  7  1  0  0  0
  4  6  2  0  0  0
  4  8  1  0  0  0
  5  6  1  0  0  0
  5  9  1  0  0  0
  6 10  1  0  0  0
  7  8  2  0  0  0
  7 11  1  0  0  0
  8 12  1  0  0  0
M  END
> <s_m_entry_id>
43

> <s_m_entry_name>
Conformer3D_CID_785.1

> <PUBCHEM_COMPOUND_CID>
785

> <PUBCHEM_CONFORMER_RMSD>
0.4

> <PUBCHEM_MMFF94_PARTIAL_CHARGES>
14
1 -0.53
10 0.15
11 0.15
12 0.15
13 0.45
14 0.45
2 -0.53
3 0.08
4 0.08
5 -0.15
6 -0.15
7 -0.15
8 -0.15
9 0.15

> <PUBCHEM_EFFECTIVE_ROTOR_COUNT>
0

> <PUBCHEM_PHARMACOPHORE_FEATURES>
3
1 1 donor
1 2 donor
6 3 4 5 6 7 8 rings

> <PUBCHEM_HEAVY_ATOM_COUNT>
8

> <PUBCHEM_ATOM_DEF_STEREO_COUNT>
0

> <PUBCHEM_ATOM_UDEF_STEREO_COUNT>
0

> <PUBCHEM_BOND_DEF_STEREO_COUNT>
0

> <PUBCHEM_BOND_UDEF_STEREO_COUNT>
0

> <PUBCHEM_ISOTOPIC_ATOM_COUNT>
0

> <PUBCHEM_COMPONENT_COUNT>
1

> <PUBCHEM_CACTVS_TAUTO_COUNT>
3

> <PUBCHEM_MMFF94_ENERGY>
17.2898

> <PUBCHEM_FEATURE_SELFOVERLAP>
15.223

> <PUBCHEM_SHAPE_FINGERPRINT>
16714656 1 18410858763158453070
18185500 45 18410852178794357127
20096714 4 18338799017194314155
21040471 1 18338517542185870531
23235685 24 18410853265399964484
23402655 69 18195508317802667005
23552423 10 18045228141510753006
29004967 10 18261399935618171313
5084963 1 18343864419966084017

> <PUBCHEM_SHAPE_MULTIPOLES>
152.9
2.84
1.38
0.59
0
0
0
0
0
0
0
0
0
0

> <PUBCHEM_SHAPE_SELFOVERLAP>
319.077

> <PUBCHEM_SHAPE_VOLUME>
86.6

> <PUBCHEM_COORDINATE_TYPE>
2
5
10

> <chiral flag>
0

> <version>
0

> <s_m_Source_Path>
C:\Users\rimon\Downloads\Compressed

> <s_m_Source_File>
Conformer3D_CID_785.sdf

> <i_m_Source_File_Index>
1

> <PUBCHEM_CONFORMER_ID>
0000031100000001

> <PUBCHEM_CONFORMER_DIVERSEORDER>
1

$$$$
791
                    3D
 Structure written by MMmdl.
 22 21  0  0  1  0            999 V2000
    1.7533   -1.5960   -0.2170 O   0  0  0  0  0  0
    2.5390    0.4944    0.1761 O   0  0  0  0  0  0
    0.2213    1.3996    1.0906 N   0  0  0  0  0  0
   -0.7954   -0.1352   -0.6022 C   0  0  1  0  0  0
    0.1814    0.0224    0.5903 C   0  0  1  0  0  0
   -2.2770    0.1345   -0.2480 C   0  0  0  0  0  0
   -0.3711    0.7457   -1.7879 C   0  0  0  0  0  0
   -2.8582   -0.7652    0.8345 C   0  0  0  0  0  0
    1.6068   -0.3002    0.1636 C   0  0  0  0  0  0
   -0.7343   -1.1764   -0.9482 H   0  0  0  0  0  0
   -0.0832   -0.6472    1.4149 H   0  0  0  0  0  0
   -2.8820    0.0024   -1.1543 H   0  0  0  0  0  0
   -2.4051    1.1807    0.0554 H   0  0  0  0  0  0
   -1.0171    0.5478   -2.6510 H   0  0  0  0  0  0
   -0.4588    1.8127   -1.5598 H   0  0  0  0  0  0
    0.6548    0.5423   -2.1086 H   0  0  0  0  0  0
   -2.7266   -1.8207    0.5773 H   0  0  0  0  0  0
   -3.9301   -0.5736    0.9478 H   0  0  0  0  0  0
   -2.3841   -0.5818    1.8029 H   0  0  0  0  0  0
    0.5844    2.0305    0.3780 H   0  0  0  0  0  0
    0.8619    1.4607    1.8811 H   0  0  0  0  0  0
    2.6765   -1.7975   -0.4801 H   0  0  0  0  0  0
  1  9  1  0  0  0
  1 22  1  0  0  0
  2  9  2  0  0  0
  3  5  1  0  0  0
  3 20  1  0  0  0
  3 21  1  0  0  0
  4  5  1  0  0  0
  4  6  1  0  0  0
  4  7  1  0  0  0
  4 10  1  0  0  0
  5  9  1  0  0  0
  5 11  1  0  0  0
  6  8  1  0  0  0
  6 12  1  0  0  0
  6 13  1  0  0  0
  7 14  1  0  0  0
  7 15  1  0  0  0
  7 16  1  0  0  0
  8 17  1  0  0  0
  8 18  1  0  0  0
  8 19  1  0  0  0
M  END
> <s_m_entry_id>
44

> <s_m_entry_name>
Conformer3D_CID_791.1

> <PUBCHEM_COMPOUND_CID>
791

> <PUBCHEM_CONFORMER_RMSD>
0.6

> <PUBCHEM_CONFORMER_DIVERSEORDER>
1
7
11
13
36
24
35
23
19
18
32
26
34
6
39
4
21
40
28
8
16
25
20
17
22
14
29
27
10
15
12
30
33
9
3
5
38
2
31
37

> <PUBCHEM_MMFF94_PARTIAL_CHARGES>
8
1 -0.65
2 -0.57
20 0.36
21 0.36
22 0.5
3 -0.99
5 0.33
9 0.66

> <PUBCHEM_EFFECTIVE_ROTOR_COUNT>
3

> <PUBCHEM_PHARMACOPHORE_FEATURES>
7
1 1 acceptor
1 2 acceptor
1 3 cation
1 3 donor
1 7 hydrophobe
1 8 hydrophobe
3 1 2 9 anion

> <PUBCHEM_HEAVY_ATOM_COUNT>
9

> <PUBCHEM_ATOM_DEF_STEREO_COUNT>
0

> <PUBCHEM_ATOM_UDEF_STEREO_COUNT>
2

> <PUBCHEM_BOND_DEF_STEREO_COUNT>
0

> <PUBCHEM_BOND_UDEF_STEREO_COUNT>
0

> <PUBCHEM_ISOTOPIC_ATOM_COUNT>
0

> <PUBCHEM_COMPONENT_COUNT>
1

> <PUBCHEM_CACTVS_TAUTO_COUNT>
1

> <PUBCHEM_MMFF94_ENERGY>
8.4552

> <PUBCHEM_FEATURE_SELFOVERLAP>
35.579

> <PUBCHEM_SHAPE_FINGERPRINT>
10857977 72 17386277804869870853
12897270 3 17168140105103707031
14128692 85 17532107144616645495
14390081 3 11887678338584929155
18185500 45 16843856820081369396
21040471 1 14261350271307280277
29004967 10 18341889692850882714

> <PUBCHEM_SHAPE_MULTIPOLES>
168.5
3.44
1.3
1.14
0.84
0.71
-0.13
-1.07
0.48
0.47
0.06
-0.49
-0.24
0

> <PUBCHEM_SHAPE_SELFOVERLAP>
311.102

> <PUBCHEM_SHAPE_VOLUME>
106.2

> <PUBCHEM_COORDINATE_TYPE>
2
5
10

> <chiral flag>
1

> <version>
0

> <s_m_Source_Path>
C:\Users\rimon\Downloads\Compressed

> <s_m_Source_File>
Conformer3D_CID_791.sdf

> <i_m_Source_File_Index>
1

> <PUBCHEM_CONFORMER_ID>
0000031700000001

$$$$
798
                    3D
 Structure written by MMmdl.
 16 17  0  0  1  0            999 V2000
    1.5610    1.1123   -0.0001 N   0  0  0  0  0  0
    0.2536    0.6808    0.0000 C   0  0  0  0  0  0
    0.2815   -0.7155    0.0000 C   0  0  0  0  0  0
    1.6500   -1.1056    0.0002 C   0  0  0  0  0  0
   -0.9394    1.4123   -0.0001 C   0  0  0  0  0  0
   -0.9396   -1.4182   -0.0003 C   0  0  0  0  0  0
    2.4121    0.0399    0.0000 C   0  0  0  0  0  0
   -2.1383    0.6938    0.0001 C   0  0  0  0  0  0
   -2.1409   -0.6998    0.0001 C   0  0  0  0  0  0
    1.8497    2.0807   -0.0002 H   0  0  0  0  0  0
    2.0368   -2.1155    0.0002 H   0  0  0  0  0  0
   -0.9385    2.4972   -0.0002 H   0  0  0  0  0  0
   -0.9561   -2.5043   -0.0003 H   0  0  0  0  0  0
    3.4829    0.1869    0.0000 H   0  0  0  0  0  0
   -3.0829    1.2317    0.0003 H   0  0  0  0  0  0
   -3.0859   -1.2365    0.0002 H   0  0  0  0  0  0
  1  2  1  0  0  0
  1  7  1  0  0  0
  1 10  1  0  0  0
  2  3  1  0  0  0
  2  5  2  0  0  0
  3  4  1  0  0  0
  3  6  2  0  0  0
  4  7  2  0  0  0
  4 11  1  0  0  0
  5  8  1  0  0  0
  5 12  1  0  0  0
  6  9  1  0  0  0
  6 13  1  0  0  0
  7 14  1  0  0  0
  8  9  2  0  0  0
  8 15  1  0  0  0
  9 16  1  0  0  0
M  END
> <s_m_entry_id>
45

> <s_m_entry_name>
Conformer3D_CID_798.1

> <PUBCHEM_COMPOUND_CID>
798

> <PUBCHEM_CONFORMER_RMSD>
0.4

> <PUBCHEM_MMFF94_PARTIAL_CHARGES>
15
1 0.03
10 0.27
11 0.15
12 0.15
13 0.15
14 0.15
15 0.15
16 0.15
2 -0.15
4 -0.15
5 -0.15
6 -0.15
7 -0.3
8 -0.15
9 -0.15

> <PUBCHEM_EFFECTIVE_ROTOR_COUNT>
0

> <PUBCHEM_PHARMACOPHORE_FEATURES>
4
1 1 cation
1 1 donor
5 1 2 3 4 7 rings
6 2 3 5 6 8 9 rings

> <PUBCHEM_HEAVY_ATOM_COUNT>
9

> <PUBCHEM_ATOM_DEF_STEREO_COUNT>
0

> <PUBCHEM_ATOM_UDEF_STEREO_COUNT>
0

> <PUBCHEM_BOND_DEF_STEREO_COUNT>
0

> <PUBCHEM_BOND_UDEF_STEREO_COUNT>
0

> <PUBCHEM_ISOTOPIC_ATOM_COUNT>
0

> <PUBCHEM_COMPONENT_COUNT>
1

> <PUBCHEM_CACTVS_TAUTO_COUNT>
1

> <PUBCHEM_MMFF94_ENERGY>
14.2706

> <PUBCHEM_FEATURE_SELFOVERLAP>
20.389

> <PUBCHEM_SHAPE_FINGERPRINT>
12897270 3 18410574015237340884
16945 1 18410573985167307878
18185500 45 18266457796448572079
21040471 1 18338516331047356036
23402655 69 18195790887948552341
23552423 10 18260833700078273294
2748010 2 18410573998073282959
29004967 10 18334299811286793707
369184 2 18410569578525594035
5084963 1 18272368637773214299

> <PUBCHEM_SHAPE_MULTIPOLES>
180.23
3.06
1.53
0.61
0.3
0.01
0
0
0
-0.22
0
-0.01
0.01
0

> <PUBCHEM_SHAPE_SELFOVERLAP>
398.193

> <PUBCHEM_SHAPE_VOLUME>
98.7

> <PUBCHEM_COORDINATE_TYPE>
2
5
10

> <chiral flag>
0

> <version>
0

> <s_m_Source_Path>
C:\Users\rimon\Downloads\Compressed

> <s_m_Source_File>
Conformer3D_CID_798.sdf

> <i_m_Source_File_Index>
1

> <PUBCHEM_CONFORMER_DIVERSEORDER>
1

> <PUBCHEM_CONFORMER_ID>
310

$$$$
849
                    3D
 Structure written by MMmdl.
 20 20  0  0  1  0            999 V2000
    2.4356   -1.0481   -0.3273 O   0  0  0  0  0  0
    2.2363    1.0485    0.5446 O   0  0  0  0  0  0
   -0.3259    1.2187   -0.0680 N   0  0  0  0  0  0
   -0.3361   -1.2309    0.3015 C   0  0  0  0  0  0
    0.3139   -0.0494   -0.4197 C   0  0  2  0  0  0
   -1.8361   -1.2819    0.0288 C   0  0  0  0  0  0
   -2.4794    0.0672    0.3333 C   0  0  0  0  0  0
   -1.7545    1.2022   -0.3874 C   0  0  0  0  0  0
    1.7462    0.0738   -0.0058 C   0  0  0  0  0  0
   -0.1646   -1.1574    1.3841 H   0  0  0  0  0  0
    0.1177   -2.1764   -0.0190 H   0  0  0  0  0  0
    0.2831   -0.1861   -1.5080 H   0  0  0  0  0  0
   -2.3025   -2.0665    0.6346 H   0  0  0  0  0  0
   -2.0083   -1.5406   -1.0232 H   0  0  0  0  0  0
   -3.5332    0.0507    0.0336 H   0  0  0  0  0  0
   -2.4571    0.2458    1.4159 H   0  0  0  0  0  0
   -1.8955    1.1131   -1.4716 H   0  0  0  0  0  0
   -2.1952    2.1583   -0.0850 H   0  0  0  0  0  0
    0.1190    1.9809   -0.5797 H   0  0  0  0  0  0
    3.3785   -0.9869   -0.0640 H   0  0  0  0  0  0
  1  9  1  0  0  0
  1 20  1  0  0  0
  2  9  2  0  0  0
  3  5  1  0  0  0
  3  8  1  0  0  0
  3 19  1  0  0  0
  4  5  1  0  0  0
  4  6  1  0  0  0
  4 10  1  0  0  0
  4 11  1  0  0  0
  5  9  1  0  0  0
  5 12  1  0  0  0
  6  7  1  0  0  0
  6 13  1  0  0  0
  6 14  1  0  0  0
  7  8  1  0  0  0
  7 15  1  0  0  0
  7 16  1  0  0  0
  8 17  1  0  0  0
  8 18  1  0  0  0
M  END
> <s_m_entry_id>
46

> <s_m_entry_name>
Conformer3D_CID_849.1

> <PUBCHEM_COMPOUND_CID>
849

> <PUBCHEM_CONFORMER_RMSD>
0.4

> <PUBCHEM_CONFORMER_DIVERSEORDER>
1
8
6
3
5
7
4
2
9

> <PUBCHEM_MMFF94_PARTIAL_CHARGES>
8
1 -0.65
19 0.36
2 -0.57
20 0.5
3 -0.9
5 0.33
8 0.27
9 0.66

> <PUBCHEM_PHARMACOPHORE_FEATURES>
6
1 1 acceptor
1 2 acceptor
1 3 cation
1 3 donor
3 1 2 9 anion
6 3 4 5 6 7 8 rings

> <PUBCHEM_HEAVY_ATOM_COUNT>
9

> <PUBCHEM_ATOM_DEF_STEREO_COUNT>
0

> <PUBCHEM_ATOM_UDEF_STEREO_COUNT>
1

> <PUBCHEM_BOND_DEF_STEREO_COUNT>
0

> <PUBCHEM_BOND_UDEF_STEREO_COUNT>
0

> <PUBCHEM_ISOTOPIC_ATOM_COUNT>
0

> <PUBCHEM_COMPONENT_COUNT>
1

> <PUBCHEM_CACTVS_TAUTO_COUNT>
1

> <PUBCHEM_MMFF94_ENERGY>
1.4019

> <PUBCHEM_FEATURE_SELFOVERLAP>
30.502

> <PUBCHEM_SHAPE_FINGERPRINT>
10857977 72 18264481956936834689
14325111 11 18411136913814801733
16714656 1 18335144176319472447
19973954 147 18412827992678858688
20645464 45 18343294877538433314
21040471 1 18262518074534986157
23552423 10 18186805794061911894
2748010 2 18409730668465358511
29004967 10 18265618851838635658
369184 2 18343299279763906035
5084963 1 18188217506751449989

> <PUBCHEM_SHAPE_MULTIPOLES>
168.5
3.46
1.48
0.68
0.77
0.04
0
0.01
-0.2
-0.27
0
0
-0.02
0.29

> <PUBCHEM_SHAPE_SELFOVERLAP>
331.343

> <PUBCHEM_SHAPE_VOLUME>
99.9

> <PUBCHEM_COORDINATE_TYPE>
2
5
10

> <chiral flag>
1

> <version>
0

> <s_m_Source_Path>
C:\Users\rimon\Downloads\Compressed

> <s_m_Source_File>
Conformer3D_CID_849.sdf

> <i_m_Source_File_Index>
1

> <PUBCHEM_CONFORMER_ID>
0000035100000001

> <PUBCHEM_EFFECTIVE_ROTOR_COUNT>
2.2

$$$$
860
                    3D
 Structure written by MMmdl.
 50 49  0  0  1  0            999 V2000
   -6.3371    1.4433   -0.1903 O   0  0  0  0  0  0
   -6.2365   -0.5820    0.8362 O   0  0  0  0  0  0
   -1.4518   -2.4146    0.0019 C   0  0  0  0  0  0
    0.0265   -2.4855   -0.3928 C   0  0  0  0  0  0
   -2.1131   -1.0854   -0.3720 C   0  0  0  0  0  0
    0.7087   -3.7854    0.0496 C   0  0  0  0  0  0
   -3.5665   -1.0359    0.1106 C   0  0  0  0  0  0
    2.2068   -3.8141   -0.2830 C   0  0  0  0  0  0
   -4.2645    0.2658   -0.2719 C   0  0  0  0  0  0
    3.0903   -2.7496    0.3112 C   0  0  0  0  0  0
   -5.7003    0.3073    0.1878 C   0  0  0  0  0  0
    3.8758   -1.8821   -0.3453 C   0  0  0  0  0  0
    4.7264   -0.8496    0.3370 C   0  0  0  0  0  0
    4.4126    0.5326   -0.1569 C   0  0  0  0  0  0
    4.0454    1.5452    0.6431 C   0  0  0  0  0  0
    3.7399    2.9293    0.1497 C   0  0  0  0  0  0
    2.3143    3.3101    0.4242 C   0  0  0  0  0  0
    1.4253    3.6145   -0.5331 C   0  0  0  0  0  0
   -0.0027    3.9822   -0.2582 C   0  0  0  0  0  0
   -0.8996    2.7540   -0.2479 C   0  0  0  0  0  0
   -1.9929   -3.2395   -0.4776 H   0  0  0  0  0  0
   -1.5378   -2.5659    1.0852 H   0  0  0  0  0  0
    0.1172   -2.3799   -1.4808 H   0  0  0  0  0  0
    0.5450   -1.6284    0.0534 H   0  0  0  0  0  0
   -2.0769   -0.9504   -1.4594 H   0  0  0  0  0  0
   -1.5524   -0.2585    0.0778 H   0  0  0  0  0  0
    0.5805   -3.9121    1.1317 H   0  0  0  0  0  0
    0.2175   -4.6389   -0.4329 H   0  0  0  0  0  0
   -3.5935   -1.1595    1.2008 H   0  0  0  0  0  0
   -4.1194   -1.8842   -0.3127 H   0  0  0  0  0  0
    2.3149   -3.8032   -1.3756 H   0  0  0  0  0  0
    2.6027   -4.7836    0.0458 H   0  0  0  0  0  0
   -3.7400    1.1137    0.1815 H   0  0  0  0  0  0
   -4.2539    0.3832   -1.3611 H   0  0  0  0  0  0
    3.0697   -2.7001    1.3987 H   0  0  0  0  0  0
    3.9188   -1.9284   -1.4310 H   0  0  0  0  0  0
    4.6198   -0.9100    1.4269 H   0  0  0  0  0  0
    5.7776   -1.0658    0.1121 H   0  0  0  0  0  0
    4.5103    0.7097   -1.2258 H   0  0  0  0  0  0
    3.9635    1.3746    1.7142 H   0  0  0  0  0  0
    4.3969    3.6375    0.6683 H   0  0  0  0  0  0
    3.9687    3.0213   -0.9192 H   0  0  0  0  0  0
   -7.2687    1.4602    0.1163 H   0  0  0  0  0  0
    2.0041    3.3474    1.4661 H   0  0  0  0  0  0
    1.7261    3.5728   -1.5769 H   0  0  0  0  0  0
   -0.3433    4.6888   -1.0234 H   0  0  0  0  0  0
   -0.0850    4.5002    0.7047 H   0  0  0  0  0  0
   -0.8562    2.2217   -1.2041 H   0  0  0  0  0  0
   -1.9391    3.0483   -0.0718 H   0  0  0  0  0  0
   -0.6077    2.0572    0.5450 H   0  0  0  0  0  0
  1 11  1  0  0  0
  1 43  1  0  0  0
  2 11  2  0  0  0
  3  4  1  0  0  0
  3  5  1  0  0  0
  3 21  1  0  0  0
  3 22  1  0  0  0
  4  6  1  0  0  0
  4 23  1  0  0  0
  4 24  1  0  0  0
  5  7  1  0  0  0
  5 25  1  0  0  0
  5 26  1  0  0  0
  6  8  1  0  0  0
  6 27  1  0  0  0
  6 28  1  0  0  0
  7  9  1  0  0  0
  7 29  1  0  0  0
  7 30  1  0  0  0
  8 10  1  0  0  0
  8 31  1  0  0  0
  8 32  1  0  0  0
  9 11  1  0  0  0
  9 33  1  0  0  0
  9 34  1  0  0  0
 10 12  2  0  0  0
 10 35  1  0  0  0
 12 13  1  0  0  0
 12 36  1  0  0  0
 13 14  1  0  0  0
 13 37  1  0  0  0
 13 38  1  0  0  0
 14 15  2  0  0  0
 14 39  1  0  0  0
 15 16  1  0  0  0
 15 40  1  0  0  0
 16 17  1  0  0  0
 16 41  1  0  0  0
 16 42  1  0  0  0
 17 18  2  0  0  0
 17 44  1  0  0  0
 18 19  1  0  0  0
 18 45  1  0  0  0
 19 20  1  0  0  0
 19 46  1  0  0  0
 19 47  1  0  0  0
 20 48  1  0  0  0
 20 49  1  0  0  0
 20 50  1  0  0  0
M  END
> <s_m_entry_id>
47

> <s_m_entry_name>
Conformer3D_CID_860.1

> <PUBCHEM_COMPOUND_CID>
860

> <PUBCHEM_CONFORMER_RMSD>
1.2

> <PUBCHEM_CONFORMER_DIVERSEORDER>
2
13
49
116
148
147
55
26
135
22
194
3
41
9
162
174
105
107
109
80
43
122
63
191
133
69
136
141
74
25
46
189
176
64
98
178
40
120
179
159
21
50
172
184
6
52
12
27
37
158
81
95
121
139
15
165
78
100
168
68
166
4
182
36
53
32
1
130
59
20
71
47
24
85
142
127
108
23
96
150
61
14
186
155
94
18
35
128
123
11
83
171
33
10
84
169
156
73
117
7
164
181
90
157
79
103
62
173
101
67
119
187
193
145
138
163
17
154
39
170
132
54
104
149
51
97
34
106
152
167
192
137
58
86
183
87
177
82
28
140
89
19
56
124
185
88
160
129
190
146
112
143
65
118
76
38
8
42
70
131
188
5
125
102
161
93
31
44
91
29
99
134
60
77
113
48
111
75
144
72
110
57
126
195
92
66
175
115
151
114
153
180
45
16
196
30

> <PUBCHEM_MMFF94_PARTIAL_CHARGES>
21
1 -0.65
10 -0.29
11 0.66
12 -0.29
13 0.28
14 -0.29
15 -0.29
16 0.28
17 -0.29
18 -0.29
19 0.14
2 -0.57
35 0.15
36 0.15
39 0.15
40 0.15
43 0.5
44 0.15
45 0.15
8 0.14
9 0.06

> <PUBCHEM_EFFECTIVE_ROTOR_COUNT>
13

> <PUBCHEM_PHARMACOPHORE_FEATURES>
4
1 1 acceptor
1 2 acceptor
1 20 hydrophobe
3 1 2 11 anion

> <PUBCHEM_HEAVY_ATOM_COUNT>
20

> <PUBCHEM_ATOM_DEF_STEREO_COUNT>
0

> <PUBCHEM_ATOM_UDEF_STEREO_COUNT>
0

> <PUBCHEM_BOND_DEF_STEREO_COUNT>
0

> <PUBCHEM_BOND_UDEF_STEREO_COUNT>
3

> <PUBCHEM_ISOTOPIC_ATOM_COUNT>
0

> <PUBCHEM_COMPONENT_COUNT>
1

> <PUBCHEM_CACTVS_TAUTO_COUNT>
1

> <PUBCHEM_MMFF94_ENERGY>
3.4818

> <PUBCHEM_FEATURE_SELFOVERLAP>
20.355

> <PUBCHEM_SHAPE_FINGERPRINT>
11273773 38 18191030204157776844
12038231 1 17906730298554209676
12717326 135 15793675731659997349
12925494 130 18337670918934356667
13122387 1 18050564046050023012
1361 2 18410572924389604905
14117953 113 18412824673338837694
14251764 75 18194125341905323240
14784336 7 17916295225346254745
14940714 1 9486825468837069804
15003188 8 18269263733586372480
15322535 138 17332512983394498400
15475509 84 17973997350426786106
15483637 11 17905607696760776932
155225 5 16681473525805753536
16760501 71 18410861001232547011
17093844 170 18341044229235367752
19930381 70 18410006637315159526
20621476 13 18338800117006661258
21585483 110 18336256886614189453
3014063 31 18410572843070121068
373842 8 18267299825267435981
4573279 73 17910667997855581495
532947 4 18411420639676083551

> <PUBCHEM_SHAPE_MULTIPOLES>
399.85
12.76
6.55
0.73
19.46
1.46
-0.02
1.93
-1.91
-5.96
0.53
-0.02
0.05
0.47

> <PUBCHEM_SHAPE_SELFOVERLAP>
744.436

> <PUBCHEM_SHAPE_VOLUME>
248.8

> <PUBCHEM_COORDINATE_TYPE>
2
5
10

> <chiral flag>
0

> <version>
0

> <s_m_Source_Path>
C:\Users\rimon\Downloads\Compressed

> <s_m_Source_File>
Conformer3D_CID_860.sdf

> <i_m_Source_File_Index>
1

> <PUBCHEM_CONFORMER_ID>
0000035C00000002

$$$$
867
                    3D
 Structure written by MMmdl.
 11 10  0  0  1  0            999 V2000
    2.3669    0.8008    0.0072 O   0  0  0  0  0  0
   -2.3647    0.8055    0.0057 O   0  0  0  0  0  0
    1.3137   -1.2182    0.0020 O   0  0  0  0  0  0
   -1.3258   -1.2144    0.0023 O   0  0  0  0  0  0
    0.0055    0.8153   -0.0063 C   0  0  0  0  0  0
    1.2701    0.0037   -0.0067 C   0  0  0  0  0  0
   -1.2657    0.0073   -0.0043 C   0  0  0  0  0  0
    0.0066    1.4400    0.8932 H   0  0  0  0  0  0
    0.0052    1.4393   -0.9061 H   0  0  0  0  0  0
    3.1981    0.2799    0.0182 H   0  0  0  0  0  0
   -3.1954    0.2836    0.0143 H   0  0  0  0  0  0
  1  6  1  0  0  0
  1 10  1  0  0  0
  2  7  1  0  0  0
  2 11  1  0  0  0
  3  6  2  0  0  0
  4  7  2  0  0  0
  5  6  1  0  0  0
  5  7  1  0  0  0
  5  8  1  0  0  0
  5  9  1  0  0  0
M  END
> <s_m_entry_id>
48

> <s_m_entry_name>
Conformer3D_CID_867.1

> <PUBCHEM_COMPOUND_CID>
867

> <PUBCHEM_CONFORMER_RMSD>
0.4

> <PUBCHEM_CONFORMER_DIVERSEORDER>
1
4
5
2
3
6

> <PUBCHEM_MMFF94_PARTIAL_CHARGES>
9
1 -0.65
10 0.5
11 0.5
2 -0.65
3 -0.57
4 -0.57
5 0.12
6 0.66
7 0.66

> <PUBCHEM_EFFECTIVE_ROTOR_COUNT>
2

> <PUBCHEM_PHARMACOPHORE_FEATURES>
7
1 1 acceptor
1 2 acceptor
1 3 acceptor
1 4 acceptor
1 5 anion
3 1 3 6 anion
3 2 4 7 anion

> <PUBCHEM_HEAVY_ATOM_COUNT>
7

> <PUBCHEM_ATOM_DEF_STEREO_COUNT>
0

> <PUBCHEM_ATOM_UDEF_STEREO_COUNT>
0

> <PUBCHEM_BOND_DEF_STEREO_COUNT>
0

> <PUBCHEM_BOND_UDEF_STEREO_COUNT>
0

> <PUBCHEM_ISOTOPIC_ATOM_COUNT>
0

> <PUBCHEM_COMPONENT_COUNT>
1

> <PUBCHEM_CACTVS_TAUTO_COUNT>
1

> <PUBCHEM_MMFF94_ENERGY>
3.9917

> <PUBCHEM_FEATURE_SELFOVERLAP>
36.184

> <PUBCHEM_SHAPE_FINGERPRINT>
14390081 3 18201434804769897896
20096714 4 18410576167010668281
21040471 1 18410575071799328013
23552423 10 18261115157854087214
24536 1 18338503196974015879
29004967 10 17822301175146633336
5460574 1 9223232944555328577

> <PUBCHEM_SHAPE_MULTIPOLES>
120.58
2.9
1.19
0.56
0
0.25
0
-0.5
0.01
0
0
0
-0.01
0

> <PUBCHEM_SHAPE_SELFOVERLAP>
228.241

> <PUBCHEM_COORDINATE_TYPE>
2
5
10

> <chiral flag>
0

> <version>
0

> <s_m_Source_Path>
C:\Users\rimon\Downloads\Compressed

> <s_m_Source_File>
Conformer3D_CID_867.sdf

> <i_m_Source_File_Index>
1

> <PUBCHEM_CONFORMER_ID>
0000036300000001

> <PUBCHEM_SHAPE_VOLUME>
74

$$$$
875
                    3D
 Structure written by MMmdl.
 16 15  0  0  1  0            999 V2000
    0.2674   -1.1369   -1.2439 O   0  0  0  0  0  0
   -0.2937   -0.6853    1.5063 O   0  0  0  0  0  0
    2.2574    1.3538    0.5057 O   0  0  0  0  0  0
   -2.2660    1.1344   -0.8820 O   0  0  0  0  0  0
    2.7464   -0.7589   -0.1593 O   0  0  0  0  0  0
   -2.7354   -0.6706    0.4107 O   0  0  0  0  0  0
    0.5250    0.0996   -0.6013 C   0  0  1  0  0  0
   -0.5071    0.3058    0.5085 C   0  0  1  0  0  0
    1.9524    0.1710   -0.0816 C   0  0  0  0  0  0
   -1.9463    0.1871    0.0367 C   0  0  0  0  0  0
    0.4199    0.8742   -1.3688 H   0  0  0  0  0  0
   -0.3863    1.2793    0.9950 H   0  0  0  0  0  0
    0.4451   -1.8528   -0.6115 H   0  0  0  0  0  0
   -0.4627   -1.5583    1.1143 H   0  0  0  0  0  0
    3.1780    1.3682    0.8444 H   0  0  0  0  0  0
   -3.1924    1.0451   -1.1922 H   0  0  0  0  0  0
  1  7  1  0  0  0
  1 13  1  0  0  0
  2  8  1  0  0  0
  2 14  1  0  0  0
  3  9  1  0  0  0
  3 15  1  0  0  0
  4 10  1  0  0  0
  4 16  1  0  0  0
  5  9  2  0  0  0
  6 10  2  0  0  0
  7  8  1  0  0  0
  7  9  1  0  0  0
  7 11  1  0  0  0
  8 10  1  0  0  0
  8 12  1  0  0  0
M  END
> <s_m_entry_id>
49

> <s_m_entry_name>
Conformer3D_CID_875.1

> <PUBCHEM_COMPOUND_CID>
875

> <PUBCHEM_CONFORMER_RMSD>
0.6

> <PUBCHEM_CONFORMER_DIVERSEORDER>
3
8
14
9
5
10
12
18
16
6
1
17
15
4
7
13
11
2

> <PUBCHEM_MMFF94_PARTIAL_CHARGES>
14
1 -0.68
10 0.66
13 0.4
14 0.4
15 0.5
16 0.5
2 -0.68
3 -0.65
4 -0.65
5 -0.57
6 -0.57
7 0.34
8 0.34
9 0.66

> <PUBCHEM_EFFECTIVE_ROTOR_COUNT>
3

> <PUBCHEM_PHARMACOPHORE_FEATURES>
10
1 1 acceptor
1 1 donor
1 2 acceptor
1 2 donor
1 3 acceptor
1 4 acceptor
1 5 acceptor
1 6 acceptor
3 3 5 9 anion
3 4 6 10 anion

> <PUBCHEM_HEAVY_ATOM_COUNT>
10

> <PUBCHEM_ATOM_DEF_STEREO_COUNT>
0

> <PUBCHEM_ATOM_UDEF_STEREO_COUNT>
2

> <PUBCHEM_BOND_DEF_STEREO_COUNT>
0

> <PUBCHEM_BOND_UDEF_STEREO_COUNT>
0

> <PUBCHEM_ISOTOPIC_ATOM_COUNT>
0

> <PUBCHEM_COMPONENT_COUNT>
1

> <PUBCHEM_CACTVS_TAUTO_COUNT>
1

> <PUBCHEM_MMFF94_ENERGY>
5.472

> <PUBCHEM_FEATURE_SELFOVERLAP>
50.886

> <PUBCHEM_SHAPE_FINGERPRINT>
12716758 59 18186800245085225019
12897270 3 18131069311961409805
12932764 1 18408045108418219786
14390081 3 18114173116893543893
15310529 11 18411697724737281652
19973954 147 18408042909384908548
21040471 1 17095244700363963280
23211744 41 18407759248411697273
23235685 24 16988852708513066340
29004967 10 17988934352959116195
369184 2 18409731772271940505
5084963 1 18260274048475060484

> <PUBCHEM_SHAPE_MULTIPOLES>
170.58
3.73
1.08
1.06
0.01
0.06
0.14
0.25
-0.05
0.29
-0.14
-0.29
-0.12
0.4

> <PUBCHEM_SHAPE_SELFOVERLAP>
332.071

> <PUBCHEM_SHAPE_VOLUME>
101.9

> <PUBCHEM_COORDINATE_TYPE>
2
5
10

> <chiral flag>
1

> <version>
0

> <s_m_Source_Path>
C:\Users\rimon\Downloads\Compressed

> <s_m_Source_File>
Conformer3D_CID_875.sdf

> <i_m_Source_File_Index>
1

> <PUBCHEM_CONFORMER_ID>
0000036B00000003

$$$$
880
                    3D
 Structure written by MMmdl.
  9  8  0  0  1  0            999 V2000
   -0.4619    1.3215    0.0001 O   0  0  0  0  0  0
    1.8689   -0.0412    0.0005 O   0  0  0  0  0  0
   -1.7332   -0.7303    0.0005 C   0  0  0  0  0  0
   -0.4876    0.1006   -0.0007 C   0  0  0  0  0  0
    0.8137   -0.6506   -0.0004 C   0  0  0  0  0  0
   -1.7575   -1.3608   -0.8919 H   0  0  0  0  0  0
   -1.7647   -1.3471    0.9021 H   0  0  0  0  0  0
   -2.6085   -0.0749   -0.0085 H   0  0  0  0  0  0
    0.7260   -1.7483   -0.0001 H   0  0  0  0  0  0
  1  4  2  0  0  0
  2  5  2  0  0  0
  3  4  1  0  0  0
  3  6  1  0  0  0
  3  7  1  0  0  0
  3  8  1  0  0  0
  4  5  1  0  0  0
  5  9  1  0  0  0
M  END
> <s_m_entry_id>
50

> <s_m_entry_name>
Conformer3D_CID_880.1

> <PUBCHEM_COMPOUND_CID>
880

> <PUBCHEM_CONFORMER_RMSD>
0.4

> <PUBCHEM_CONFORMER_DIVERSEORDER>
1
2
3
4

> <PUBCHEM_MMFF94_PARTIAL_CHARGES>
6
1 -0.57
2 -0.57
3 0.06
4 0.51
5 0.51
9 0.06

> <PUBCHEM_EFFECTIVE_ROTOR_COUNT>
1

> <PUBCHEM_PHARMACOPHORE_FEATURES>
2
1 1 acceptor
1 2 acceptor

> <PUBCHEM_HEAVY_ATOM_COUNT>
5

> <PUBCHEM_ATOM_DEF_STEREO_COUNT>
0

> <PUBCHEM_ATOM_UDEF_STEREO_COUNT>
0

> <PUBCHEM_BOND_DEF_STEREO_COUNT>
0

> <PUBCHEM_BOND_UDEF_STEREO_COUNT>
0

> <PUBCHEM_ISOTOPIC_ATOM_COUNT>
0

> <PUBCHEM_COMPONENT_COUNT>
1

> <PUBCHEM_CACTVS_TAUTO_COUNT>
2

> <PUBCHEM_MMFF94_ENERGY>
2.1777

> <PUBCHEM_FEATURE_SELFOVERLAP>
10.155

> <PUBCHEM_SHAPE_FINGERPRINT>
139733 1 9295298235127158691
16714656 1 18343028812767445086
20096714 4 17905329524560734048
21015797 1 9727048972053722867
21040471 1 17834394523173046436
29004967 10 18336551619854112763
5460574 1 9295297135462628067
5943 1 14462037123675862777

> <PUBCHEM_SHAPE_MULTIPOLES>
91.16
2.05
1.07
0.58
0.21
0.28
0
-0.49
0
-0.2
0
-0.03
-0.03
0

> <PUBCHEM_SHAPE_SELFOVERLAP>
163.584

> <PUBCHEM_SHAPE_VOLUME>
58.8

> <PUBCHEM_COORDINATE_TYPE>
2
5
10

> <chiral flag>
0

> <version>
0

> <s_m_Source_Path>
C:\Users\rimon\Downloads\Compressed

> <s_m_Source_File>
Conformer3D_CID_880.sdf

> <i_m_Source_File_Index>
1

> <PUBCHEM_CONFORMER_ID>
0000037000000001

$$$$
931
                    3D
 Structure written by MMmdl.
 18 19  0  0  1  0            999 V2000
    0.0000    0.7076    0.0001 C   0  0  0  0  0  0
    0.0000   -0.7076    0.0000 C   0  0  0  0  0  0
    1.2250    1.3944    0.0000 C   0  0  0  0  0  0
    1.2250   -1.3944    0.0001 C   0  0  0  0  0  0
   -1.2250    1.3943    0.0000 C   0  0  0  0  0  0
   -1.2250   -1.3943    0.0000 C   0  0  0  0  0  0
    2.4327    0.6959   -0.0001 C   0  0  0  0  0  0
    2.4327   -0.6958    0.0000 C   0  0  0  0  0  0
   -2.4327    0.6958    0.0000 C   0  0  0  0  0  0
   -2.4327   -0.6958   -0.0001 C   0  0  0  0  0  0
    1.2489    2.4821   -0.0001 H   0  0  0  0  0  0
    1.2489   -2.4822    0.0001 H   0  0  0  0  0  0
   -1.2490    2.4821    0.0001 H   0  0  0  0  0  0
   -1.2489   -2.4822   -0.0001 H   0  0  0  0  0  0
    3.3732    1.2391   -0.0001 H   0  0  0  0  0  0
    3.3733   -1.2390   -0.0001 H   0  0  0  0  0  0
   -3.3732    1.2390    0.0000 H   0  0  0  0  0  0
   -3.3733   -1.2390   -0.0001 H   0  0  0  0  0  0
  1  2  1  0  0  0
  1  3  2  0  0  0
  1  5  1  0  0  0
  2  4  2  0  0  0
  2  6  1  0  0  0
  3  7  1  0  0  0
  3 11  1  0  0  0
  4  8  1  0  0  0
  4 12  1  0  0  0
  5  9  2  0  0  0
  5 13  1  0  0  0
  6 10  2  0  0  0
  6 14  1  0  0  0
  7  8  2  0  0  0
  7 15  1  0  0  0
  8 16  1  0  0  0
  9 10  1  0  0  0
  9 17  1  0  0  0
 10 18  1  0  0  0
M  END
> <s_m_entry_id>
51

> <s_m_entry_name>
Conformer3D_CID_931.1

> <PUBCHEM_COMPOUND_CID>
931

> <PUBCHEM_CONFORMER_RMSD>
0.4

> <PUBCHEM_MMFF94_PARTIAL_CHARGES>
16
10 -0.15
11 0.15
12 0.15
13 0.15
14 0.15
15 0.15
16 0.15
17 0.15
18 0.15
3 -0.15
4 -0.15
5 -0.15
6 -0.15
7 -0.15
8 -0.15
9 -0.15

> <PUBCHEM_EFFECTIVE_ROTOR_COUNT>
0

> <PUBCHEM_PHARMACOPHORE_FEATURES>
2
6 1 2 3 4 7 8 rings
6 1 2 5 6 9 10 rings

> <PUBCHEM_HEAVY_ATOM_COUNT>
10

> <PUBCHEM_ATOM_DEF_STEREO_COUNT>
0

> <PUBCHEM_ATOM_UDEF_STEREO_COUNT>
0

> <PUBCHEM_BOND_DEF_STEREO_COUNT>
0

> <PUBCHEM_BOND_UDEF_STEREO_COUNT>
0

> <PUBCHEM_ISOTOPIC_ATOM_COUNT>
0

> <PUBCHEM_COMPONENT_COUNT>
1

> <PUBCHEM_CACTVS_TAUTO_COUNT>
1

> <PUBCHEM_MMFF94_ENERGY>
28.5311

> <PUBCHEM_FEATURE_SELFOVERLAP>
10.175

> <PUBCHEM_SHAPE_FINGERPRINT>
12524768 44 18340491058225958599
12897270 3 18410574010921268037
14325111 11 18410856563940291457
16945 1 18410855464423129094
17844478 74 18041292023232717737
18185500 45 18410572898530038990
193761 8 15744725198010753354
19973954 147 18410858758663129568
21040471 1 18410856551187082980
23402655 69 18268695144457267421
23552423 10 18261113001695881230
241688 4 18335701589901995256
2748010 2 18338517542164758716
29004967 10 18335143115262090410
369184 2 18410853261226238595
5084963 1 18343865515182692585
528886 8 18411132545664133339

> <PUBCHEM_SHAPE_MULTIPOLES>
205.8
3.58
1.69
0.62
0
0
0
0
0
0
0
0
0
0

> <PUBCHEM_SHAPE_SELFOVERLAP>
452.568

> <PUBCHEM_COORDINATE_TYPE>
2
5
10

> <chiral flag>
0

> <version>
0

> <s_m_Source_Path>
C:\Users\rimon\Downloads\Compressed

> <s_m_Source_File>
Conformer3D_CID_931.sdf

> <i_m_Source_File_Index>
1

> <PUBCHEM_CONFORMER_ID>
000003A300000001

> <PUBCHEM_CONFORMER_DIVERSEORDER>
1

> <PUBCHEM_SHAPE_VOLUME>
103

$$$$
938
                    3D
 Structure written by MMmdl.
 14 14  0  0  1  0            999 V2000
   -2.2827   -1.2029   -0.0007 O   0  0  0  0  0  0
   -2.4704    1.0624    0.0002 O   0  0  0  0  0  0
    1.7570   -1.2165    0.0002 N   0  0  0  0  0  0
   -0.3036    0.0481    0.0002 C   0  0  0  0  0  0
    0.4175    1.2369   -0.0001 C   0  0  0  0  0  0
    0.4071   -1.1414    0.0003 C   0  0  0  0  0  0
    1.8075    1.2006   -0.0003 C   0  0  0  0  0  0
    2.4237   -0.0404   -0.0001 C   0  0  0  0  0  0
   -1.7560    0.0531    0.0003 C   0  0  0  0  0  0
   -0.0859    2.1999   -0.0002 H   0  0  0  0  0  0
   -0.0752   -2.1137    0.0006 H   0  0  0  0  0  0
    2.3902    2.1147   -0.0006 H   0  0  0  0  0  0
    3.5056   -0.1232   -0.0002 H   0  0  0  0  0  0
   -3.2636   -1.1870   -0.0011 H   0  0  0  0  0  0
  1  9  1  0  0  0
  1 14  1  0  0  0
  2  9  2  0  0  0
  3  6  1  0  0  0
  3  8  2  0  0  0
  4  5  1  0  0  0
  4  6  2  0  0  0
  4  9  1  0  0  0
  5  7  2  0  0  0
  5 10  1  0  0  0
  6 11  1  0  0  0
  7  8  1  0  0  0
  7 12  1  0  0  0
  8 13  1  0  0  0
M  END
> <s_m_entry_id>
52

> <s_m_entry_name>
Conformer3D_CID_938.1

> <PUBCHEM_COMPOUND_CID>
938

> <PUBCHEM_CONFORMER_RMSD>
0.4

> <PUBCHEM_CONFORMER_DIVERSEORDER>
1
2

> <PUBCHEM_MMFF94_PARTIAL_CHARGES>
14
1 -0.65
10 0.15
11 0.15
12 0.15
13 0.15
14 0.5
2 -0.57
3 -0.62
4 0.09
5 -0.15
6 0.16
7 -0.15
8 0.16
9 0.63

> <PUBCHEM_EFFECTIVE_ROTOR_COUNT>
1

> <PUBCHEM_PHARMACOPHORE_FEATURES>
5
1 1 acceptor
1 2 acceptor
1 3 acceptor
3 1 2 9 anion
6 3 4 5 6 7 8 rings

> <PUBCHEM_HEAVY_ATOM_COUNT>
9

> <PUBCHEM_ATOM_DEF_STEREO_COUNT>
0

> <PUBCHEM_ATOM_UDEF_STEREO_COUNT>
0

> <PUBCHEM_BOND_DEF_STEREO_COUNT>
0

> <PUBCHEM_BOND_UDEF_STEREO_COUNT>
0

> <PUBCHEM_ISOTOPIC_ATOM_COUNT>
0

> <PUBCHEM_COMPONENT_COUNT>
1

> <PUBCHEM_CACTVS_TAUTO_COUNT>
1

> <PUBCHEM_MMFF94_ENERGY>
24.4914

> <PUBCHEM_FEATURE_SELFOVERLAP>
25.429

> <PUBCHEM_SHAPE_FINGERPRINT>
12897270 3 18337951315399249343
14325111 11 18410574028344003040
16945 1 18338797793197239044
18185500 45 18340205193797790170
19973954 147 18409732880400103877
21040471 1 18266458887602341280
23402655 69 18268696248190028941
23552423 10 18333453144457638054
2748010 2 18411138047559437556
29004967 10 18408606950444074272
5084963 1 18271529817727963320

> <PUBCHEM_SHAPE_MULTIPOLES>
168.5
3.39
1.47
0.59
0.88
0.03
0
-0.06
0
-0.1
0
-0.04
-0.01
0

> <PUBCHEM_SHAPE_SELFOVERLAP>
353.171

> <PUBCHEM_SHAPE_VOLUME>
94.6

> <PUBCHEM_COORDINATE_TYPE>
2
5
10

> <chiral flag>
0

> <version>
0

> <s_m_Source_Path>
C:\Users\rimon\Downloads\Compressed

> <s_m_Source_File>
Conformer3D_CID_938.sdf

> <i_m_Source_File_Index>
1

> <PUBCHEM_CONFORMER_ID>
000003AA00000001

$$$$
942
                    3D
 Structure written by MMmdl.
 26 27  0  0  1  0            999 V2000
    1.7001   -0.6523    0.5015 N   0  0  2  0  0  0
   -2.8739   -0.6200   -0.7331 N   0  0  0  0  0  0
    0.8830   -0.1411   -0.6172 C   0  0  2  0  0  0
    1.5191    1.2141   -0.9781 C   0  0  0  0  0  0
    2.7258    1.3445   -0.0593 C   0  0  0  0  0  0
    3.0382   -0.0873    0.3264 C   0  0  0  0  0  0
   -0.5840   -0.0215   -0.2614 C   0  0  0  0  0  0
    1.7250   -2.1076    0.5764 C   0  0  0  0  0  0
   -0.9948    0.7582    0.8107 C   0  0  0  0  0  0
   -1.5494   -0.6850   -0.9966 C   0  0  0  0  0  0
   -2.3489    0.8500    1.1131 C   0  0  0  0  0  0
   -3.2401    0.1480    0.3175 C   0  0  0  0  0  0
    0.9949   -0.7954   -1.4939 H   0  0  0  0  0  0
    0.8532    2.0771   -0.8732 H   0  0  0  0  0  0
    1.8598    1.1893   -2.0209 H   0  0  0  0  0  0
    3.5684    1.8398   -0.5506 H   0  0  0  0  0  0
    2.4567    1.9300    0.8286 H   0  0  0  0  0  0
    3.5903   -0.5857   -0.4805 H   0  0  0  0  0  0
    3.6297   -0.1371    1.2458 H   0  0  0  0  0  0
    2.3343   -2.4339    1.4264 H   0  0  0  0  0  0
    2.1326   -2.5646   -0.3323 H   0  0  0  0  0  0
    0.7176   -2.5053    0.7389 H   0  0  0  0  0  0
   -0.2781    1.3004    1.4210 H   0  0  0  0  0  0
   -1.2888   -1.3093   -1.8453 H   0  0  0  0  0  0
   -2.6958    1.4521    1.9451 H   0  0  0  0  0  0
   -4.3069    0.1865    0.5115 H   0  0  0  0  0  0
  1  3  1  0  0  0
  1  6  1  0  0  0
  1  8  1  0  0  0
  2 10  1  0  0  0
  2 12  2  0  0  0
  3  4  1  0  0  0
  3  7  1  0  0  0
  3 13  1  0  0  0
  4  5  1  0  0  0
  4 14  1  0  0  0
  4 15  1  0  0  0
  5  6  1  0  0  0
  5 16  1  0  0  0
  5 17  1  0  0  0
  6 18  1  0  0  0
  6 19  1  0  0  0
  7  9  1  0  0  0
  7 10  2  0  0  0
  8 20  1  0  0  0
  8 21  1  0  0  0
  8 22  1  0  0  0
  9 11  2  0  0  0
  9 23  1  0  0  0
 10 24  1  0  0  0
 11 12  1  0  0  0
 11 25  1  0  0  0
 12 26  1  0  0  0
M  END
> <s_m_entry_id>
53

> <s_m_entry_name>
Conformer3D_CID_942.1

> <PUBCHEM_COMPOUND_CID>
942

> <PUBCHEM_CONFORMER_RMSD>
0.6

> <PUBCHEM_CONFORMER_DIVERSEORDER>
1
14
4
10
5
12
3
7
9
15
2
11
6
13
8

> <PUBCHEM_MMFF94_PARTIAL_CHARGES>
14
1 -0.81
10 0.16
11 -0.15
12 0.16
2 -0.62
23 0.15
24 0.15
25 0.15
26 0.15
3 0.41
6 0.27
7 -0.14
8 0.27
9 -0.15

> <PUBCHEM_EFFECTIVE_ROTOR_COUNT>
2

> <PUBCHEM_PHARMACOPHORE_FEATURES>
4
1 1 cation
1 2 acceptor
5 1 3 4 5 6 rings
6 2 7 9 10 11 12 rings

> <PUBCHEM_HEAVY_ATOM_COUNT>
12

> <PUBCHEM_ATOM_DEF_STEREO_COUNT>
0

> <PUBCHEM_ATOM_UDEF_STEREO_COUNT>
1

> <PUBCHEM_BOND_DEF_STEREO_COUNT>
0

> <PUBCHEM_BOND_UDEF_STEREO_COUNT>
0

> <PUBCHEM_ISOTOPIC_ATOM_COUNT>
0

> <PUBCHEM_COMPONENT_COUNT>
1

> <PUBCHEM_CACTVS_TAUTO_COUNT>
1

> <PUBCHEM_MMFF94_ENERGY>
27.6745

> <PUBCHEM_FEATURE_SELFOVERLAP>
20.297

> <PUBCHEM_SHAPE_FINGERPRINT>
10219947 1 17967530194735330268
10857977 72 16559025013138902233
12202030 40 16516266032099756971
12326174 3 17749100067947034066
124424 183 15936954310812644708
12932764 1 18410581651826557541
13380536 127 17775288244260444961
13538477 17 18130500916084350839
13764800 53 16630263428196476395
15279307 12 18413388756415091031
15775835 57 18272940426764361432
16945 1 18187087256053286020
20201158 50 16877659054382578152
20279233 1 16370722634406799835
20645464 45 16226045617474918937
20871998 22 18049157766325660082
22445834 79 18339924805400547155
22802520 49 14763531247843241688
23236772 104 18200595907462318569
23552423 10 18270965648183457399
2748010 2 17899960648274587470
29004967 10 17603305933947016140
3248919 1 16950288407605169501
369184 2 18333452040956985057
7364860 26 17988368061742964190
77492 1 18343300374801205500
8030462 33 18343022202791508469

> <PUBCHEM_SHAPE_MULTIPOLES>
236.99
5.02
1.48
1.07
1.07
0.45
-0.03
-0.39
0.49
-1
0.15
0.31
-0.05
-0.81

> <PUBCHEM_SHAPE_SELFOVERLAP>
494.606

> <PUBCHEM_SHAPE_VOLUME>
135.1

> <PUBCHEM_COORDINATE_TYPE>
2
5
10

> <chiral flag>
1

> <version>
0

> <s_m_Source_Path>
C:\Users\rimon\Downloads\Compressed

> <s_m_Source_File>
Conformer3D_CID_942.sdf

> <i_m_Source_File_Index>
1

> <PUBCHEM_CONFORMER_ID>
000003AE00000001

$$$$
957
                    3D
 Structure written by MMmdl.
 27 26  0  0  1  0            999 V2000
    4.9442   -0.3976   -0.0463 O   0  0  0  0  0  0
    0.0273   -0.3598    0.0738 C   0  0  0  0  0  0
   -1.2646    0.4624    0.0583 C   0  0  0  0  0  0
    1.2942    0.4958    0.0044 C   0  0  0  0  0  0
   -2.5319   -0.3950    0.0532 C   0  0  0  0  0  0
    2.5500   -0.3747   -0.0005 C   0  0  0  0  0  0
   -3.7874    0.4741   -0.0356 C   0  0  0  0  0  0
    3.8175    0.4679   -0.0278 C   0  0  0  0  0  0
   -5.0492   -0.3730   -0.0796 C   0  0  0  0  0  0
    0.0503   -0.9725    0.9835 H   0  0  0  0  0  0
    0.0176   -1.0547   -0.7753 H   0  0  0  0  0  0
   -1.2784    1.1276    0.9306 H   0  0  0  0  0  0
   -1.2632    1.1063   -0.8301 H   0  0  0  0  0  0
    1.3198    1.1783    0.8623 H   0  0  0  0  0  0
    1.2714    1.1141   -0.9010 H   0  0  0  0  0  0
   -2.5656   -1.0062    0.9629 H   0  0  0  0  0  0
   -2.5025   -1.0845   -0.7992 H   0  0  0  0  0  0
    2.5379   -1.0481   -0.8666 H   0  0  0  0  0  0
    2.5665   -1.0240    0.8838 H   0  0  0  0  0  0
   -3.8347    1.1483    0.8274 H   0  0  0  0  0  0
   -3.7454    1.0998   -0.9347 H   0  0  0  0  0  0
    3.8553    1.1097   -0.9137 H   0  0  0  0  0  0
    3.8880    1.1005    0.8622 H   0  0  0  0  0  0
   -5.1386   -0.9902    0.8201 H   0  0  0  0  0  0
   -5.0475   -1.0346   -0.9517 H   0  0  0  0  0  0
   -5.9342    0.2680   -0.1411 H   0  0  0  0  0  0
    4.8901   -0.9332   -0.8561 H   0  0  0  0  0  0
  1  8  1  0  0  0
  1 27  1  0  0  0
  2  3  1  0  0  0
  2  4  1  0  0  0
  2 10  1  0  0  0
  2 11  1  0  0  0
  3  5  1  0  0  0
  3 12  1  0  0  0
  3 13  1  0  0  0
  4  6  1  0  0  0
  4 14  1  0  0  0
  4 15  1  0  0  0
  5  7  1  0  0  0
  5 16  1  0  0  0
  5 17  1  0  0  0
  6  8  1  0  0  0
  6 18  1  0  0  0
  6 19  1  0  0  0
  7  9  1  0  0  0
  7 20  1  0  0  0
  7 21  1  0  0  0
  8 22  1  0  0  0
  8 23  1  0  0  0
  9 24  1  0  0  0
  9 25  1  0  0  0
  9 26  1  0  0  0
M  END
> <s_m_entry_id>
54

> <s_m_entry_name>
Conformer3D_CID_957.1

> <PUBCHEM_COMPOUND_CID>
957

> <PUBCHEM_CONFORMER_RMSD>
0.6

> <PUBCHEM_CONFORMER_DIVERSEORDER>
1
18
153
52
81
139
33
168
10
2
142
8
147
19
169
78
9
157
63
79
141
146
112
87
163
20
38
152
14
151
104
27
67
138
164
99
28
21
140
155
39
43
22
117
170
72
145
15
98
23
110
154
90
55
118
143
123
59
31
159
6
165
13
120
32
44
47
62
161
17
156
131
102
126
127
12
48
95
5
160
91
11
50
166
121
100
70
29
150
115
3
167
53
101
107
111
105
119
71
158
36
89
136
7
82
124
68
129
114
162
133
171
30
57
24
109
148
75
56
103
144
42
49
128
125
92
134
45
61
69
122
149
54
64
41
83
4
116
97
96
73
40
74
130
51
135
58
60
77
76
16
25
34
35
88
86
93
137
106
85
66
108
84
80
113
94
37
46
132
65
26

> <PUBCHEM_MMFF94_PARTIAL_CHARGES>
3
1 -0.68
27 0.4
8 0.28

> <PUBCHEM_EFFECTIVE_ROTOR_COUNT>
6

> <PUBCHEM_PHARMACOPHORE_FEATURES>
5
1 1 acceptor
1 1 donor
1 9 hydrophobe
3 2 4 6 hydrophobe
3 3 5 7 hydrophobe

> <PUBCHEM_HEAVY_ATOM_COUNT>
9

> <PUBCHEM_ATOM_DEF_STEREO_COUNT>
0

> <PUBCHEM_ATOM_UDEF_STEREO_COUNT>
0

> <PUBCHEM_BOND_DEF_STEREO_COUNT>
0

> <PUBCHEM_BOND_UDEF_STEREO_COUNT>
0

> <PUBCHEM_ISOTOPIC_ATOM_COUNT>
0

> <PUBCHEM_COMPONENT_COUNT>
1

> <PUBCHEM_CACTVS_TAUTO_COUNT>
1

> <PUBCHEM_MMFF94_ENERGY>
-2.3184

> <PUBCHEM_FEATURE_SELFOVERLAP>
25.384

> <PUBCHEM_SHAPE_FINGERPRINT>
11062470 55 18410575088958059209
14123238 8 18409167718448601085
17834072 33 18341049721807176421
17834076 25 18408041809877964286
20645477 70 18271810060397804598
20719005 15 18410855464423135587
20767249 13 18410854360616566515
20828058 44 12463565197178841765
22485316 2 18412823590310935047
23402539 116 18131345307076770125
366044 4 18408322198260104418
42788 4 18409729564827581301

> <PUBCHEM_SHAPE_MULTIPOLES>
179.35
10.69
0.79
0.61
0.07
0.03
0
-0.82
-0.4
-0.03
0
-0.06
0
0

> <PUBCHEM_SHAPE_SELFOVERLAP>
311.552

> <PUBCHEM_SHAPE_VOLUME>
119.3

> <PUBCHEM_COORDINATE_TYPE>
2
5
10

> <chiral flag>
0

> <version>
0

> <s_m_Source_Path>
C:\Users\rimon\Downloads\Compressed

> <s_m_Source_File>
Conformer3D_CID_957.sdf

> <i_m_Source_File_Index>
1

> <PUBCHEM_CONFORMER_ID>
000003BD00000001

$$$$
971
                    3D
 Structure written by MMmdl.
  8  7  0  0  1  0            999 V2000
    1.2736   -1.1946    0.0001 O   0  0  0  0  0  0
   -1.2736    1.1946    0.0001 O   0  0  0  0  0  0
    1.3636    1.0924   -0.0001 O   0  0  0  0  0  0
   -1.3636   -1.0924   -0.0002 O   0  0  0  0  0  0
    0.7541    0.0422    0.0000 C   0  0  0  0  0  0
   -0.7541   -0.0421    0.0001 C   0  0  0  0  0  0
    2.2545   -1.1852    0.0000 H   0  0  0  0  0  0
   -2.2545    1.1852   -0.0001 H   0  0  0  0  0  0
  1  5  1  0  0  0
  1  7  1  0  0  0
  2  6  1  0  0  0
  2  8  1  0  0  0
  3  5  2  0  0  0
  4  6  2  0  0  0
  5  6  1  0  0  0
M  END
> <s_m_entry_id>
55

> <s_m_entry_name>
Conformer3D_CID_971.1

> <PUBCHEM_COMPOUND_CID>
971

> <PUBCHEM_CONFORMER_RMSD>
0.4

> <PUBCHEM_MMFF94_PARTIAL_CHARGES>
8
1 -0.65
2 -0.65
3 -0.57
4 -0.57
5 0.72
6 0.72
7 0.5
8 0.5

> <PUBCHEM_EFFECTIVE_ROTOR_COUNT>
1

> <PUBCHEM_PHARMACOPHORE_FEATURES>
6
1 1 acceptor
1 2 acceptor
1 3 acceptor
1 4 acceptor
3 1 3 5 anion
3 2 4 6 anion

> <PUBCHEM_HEAVY_ATOM_COUNT>
6

> <PUBCHEM_ATOM_DEF_STEREO_COUNT>
0

> <PUBCHEM_ATOM_UDEF_STEREO_COUNT>
0

> <PUBCHEM_BOND_DEF_STEREO_COUNT>
0

> <PUBCHEM_BOND_UDEF_STEREO_COUNT>
0

> <PUBCHEM_ISOTOPIC_ATOM_COUNT>
0

> <PUBCHEM_COMPONENT_COUNT>
1

> <PUBCHEM_CACTVS_TAUTO_COUNT>
1

> <PUBCHEM_MMFF94_ENERGY>
7.055

> <PUBCHEM_FEATURE_SELFOVERLAP>
30.634

> <PUBCHEM_SHAPE_FINGERPRINT>
139733 1 9222414912204472803
16714656 1 17834123322011302564
20096714 4 18338238141726025017
21015797 1 9222964667796684801
21040471 1 18266741268521849733
24536 1 18337939143213999493
29004967 10 17973451184951849859

> <PUBCHEM_SHAPE_MULTIPOLES>
100
1.8
1.32
0.54
0
0
0
0
0
0
0
0
0
0

> <PUBCHEM_SHAPE_SELFOVERLAP>
190.364

> <PUBCHEM_SHAPE_VOLUME>
60.8

> <PUBCHEM_COORDINATE_TYPE>
2
5
10

> <chiral flag>
0

> <version>
0

> <s_m_Source_Path>
C:\Users\rimon\Downloads\Compressed

> <s_m_Source_File>
Conformer3D_CID_971.sdf

> <i_m_Source_File_Index>
1

> <PUBCHEM_CONFORMER_ID>
000003CB00000001

> <PUBCHEM_CONFORMER_DIVERSEORDER>
1

$$$$
985
                    3D
 Structure written by MMmdl.
 50 49  0  0  1  0            999 V2000
   -9.5605    0.6695   -0.0838 O   0  0  0  0  0  0
   -8.5332   -1.3534    0.0164 O   0  0  0  0  0  0
    1.7700   -0.4356    0.0582 C   0  0  0  0  0  0
    0.5235    0.4509    0.0830 C   0  0  0  0  0  0
    3.0463    0.4092    0.0877 C   0  0  0  0  0  0
   -0.7911   -0.3346    0.0414 C   0  0  0  0  0  0
    4.2949   -0.4722    0.0265 C   0  0  0  0  0  0
   -2.0721    0.5050   -0.0209 C   0  0  0  0  0  0
    5.6050    0.3187    0.0913 C   0  0  0  0  0  0
   -3.3539   -0.3321   -0.0108 C   0  0  0  0  0  0
    6.8930   -0.5009   -0.0508 C   0  0  0  0  0  0
   -4.5986    0.5561    0.0054 C   0  0  0  0  0  0
    8.1645    0.3517   -0.0404 C   0  0  0  0  0  0
   -5.9165   -0.2275   -0.0233 C   0  0  0  0  0  0
    9.4506   -0.4776   -0.0930 C   0  0  0  0  0  0
   -7.1730    0.6435   -0.0191 C   0  0  0  0  0  0
   10.7192    0.3603   -0.0527 C   0  0  0  0  0  0
   -8.4681   -0.1310   -0.0149 C   0  0  0  0  0  0
    1.7548   -1.1149    0.9189 H   0  0  0  0  0  0
    1.7587   -1.0564   -0.8456 H   0  0  0  0  0  0
    0.5360    1.0745    0.9855 H   0  0  0  0  0  0
    0.5519    1.1356   -0.7738 H   0  0  0  0  0  0
    3.0499    1.1058   -0.7593 H   0  0  0  0  0  0
    3.0675    1.0123    1.0033 H   0  0  0  0  0  0
   -0.8365   -0.9824    0.9261 H   0  0  0  0  0  0
   -0.7737   -1.0030   -0.8290 H   0  0  0  0  0  0
    4.2759   -1.1927    0.8534 H   0  0  0  0  0  0
    4.2778   -1.0564   -0.9018 H   0  0  0  0  0  0
   -2.0493    1.1259   -0.9248 H   0  0  0  0  0  0
   -2.0825    1.1921    0.8344 H   0  0  0  0  0  0
    5.5908    1.0785   -0.7008 H   0  0  0  0  0  0
    5.6387    0.8661    1.0419 H   0  0  0  0  0  0
   -3.3611   -0.9849    0.8701 H   0  0  0  0  0  0
   -3.3734   -0.9811   -0.8944 H   0  0  0  0  0  0
    6.9379   -1.2311    0.7664 H   0  0  0  0  0  0
    6.8533   -1.0741   -0.9851 H   0  0  0  0  0  0
   -4.5713    1.2318   -0.8586 H   0  0  0  0  0  0
   -4.5806    1.1888    0.9014 H   0  0  0  0  0  0
    8.1435    1.0427   -0.8919 H   0  0  0  0  0  0
    8.1753    0.9681    0.8670 H   0  0  0  0  0  0
   -5.9460   -0.9033    0.8411 H   0  0  0  0  0  0
   -5.9313   -0.8708   -0.9125 H   0  0  0  0  0  0
    9.4539   -1.0823   -1.0077 H   0  0  0  0  0  0
    9.4650   -1.1782    0.7506 H   0  0  0  0  0  0
   -7.1671    1.2837    0.8703 H   0  0  0  0  0  0
   -7.1683    1.2834   -0.9089 H   0  0  0  0  0  0
   10.7586    1.0487   -0.9027 H   0  0  0  0  0  0
   11.6026   -0.2843   -0.0940 H   0  0  0  0  0  0
   10.7686    0.9489    0.8687 H   0  0  0  0  0  0
  -10.3937    0.1519   -0.0956 H   0  0  0  0  0  0
  1 18  1  0  0  0
  1 50  1  0  0  0
  2 18  2  0  0  0
  3  4  1  0  0  0
  3  5  1  0  0  0
  3 19  1  0  0  0
  3 20  1  0  0  0
  4  6  1  0  0  0
  4 21  1  0  0  0
  4 22  1  0  0  0
  5  7  1  0  0  0
  5 23  1  0  0  0
  5 24  1  0  0  0
  6  8  1  0  0  0
  6 25  1  0  0  0
  6 26  1  0  0  0
  7  9  1  0  0  0
  7 27  1  0  0  0
  7 28  1  0  0  0
  8 10  1  0  0  0
  8 29  1  0  0  0
  8 30  1  0  0  0
  9 11  1  0  0  0
  9 31  1  0  0  0
  9 32  1  0  0  0
 10 12  1  0  0  0
 10 33  1  0  0  0
 10 34  1  0  0  0
 11 13  1  0  0  0
 11 35  1  0  0  0
 11 36  1  0  0  0
 12 14  1  0  0  0
 12 37  1  0  0  0
 12 38  1  0  0  0
 13 15  1  0  0  0
 13 39  1  0  0  0
 13 40  1  0  0  0
 14 16  1  0  0  0
 14 41  1  0  0  0
 14 42  1  0  0  0
 15 17  1  0  0  0
 15 43  1  0  0  0
 15 44  1  0  0  0
 16 18  1  0  0  0
 16 45  1  0  0  0
 16 46  1  0  0  0
 17 47  1  0  0  0
 17 48  1  0  0  0
 17 49  1  0  0  0
M  END
> <s_m_entry_id>
56

> <s_m_entry_name>
Conformer3D_CID_985.1

> <PUBCHEM_COMPOUND_CID>
985

> <PUBCHEM_CONFORMER_RMSD>
1.4

> <PUBCHEM_CONFORMER_DIVERSEORDER>
1
7
35
17
42
14
3
43
10
34
2
11
32
41
13
6
38
12
20
29
31
44
16
9
36
30
18
4
27
37
39
21
15
22
28
23
8
5
40
25
19
26
24
33

> <PUBCHEM_MMFF94_PARTIAL_CHARGES>
5
1 -0.65
16 0.06
18 0.66
2 -0.57
50 0.5

> <PUBCHEM_EFFECTIVE_ROTOR_COUNT>
14

> <PUBCHEM_PHARMACOPHORE_FEATURES>
4
1 1 acceptor
1 17 hydrophobe
1 2 acceptor
3 1 2 18 anion

> <PUBCHEM_HEAVY_ATOM_COUNT>
18

> <PUBCHEM_ATOM_DEF_STEREO_COUNT>
0

> <PUBCHEM_ATOM_UDEF_STEREO_COUNT>
0

> <PUBCHEM_BOND_DEF_STEREO_COUNT>
0

> <PUBCHEM_BOND_UDEF_STEREO_COUNT>
0

> <PUBCHEM_ISOTOPIC_ATOM_COUNT>
0

> <PUBCHEM_COMPONENT_COUNT>
1

> <PUBCHEM_CACTVS_TAUTO_COUNT>
1

> <PUBCHEM_MMFF94_ENERGY>
0.1548

> <PUBCHEM_FEATURE_SELFOVERLAP>
20.355

> <PUBCHEM_SHAPE_FINGERPRINT>
14123256 10 18410573980856483846
14251764 18 17313099740048573361
14251764 46 18410573985156732386
14251920 1 18410855455833194499
15510794 2 18410859854587223966
16120349 18 17676772058995734188
21362267 2 17895746418001704876
21362267 20 18412261765603418667
21362267 313 17968930869665210960
22224240 67 17603585239933789043
232437 2 18409729560654108706
23521765 1 18341894090834051073
23581129 1 18409449184756249284
246663 6 17632860827834001225
33684 2 18410855455838469248
67123 10 18410573989451693188
8209 1 18410575084663085409

> <PUBCHEM_SHAPE_MULTIPOLES>
358.69
40.32
0.87
0.61
13.19
0.07
0
0.29
1.33
-0.63
0
0.1
0
0.06

> <PUBCHEM_SHAPE_SELFOVERLAP>
649.356

> <PUBCHEM_SHAPE_VOLUME>
229.5

> <PUBCHEM_COORDINATE_TYPE>
2
5
10

> <chiral flag>
0

> <version>
0

> <s_m_Source_Path>
C:\Users\rimon\Downloads\Compressed

> <s_m_Source_File>
Conformer3D_CID_985.sdf

> <i_m_Source_File_Index>
1

> <PUBCHEM_CONFORMER_ID>
000003D900000001

$$$$
989
                    3D
 Structure written by MMmdl.
 19 19  0  0  1  0            999 V2000
   -0.9227    1.4417   -0.0551 O   0  0  0  0  0  0
   -0.2160   -2.0015    0.0072 O   0  0  0  0  0  0
   -2.4770   -0.2479   -0.0734 O   0  0  0  0  0  0
    1.0202    0.1156   -0.0038 C   0  0  0  0  0  0
   -0.1594   -0.6975    0.5250 C   0  0  1  0  0  0
    0.4892    1.5314    0.1928 C   0  0  0  0  0  0
    2.2978   -0.1286    0.8005 C   0  0  0  0  0  0
    1.3023   -0.1578   -1.4929 C   0  0  0  0  0  0
   -1.3344    0.1448    0.0998 C   0  0  0  0  0  0
   -0.1587   -0.7437    1.6207 H   0  0  0  0  0  0
    0.6273    1.9033    1.2144 H   0  0  0  0  0  0
    0.9302    2.2522   -0.5030 H   0  0  0  0  0  0
    2.1426    0.0671    1.8673 H   0  0  0  0  0  0
    2.6336   -1.1666    0.7002 H   0  0  0  0  0  0
    3.1088    0.5243    0.4592 H   0  0  0  0  0  0
    2.0777    0.5173   -1.8724 H   0  0  0  0  0  0
    1.6543   -1.1835   -1.6496 H   0  0  0  0  0  0
    0.4097   -0.0132   -2.1114 H   0  0  0  0  0  0
   -0.9878   -2.4418    0.4021 H   0  0  0  0  0  0
  1  6  1  0  0  0
  1  9  1  0  0  0
  2  5  1  0  0  0
  2 19  1  0  0  0
  3  9  2  0  0  0
  4  5  1  0  0  0
  4  6  1  0  0  0
  4  7  1  0  0  0
  4  8  1  0  0  0
  5  9  1  0  0  0
  5 10  1  0  0  0
  6 11  1  0  0  0
  6 12  1  0  0  0
  7 13  1  0  0  0
  7 14  1  0  0  0
  7 15  1  0  0  0
  8 16  1  0  0  0
  8 17  1  0  0  0
  8 18  1  0  0  0
M  END
> <s_m_entry_id>
57

> <s_m_entry_name>
Conformer3D_CID_989.1

> <PUBCHEM_COMPOUND_CID>
989

> <PUBCHEM_CONFORMER_RMSD>
0.4

> <PUBCHEM_CONFORMER_DIVERSEORDER>
3
2
1
4

> <PUBCHEM_MMFF94_PARTIAL_CHARGES>
7
1 -0.43
19 0.4
2 -0.68
3 -0.57
5 0.34
6 0.28
9 0.66

> <PUBCHEM_PHARMACOPHORE_FEATURES>
5
1 2 acceptor
1 2 donor
1 3 acceptor
3 4 7 8 hydrophobe
5 1 4 5 6 9 rings

> <PUBCHEM_HEAVY_ATOM_COUNT>
9

> <PUBCHEM_ATOM_DEF_STEREO_COUNT>
0

> <PUBCHEM_ATOM_UDEF_STEREO_COUNT>
1

> <PUBCHEM_BOND_DEF_STEREO_COUNT>
0

> <PUBCHEM_BOND_UDEF_STEREO_COUNT>
0

> <PUBCHEM_ISOTOPIC_ATOM_COUNT>
0

> <PUBCHEM_COMPONENT_COUNT>
1

> <PUBCHEM_CACTVS_TAUTO_COUNT>
3

> <PUBCHEM_MMFF94_ENERGY>
16.015

> <PUBCHEM_FEATURE_SELFOVERLAP>
25.374

> <PUBCHEM_SHAPE_FINGERPRINT>
12423570 1 7850136469974839684
137420 1 17621595438096909854
16945 1 18340474668778352656
18185500 45 18115302405466058826
21040471 1 18409172107852436539
23552423 10 17971764263431804714
24536 1 17558012763516033922
29004967 10 16559033770271276674
5084963 1 18059850649679950752

> <PUBCHEM_SHAPE_MULTIPOLES>
167.61
2.42
1.48
0.98
0.37
0.08
-0.32
0.1
0.18
0.19
0.07
-0.53
0.08
0.04

> <PUBCHEM_SHAPE_SELFOVERLAP>
339.363

> <PUBCHEM_SHAPE_VOLUME>
101.1

> <PUBCHEM_COORDINATE_TYPE>
2
5
10

> <chiral flag>
1

> <version>
0

> <s_m_Source_Path>
C:\Users\rimon\Downloads\Compressed

> <s_m_Source_File>
Conformer3D_CID_989.sdf

> <i_m_Source_File_Index>
1

> <PUBCHEM_CONFORMER_ID>
000003DD00000003

> <PUBCHEM_EFFECTIVE_ROTOR_COUNT>
0.8

$$$$
998
                    3D
 Structure written by MMmdl.
 17 17  0  0  1  0            999 V2000
    2.3787    0.0579   -1.2686 O   0  0  0  0  0  0
    0.2071   -0.0182    0.5268 C   0  0  0  0  0  0
    1.6089   -0.0368    1.0365 C   0  0  0  0  0  0
   -0.4425    1.1981    0.3167 C   0  0  0  0  0  0
   -0.4541   -1.2171    0.2607 C   0  0  0  0  0  0
   -1.7535    1.2156   -0.1594 C   0  0  0  0  0  0
   -1.7651   -1.1997   -0.2156 C   0  0  0  0  0  0
   -2.4147    0.0167   -0.4256 C   0  0  0  0  0  0
    2.6353   -0.0163   -0.0715 C   0  0  0  0  0  0
    1.7965    0.8253    1.6868 H   0  0  0  0  0  0
    1.7858   -0.9332    1.6422 H   0  0  0  0  0  0
    0.0624    2.1391    0.5186 H   0  0  0  0  0  0
    0.0414   -2.1714    0.4185 H   0  0  0  0  0  0
   -2.2593    2.1627   -0.3234 H   0  0  0  0  0  0
   -2.2800   -2.1332   -0.4235 H   0  0  0  0  0  0
   -3.4354    0.0302   -0.7967 H   0  0  0  0  0  0
    3.6841   -0.0649    0.2694 H   0  0  0  0  0  0
  1  9  2  0  0  0
  2  3  1  0  0  0
  2  4  2  0  0  0
  2  5  1  0  0  0
  3  9  1  0  0  0
  3 10  1  0  0  0
  3 11  1  0  0  0
  4  6  1  0  0  0
  4 12  1  0  0  0
  5  7  2  0  0  0
  5 13  1  0  0  0
  6  8  2  0  0  0
  6 14  1  0  0  0
  7  8  1  0  0  0
  7 15  1  0  0  0
  8 16  1  0  0  0
  9 17  1  0  0  0
M  END
> <s_m_entry_id>
58

> <s_m_entry_name>
Conformer3D_CID_998.1

> <PUBCHEM_COMPOUND_CID>
998

> <PUBCHEM_CONFORMER_RMSD>
0.4

> <PUBCHEM_CONFORMER_DIVERSEORDER>
1
4
2
6
5
3

> <PUBCHEM_MMFF94_PARTIAL_CHARGES>
15
1 -0.57
12 0.15
13 0.15
14 0.15
15 0.15
16 0.15
17 0.06
2 -0.14
3 0.2
4 -0.15
5 -0.15
6 -0.15
7 -0.15
8 -0.15
9 0.45

> <PUBCHEM_EFFECTIVE_ROTOR_COUNT>
2

> <PUBCHEM_PHARMACOPHORE_FEATURES>
2
1 1 acceptor
6 2 4 5 6 7 8 rings

> <PUBCHEM_HEAVY_ATOM_COUNT>
9

> <PUBCHEM_ATOM_DEF_STEREO_COUNT>
0

> <PUBCHEM_ATOM_UDEF_STEREO_COUNT>
0

> <PUBCHEM_BOND_DEF_STEREO_COUNT>
0

> <PUBCHEM_BOND_UDEF_STEREO_COUNT>
0

> <PUBCHEM_ISOTOPIC_ATOM_COUNT>
0

> <PUBCHEM_COMPONENT_COUNT>
1

> <PUBCHEM_CACTVS_TAUTO_COUNT>
2

> <PUBCHEM_MMFF94_ENERGY>
17.3365

> <PUBCHEM_FEATURE_SELFOVERLAP>
10.148

> <PUBCHEM_SHAPE_FINGERPRINT>
12716758 59 18342174423486747546
12897270 3 18412546526455307710
15775835 57 17603590716133084140
16714656 1 18411135835830608579
16945 1 18411128139317792515
20201158 50 17560802113152591614
20645464 45 17845070987321363802
20653085 51 17458919153656363516
21040471 1 18195232339571185233
23552423 10 18261385710623222298
2748010 2 17977930604108340499
29004967 10 16271921631936665946
369184 2 18412819187969229450
5084963 1 17677318425183256122

> <PUBCHEM_SHAPE_MULTIPOLES>
179.35
3.59
1.28
0.94
1.32
0
0.08
-0.01
0.85
-0.71
-0.05
0.5
-0.01
-0.03

> <PUBCHEM_SHAPE_SELFOVERLAP>
367.532

> <PUBCHEM_SHAPE_VOLUME>
103.1

> <PUBCHEM_COORDINATE_TYPE>
2
5
10

> <chiral flag>
0

> <version>
0

> <s_m_Source_Path>
C:\Users\rimon\Downloads\Compressed

> <s_m_Source_File>
Conformer3D_CID_998.sdf

> <i_m_Source_File_Index>
1

> <PUBCHEM_CONFORMER_ID>
1

$$$$
1004
                    3D
 Structure written by MMmdl.
  8  7  0  0  1  0            999 V2000
    0.0936   -0.0002   -0.0071 P   0  0  0  0  0  0
   -0.6464   -0.8650   -1.1531 O   0  0  0  0  0  0
   -0.5406   -0.5569    1.3712 O   0  0  0  0  0  0
   -0.4998    1.4936   -0.1590 O   0  0  0  0  0  0
    1.5932   -0.0714   -0.0520 O   0  0  0  0  0  0
   -1.6269   -0.8815   -1.1776 H   0  0  0  0  0  0
   -1.5153   -0.5509    1.4820 H   0  0  0  0  0  0
   -0.1382    2.0806   -0.8567 H   0  0  0  0  0  0
  1  2  1  0  0  0
  1  3  1  0  0  0
  1  4  1  0  0  0
  1  5  2  0  0  0
  2  6  1  0  0  0
  3  7  1  0  0  0
  4  8  1  0  0  0
M  END
> <s_m_entry_id>
59

> <s_m_entry_name>
Conformer3D_CID_1004.1

> <PUBCHEM_COMPOUND_CID>
1004

> <PUBCHEM_CONFORMER_RMSD>
0.4

> <PUBCHEM_MMFF94_PARTIAL_CHARGES>
8
1 1.51
2 -0.77
3 -0.77
4 -0.77
5 -0.7
6 0.5
7 0.5
8 0.5

> <PUBCHEM_EFFECTIVE_ROTOR_COUNT>
0

> <PUBCHEM_PHARMACOPHORE_FEATURES>
5
1 2 acceptor
1 3 acceptor
1 4 acceptor
1 5 acceptor
5 1 2 3 4 5 anion

> <PUBCHEM_HEAVY_ATOM_COUNT>
5

> <PUBCHEM_ATOM_DEF_STEREO_COUNT>
0

> <PUBCHEM_ATOM_UDEF_STEREO_COUNT>
0

> <PUBCHEM_BOND_DEF_STEREO_COUNT>
0

> <PUBCHEM_BOND_UDEF_STEREO_COUNT>
0

> <PUBCHEM_ISOTOPIC_ATOM_COUNT>
0

> <PUBCHEM_COMPONENT_COUNT>
1

> <PUBCHEM_CACTVS_TAUTO_COUNT>
1

> <PUBCHEM_MMFF94_ENERGY>
-41.7841

> <PUBCHEM_FEATURE_SELFOVERLAP>
25.448

> <PUBCHEM_SHAPE_FINGERPRINT>
139733 1 12553462285593591717
21015797 1 14110500269420899072
5943 1 14324972085540028419

> <PUBCHEM_SHAPE_MULTIPOLES>
83.27
1.17
1.13
1.12
0.61
0.44
0.18
-0.06
-0.04
-0.31
-0.14
-0.33
-0.38
-0.02

> <PUBCHEM_SHAPE_SELFOVERLAP>
134.16

> <PUBCHEM_SHAPE_VOLUME>
58.8

> <PUBCHEM_COORDINATE_TYPE>
2
5
10

> <chiral flag>
0

> <version>
0

> <s_m_Source_Path>
C:\Users\rimon\Downloads\Compressed

> <s_m_Source_File>
Conformer3D_CID_1004.sdf

> <i_m_Source_File_Index>
1

> <PUBCHEM_CONFORMER_ID>
000003EC00000001

> <PUBCHEM_CONFORMER_DIVERSEORDER>
1

$$$$
1017
                    3D
 Structure written by MMmdl.
 18 18  0  0  1  0            999 V2000
    1.7290    1.4489    1.3029 O   0  0  0  0  0  0
    0.5215   -2.7686    0.5099 O   0  0  0  0  0  0
    1.9428    1.6028   -0.9548 O   0  0  0  0  0  0
    1.9461   -1.3534   -0.5551 O   0  0  0  0  0  0
   -0.0746    0.7330   -0.0074 C   0  0  0  0  0  0
   -0.2844   -0.6449   -0.0581 C   0  0  0  0  0  0
   -1.1638    1.6044    0.0075 C   0  0  0  0  0  0
   -1.5834   -1.1517   -0.0940 C   0  0  0  0  0  0
   -2.4629    1.0975   -0.0284 C   0  0  0  0  0  0
   -2.6727   -0.2805   -0.0792 C   0  0  0  0  0  0
    1.2700    1.2931    0.0319 C   0  0  0  0  0  0
    0.8325   -1.5806   -0.0750 C   0  0  0  0  0  0
   -1.0134    2.6802    0.0468 H   0  0  0  0  0  0
   -1.7809   -2.2192   -0.1474 H   0  0  0  0  0  0
   -3.3110    1.7758   -0.0177 H   0  0  0  0  0  0
   -3.6843   -0.6746   -0.1104 H   0  0  0  0  0  0
    2.6343    1.8264    1.3204 H   0  0  0  0  0  0
    1.2785   -3.3924    0.4947 H   0  0  0  0  0  0
  1 11  1  0  0  0
  1 17  1  0  0  0
  2 12  1  0  0  0
  2 18  1  0  0  0
  3 11  2  0  0  0
  4 12  2  0  0  0
  5  6  1  0  0  0
  5  7  2  0  0  0
  5 11  1  0  0  0
  6  8  2  0  0  0
  6 12  1  0  0  0
  7  9  1  0  0  0
  7 13  1  0  0  0
  8 10  1  0  0  0
  8 14  1  0  0  0
  9 10  2  0  0  0
  9 15  1  0  0  0
 10 16  1  0  0  0
M  END
> <s_m_entry_id>
60

> <s_m_entry_name>
Conformer3D_CID_1017.1

> <PUBCHEM_COMPOUND_CID>
1017

> <PUBCHEM_CONFORMER_RMSD>
0.6

> <PUBCHEM_CONFORMER_DIVERSEORDER>
1
2

> <PUBCHEM_MMFF94_PARTIAL_CHARGES>
18
1 -0.65
10 -0.15
11 0.63
12 0.63
13 0.15
14 0.15
15 0.15
16 0.15
17 0.5
18 0.5
2 -0.65
3 -0.57
4 -0.57
5 0.09
6 0.09
7 -0.15
8 -0.15
9 -0.15

> <PUBCHEM_EFFECTIVE_ROTOR_COUNT>
2

> <PUBCHEM_PHARMACOPHORE_FEATURES>
7
1 1 acceptor
1 2 acceptor
1 3 acceptor
1 4 acceptor
3 1 3 11 anion
3 2 4 12 anion
6 5 6 7 8 9 10 rings

> <PUBCHEM_HEAVY_ATOM_COUNT>
12

> <PUBCHEM_ATOM_DEF_STEREO_COUNT>
0

> <PUBCHEM_ATOM_UDEF_STEREO_COUNT>
0

> <PUBCHEM_BOND_DEF_STEREO_COUNT>
0

> <PUBCHEM_BOND_UDEF_STEREO_COUNT>
0

> <PUBCHEM_ISOTOPIC_ATOM_COUNT>
0

> <PUBCHEM_COMPONENT_COUNT>
1

> <PUBCHEM_CACTVS_TAUTO_COUNT>
1

> <PUBCHEM_MMFF94_ENERGY>
40.8362

> <PUBCHEM_FEATURE_SELFOVERLAP>
35.639

> <PUBCHEM_SHAPE_FINGERPRINT>
12423570 1 16481621799524912093
12524768 44 17623289368872122231
14128692 85 18199190589852217399
161256 15 18411137996304776965
16945 1 18191312567712065335
18185500 45 17904770972595899055
193761 8 18410573946934588903
20511035 2 18269829814254499501
20871998 184 17334216126900031244
21040471 1 18194681694503946380
2334 1 18338517564003760831
23419403 2 15535774317901590591
23552423 10 18336266756322044919
241688 4 17616249178628495833
2748010 2 18337675312305994727
5084963 1 17985842650721162893
66348 1 18050847719527756223
7364860 26 18201433632185420375

> <PUBCHEM_SHAPE_MULTIPOLES>
223.48
3.06
2.46
0.8
1.16
0.83
0.08
-0.49
-0.18
-1.05
0.2
-0.32
-0.2
0.04

> <PUBCHEM_SHAPE_SELFOVERLAP>
477.026

> <PUBCHEM_SHAPE_VOLUME>
123.7

> <PUBCHEM_COORDINATE_TYPE>
2
5
10

> <chiral flag>
0

> <version>
0

> <s_m_Source_Path>
C:\Users\rimon\Downloads\Compressed

> <s_m_Source_File>
Conformer3D_CID_1017.sdf

> <i_m_Source_File_Index>
1

> <PUBCHEM_CONFORMER_ID>
000003F900000001

$$$$
1030
                    3D
 Structure written by MMmdl.
 13 12  0  0  1  0            999 V2000
   -0.4721   -1.3536   -0.1558 O   0  0  0  0  0  0
    1.9340    0.0013    0.1076 O   0  0  0  0  0  0
   -0.4535   -0.0168    0.3428 C   0  0  1  0  0  0
    0.7489    0.7009   -0.2569 C   0  0  0  0  0  0
   -1.7573    0.6681   -0.0377 C   0  0  0  0  0  0
   -0.3491   -0.0765    1.4317 H   0  0  0  0  0  0
    0.7012    0.7211   -1.3507 H   0  0  0  0  0  0
    0.8260    1.7275    0.1130 H   0  0  0  0  0  0
   -2.6111    0.1308    0.3890 H   0  0  0  0  0  0
   -1.7824    1.7013    0.3216 H   0  0  0  0  0  0
   -1.8983    0.6691   -1.1241 H   0  0  0  0  0  0
   -1.2339   -1.8054    0.2456 H   0  0  0  0  0  0
    1.8475   -0.9097   -0.2214 H   0  0  0  0  0  0
  1  3  1  0  0  0
  1 12  1  0  0  0
  2  4  1  0  0  0
  2 13  1  0  0  0
  3  4  1  0  0  0
  3  5  1  0  0  0
  3  6  1  0  0  0
  4  7  1  0  0  0
  4  8  1  0  0  0
  5  9  1  0  0  0
  5 10  1  0  0  0
  5 11  1  0  0  0
M  END
> <s_m_entry_id>
61

> <s_m_entry_name>
Conformer3D_CID_1030.1

> <PUBCHEM_COMPOUND_CID>
1030

> <PUBCHEM_CONFORMER_RMSD>
0.4

> <PUBCHEM_CONFORMER_DIVERSEORDER>
1
3
4
6
5
2

> <PUBCHEM_MMFF94_PARTIAL_CHARGES>
6
1 -0.68
12 0.4
13 0.4
2 -0.68
3 0.28
4 0.28

> <PUBCHEM_EFFECTIVE_ROTOR_COUNT>
1

> <PUBCHEM_PHARMACOPHORE_FEATURES>
4
1 1 acceptor
1 1 donor
1 2 acceptor
1 2 donor

> <PUBCHEM_HEAVY_ATOM_COUNT>
5

> <PUBCHEM_ATOM_DEF_STEREO_COUNT>
0

> <PUBCHEM_ATOM_UDEF_STEREO_COUNT>
1

> <PUBCHEM_BOND_DEF_STEREO_COUNT>
0

> <PUBCHEM_BOND_UDEF_STEREO_COUNT>
0

> <PUBCHEM_ISOTOPIC_ATOM_COUNT>
0

> <PUBCHEM_COMPONENT_COUNT>
1

> <PUBCHEM_CACTVS_TAUTO_COUNT>
1

> <PUBCHEM_MMFF94_ENERGY>
4.4699

> <PUBCHEM_FEATURE_SELFOVERLAP>
20.306

> <PUBCHEM_SHAPE_FINGERPRINT>
139733 1 8861018625503705223
16714656 1 18334301933180102884
20096714 4 18334579048585757289
21015797 1 9652537233723985521
21040471 1 18411140207912286433
5460574 1 9511460021977043184
5943 1 13204420109008349723

> <PUBCHEM_SHAPE_MULTIPOLES>
91.16
2.08
1.08
0.62
0.28
0.31
-0.01
-0.42
-0.03
-0.17
0.09
-0.03
-0.02
-0.03

> <PUBCHEM_SHAPE_SELFOVERLAP>
155.098

> <PUBCHEM_SHAPE_VOLUME>
62.1

> <PUBCHEM_COORDINATE_TYPE>
2
5
10

> <chiral flag>
1

> <version>
0

> <s_m_Source_Path>
C:\Users\rimon\Downloads\Compressed

> <s_m_Source_File>
Conformer3D_CID_1030.sdf

> <i_m_Source_File_Index>
1

> <PUBCHEM_CONFORMER_ID>
0000040600000001

$$$$
1045
                    3D
 Structure written by MMmdl.
 18 17  0  0  1  0            999 V2000
    3.1257    0.2481    0.0054 N   0  0  0  0  0  0
   -3.1163   -0.2239    0.0078 N   0  0  0  0  0  0
    0.6460    0.3720   -0.0086 C   0  0  0  0  0  0
   -0.6714   -0.4103   -0.0119 C   0  0  0  0  0  0
    1.8878   -0.5221    0.0050 C   0  0  0  0  0  0
   -1.8718    0.5361    0.0024 C   0  0  0  0  0  0
    0.6775    1.0221   -0.8926 H   0  0  0  0  0  0
    0.6680    1.0315    0.8686 H   0  0  0  0  0  0
   -0.7095   -1.0528   -0.9004 H   0  0  0  0  0  0
   -0.7034   -1.0686    0.8653 H   0  0  0  0  0  0
    1.8730   -1.1663    0.8909 H   0  0  0  0  0  0
    1.8821   -1.1798   -0.8709 H   0  0  0  0  0  0
   -1.8544    1.1884   -0.8771 H   0  0  0  0  0  0
   -1.8418    1.1783    0.8891 H   0  0  0  0  0  0
    3.1397    0.8691    0.8138 H   0  0  0  0  0  0
    3.1481    0.8564   -0.8125 H   0  0  0  0  0  0
   -3.1366   -0.8417    0.8184 H   0  0  0  0  0  0
   -3.1485   -0.8335   -0.8087 H   0  0  0  0  0  0
  1  5  1  0  0  0
  1 15  1  0  0  0
  1 16  1  0  0  0
  2  6  1  0  0  0
  2 17  1  0  0  0
  2 18  1  0  0  0
  3  4  1  0  0  0
  3  5  1  0  0  0
  3  7  1  0  0  0
  3  8  1  0  0  0
  4  6  1  0  0  0
  4  9  1  0  0  0
  4 10  1  0  0  0
  5 11  1  0  0  0
  5 12  1  0  0  0
  6 13  1  0  0  0
  6 14  1  0  0  0
M  END
> <s_m_entry_id>
62

> <s_m_entry_name>
Conformer3D_CID_1045.1

> <PUBCHEM_COMPOUND_CID>
1045

> <PUBCHEM_CONFORMER_RMSD>
0.4

> <PUBCHEM_CONFORMER_DIVERSEORDER>
1
12
11
13
3
10
9
5
7
8
4
6
2

> <PUBCHEM_MMFF94_PARTIAL_CHARGES>
8
1 -0.99
15 0.36
16 0.36
17 0.36
18 0.36
2 -0.99
5 0.27
6 0.27

> <PUBCHEM_EFFECTIVE_ROTOR_COUNT>
3

> <PUBCHEM_PHARMACOPHORE_FEATURES>
4
1 1 cation
1 1 donor
1 2 cation
1 2 donor

> <PUBCHEM_HEAVY_ATOM_COUNT>
6

> <PUBCHEM_ATOM_DEF_STEREO_COUNT>
0

> <PUBCHEM_ATOM_UDEF_STEREO_COUNT>
0

> <PUBCHEM_BOND_DEF_STEREO_COUNT>
0

> <PUBCHEM_BOND_UDEF_STEREO_COUNT>
0

> <PUBCHEM_ISOTOPIC_ATOM_COUNT>
0

> <PUBCHEM_COMPONENT_COUNT>
1

> <PUBCHEM_CACTVS_TAUTO_COUNT>
1

> <PUBCHEM_MMFF94_ENERGY>
-6.8619

> <PUBCHEM_FEATURE_SELFOVERLAP>
20.297

> <PUBCHEM_SHAPE_FINGERPRINT>
14325111 11 18410855434400646983
14390081 3 18343017791907795712
16714656 1 18410855455991456653
29004967 10 16443070469476115160
5460574 1 9295287239841939462

> <PUBCHEM_SHAPE_MULTIPOLES>
113.52
4.7
0.76
0.59
0.07
0
0
-0.04
-0.02
0
0
0
0
0

> <PUBCHEM_SHAPE_SELFOVERLAP>
190.929

> <PUBCHEM_SHAPE_VOLUME>
75.1

> <PUBCHEM_COORDINATE_TYPE>
2
5
10

> <chiral flag>
0

> <version>
0

> <s_m_Source_Path>
C:\Users\rimon\Downloads\Compressed

> <s_m_Source_File>
Conformer3D_CID_1045.sdf

> <i_m_Source_File_Index>
1

> <PUBCHEM_CONFORMER_ID>
0000041500000001

$$$$
1049
                    3D
 Structure written by MMmdl.
 11 11  0  0  1  0            999 V2000
   -1.4026   -0.0003    0.0000 N   0  0  0  0  0  0
    1.3927    0.0002    0.0000 C   0  0  0  0  0  0
    0.6945    1.2027    0.0001 C   0  0  0  0  0  0
    0.6950   -1.2025    0.0000 C   0  0  0  0  0  0
   -0.6900    1.1487   -0.0001 C   0  0  0  0  0  0
   -0.6896   -1.1489    0.0000 C   0  0  0  0  0  0
    2.4786    0.0004   -0.0001 H   0  0  0  0  0  0
    1.2175    2.1521    0.0001 H   0  0  0  0  0  0
    1.2184   -2.1517   -0.0001 H   0  0  0  0  0  0
   -1.2813    2.0585   -0.0001 H   0  0  0  0  0  0
   -1.2804   -2.0590    0.0000 H   0  0  0  0  0  0
  1  5  2  0  0  0
  1  6  1  0  0  0
  2  3  2  0  0  0
  2  4  1  0  0  0
  2  7  1  0  0  0
  3  5  1  0  0  0
  3  8  1  0  0  0
  4  6  2  0  0  0
  4  9  1  0  0  0
  5 10  1  0  0  0
  6 11  1  0  0  0
M  END
> <s_m_entry_id>
63

> <s_m_entry_name>
Conformer3D_CID_1049.1

> <PUBCHEM_COMPOUND_CID>
1049

> <PUBCHEM_CONFORMER_RMSD>
0.4

> <PUBCHEM_MMFF94_PARTIAL_CHARGES>
11
1 -0.62
10 0.15
11 0.15
2 -0.15
3 -0.15
4 -0.15
5 0.16
6 0.16
7 0.15
8 0.15
9 0.15

> <PUBCHEM_EFFECTIVE_ROTOR_COUNT>
0

> <PUBCHEM_PHARMACOPHORE_FEATURES>
2
1 1 acceptor
6 1 2 3 4 5 6 rings

> <PUBCHEM_HEAVY_ATOM_COUNT>
6

> <PUBCHEM_ATOM_DEF_STEREO_COUNT>
0

> <PUBCHEM_ATOM_UDEF_STEREO_COUNT>
0

> <PUBCHEM_BOND_DEF_STEREO_COUNT>
0

> <PUBCHEM_BOND_UDEF_STEREO_COUNT>
0

> <PUBCHEM_ISOTOPIC_ATOM_COUNT>
0

> <PUBCHEM_COMPONENT_COUNT>
1

> <PUBCHEM_CACTVS_TAUTO_COUNT>
1

> <PUBCHEM_MMFF94_ENERGY>
13.41

> <PUBCHEM_FEATURE_SELFOVERLAP>
10.148

> <PUBCHEM_SHAPE_FINGERPRINT>
16714656 1 18410868658942444742
20096714 4 18338801250540287384
21015797 1 9295286140372509700
21040471 1 18338517409031510245

> <PUBCHEM_SHAPE_MULTIPOLES>
118.5
1.56
1.53
0.6
0
0
0
0
0
0
0
0
0.02
0

> <PUBCHEM_SHAPE_SELFOVERLAP>
241.637

> <PUBCHEM_SHAPE_VOLUME>
67.7

> <PUBCHEM_COORDINATE_TYPE>
2
5
10

> <chiral flag>
0

> <version>
0

> <s_m_Source_Path>
C:\Users\rimon\Downloads\Compressed

> <s_m_Source_File>
Conformer3D_CID_1049.sdf

> <i_m_Source_File_Index>
1

> <PUBCHEM_CONFORMER_ID>
0000041900000001

> <PUBCHEM_CONFORMER_DIVERSEORDER>
1

$$$$
1054
                    3D
 Structure written by MMmdl.
 23 23  0  0  1  0            999 V2000
    1.6380    1.8421   -0.5091 O   0  0  0  0  0  0
   -1.3948    2.4034    0.9095 O   0  0  0  0  0  0
   -2.9071   -1.2315   -0.9397 O   0  0  0  0  0  0
    1.3042   -1.6957    0.3140 N   0  0  0  0  0  0
   -0.3260    0.5362   -0.1042 C   0  0  0  0  0  0
   -0.8938   -0.6945    0.2066 C   0  0  0  0  0  0
    1.0558    0.6523   -0.2061 C   0  0  0  0  0  0
    1.8197   -0.4833    0.0102 C   0  0  0  0  0  0
   -1.1950    1.7320   -0.3271 C   0  0  0  0  0  0
   -2.3670   -0.8770    0.3281 C   0  0  0  0  0  0
   -0.0427   -1.7698    0.4044 C   0  0  0  0  0  0
    3.3087   -0.4142   -0.0865 C   0  0  0  0  0  0
   -0.7279    2.4332   -1.0280 H   0  0  0  0  0  0
   -2.1643    1.4778   -0.7669 H   0  0  0  0  0  0
   -2.5968   -1.6880    1.0290 H   0  0  0  0  0  0
   -2.8868    0.0051    0.7125 H   0  0  0  0  0  0
   -0.4241   -2.7569    0.6473 H   0  0  0  0  0  0
    3.7142    0.2850    0.6518 H   0  0  0  0  0  0
    3.7556   -1.3946    0.1124 H   0  0  0  0  0  0
    3.6192   -0.1121   -1.0919 H   0  0  0  0  0  0
    2.6038    1.7639   -0.5446 H   0  0  0  0  0  0
   -1.9534    3.1781    0.7268 H   0  0  0  0  0  0
   -2.3284   -1.8980   -1.3474 H   0  0  0  0  0  0
  1  7  1  0  0  0
  1 21  1  0  0  0
  2  9  1  0  0  0
  2 22  1  0  0  0
  3 10  1  0  0  0
  3 23  1  0  0  0
  4  8  2  0  0  0
  4 11  1  0  0  0
  5  6  1  0  0  0
  5  7  2  0  0  0
  5  9  1  0  0  0
  6 10  1  0  0  0
  6 11  2  0  0  0
  7  8  1  0  0  0
  8 12  1  0  0  0
  9 13  1  0  0  0
  9 14  1  0  0  0
 10 15  1  0  0  0
 10 16  1  0  0  0
 11 17  1  0  0  0
 12 18  1  0  0  0
 12 19  1  0  0  0
 12 20  1  0  0  0
M  END
> <s_m_entry_id>
64

> <s_m_entry_name>
Conformer3D_CID_1054.1

> <PUBCHEM_COMPOUND_CID>
1054

> <PUBCHEM_CONFORMER_RMSD>
0.6

> <PUBCHEM_CONFORMER_DIVERSEORDER>
1
2
5
3
4

> <PUBCHEM_MMFF94_PARTIAL_CHARGES>
16
1 -0.53
10 0.42
11 0.16
12 0.14
17 0.15
2 -0.68
21 0.45
22 0.4
23 0.4
3 -0.68
4 -0.62
5 -0.14
6 -0.14
7 0.08
8 0.17
9 0.42

> <PUBCHEM_EFFECTIVE_ROTOR_COUNT>
2

> <PUBCHEM_PHARMACOPHORE_FEATURES>
7
1 1 donor
1 2 acceptor
1 2 donor
1 3 acceptor
1 3 donor
1 4 acceptor
6 4 5 6 7 8 11 rings

> <PUBCHEM_HEAVY_ATOM_COUNT>
12

> <PUBCHEM_ATOM_DEF_STEREO_COUNT>
0

> <PUBCHEM_ATOM_UDEF_STEREO_COUNT>
0

> <PUBCHEM_BOND_DEF_STEREO_COUNT>
0

> <PUBCHEM_BOND_UDEF_STEREO_COUNT>
0

> <PUBCHEM_ISOTOPIC_ATOM_COUNT>
0

> <PUBCHEM_COMPONENT_COUNT>
1

> <PUBCHEM_CACTVS_TAUTO_COUNT>
3

> <PUBCHEM_MMFF94_ENERGY>
31.8886

> <PUBCHEM_FEATURE_SELFOVERLAP>
35.522

> <PUBCHEM_SHAPE_FINGERPRINT>
11206711 2 18334297547965642526
12423570 1 8199044249766361769
13380535 21 18051145695906163022
14617773 55 18200609075948365601
16945 1 18408328804067349226
17775402 16 18192147316144364941
193761 8 18048595915361419234
21040471 1 17977105652253986512
21501502 16 18193274096646376490
2334 1 17760091009411450794
23552423 10 18333734619355142999
23559900 14 17981897346453243526
241688 4 18117834400324435168
2748010 2 17903929099113795618
5084963 1 18272654558231077850
63268167 104 18123188167443265595

> <PUBCHEM_SHAPE_MULTIPOLES>
224.37
3.7
2.26
0.76
0.93
0.85
0
-0.82
-0.44
-0.71
0.23
-0.27
0.06
-0.47

> <PUBCHEM_SHAPE_SELFOVERLAP>
464.978

> <PUBCHEM_SHAPE_VOLUME>
128.3

> <PUBCHEM_COORDINATE_TYPE>
2
5
10

> <chiral flag>
0

> <version>
0

> <s_m_Source_Path>
C:\Users\rimon\Downloads\Compressed

> <s_m_Source_File>
Conformer3D_CID_1054.sdf

> <i_m_Source_File_Index>
1

> <PUBCHEM_CONFORMER_ID>
410

$$$$
1057
                    3D
 Structure written by MMmdl.
 15 15  0  0  1  0            999 V2000
    0.0003   -2.1481    0.0008 O   0  0  0  0  0  0
   -2.3943   -0.7571    0.0000 O   0  0  0  0  0  0
    2.3945   -0.7565    0.0005 O   0  0  0  0  0  0
    0.0002   -0.7846   -0.0009 C   0  0  0  0  0  0
   -1.2079   -0.0874   -0.0002 C   0  0  0  0  0  0
    1.2080   -0.0869   -0.0008 C   0  0  0  0  0  0
   -1.2082    1.3075    0.0003 C   0  0  0  0  0  0
    1.2078    1.3080   -0.0001 C   0  0  0  0  0  0
   -0.0004    2.0051    0.0005 C   0  0  0  0  0  0
   -2.1421    1.8633    0.0008 H   0  0  0  0  0  0
    2.1452    1.8575    0.0003 H   0  0  0  0  0  0
   -0.0005    3.0912    0.0011 H   0  0  0  0  0  0
   -0.9230   -2.4551    0.0011 H   0  0  0  0  0  0
   -3.1222   -0.1119    0.0004 H   0  0  0  0  0  0
    2.2069   -1.7113    0.0003 H   0  0  0  0  0  0
  1  4  1  0  0  0
  1 13  1  0  0  0
  2  5  1  0  0  0
  2 14  1  0  0  0
  3  6  1  0  0  0
  3 15  1  0  0  0
  4  5  2  0  0  0
  4  6  1  0  0  0
  5  7  1  0  0  0
  6  8  2  0  0  0
  7  9  2  0  0  0
  7 10  1  0  0  0
  8  9  1  0  0  0
  8 11  1  0  0  0
  9 12  1  0  0  0
M  END
> <s_m_entry_id>
65

> <s_m_entry_name>
Conformer3D_CID_1057.1

> <PUBCHEM_COMPOUND_CID>
1057

> <PUBCHEM_CONFORMER_RMSD>
0.4

> <PUBCHEM_MMFF94_PARTIAL_CHARGES>
15
1 -0.53
10 0.15
11 0.15
12 0.15
13 0.45
14 0.45
15 0.45
2 -0.53
3 -0.53
4 0.08
5 0.08
6 0.08
7 -0.15
8 -0.15
9 -0.15

> <PUBCHEM_EFFECTIVE_ROTOR_COUNT>
0

> <PUBCHEM_PHARMACOPHORE_FEATURES>
4
1 1 donor
1 2 donor
1 3 donor
6 4 5 6 7 8 9 rings

> <PUBCHEM_HEAVY_ATOM_COUNT>
9

> <PUBCHEM_ATOM_DEF_STEREO_COUNT>
0

> <PUBCHEM_ATOM_UDEF_STEREO_COUNT>
0

> <PUBCHEM_BOND_DEF_STEREO_COUNT>
0

> <PUBCHEM_BOND_UDEF_STEREO_COUNT>
0

> <PUBCHEM_ISOTOPIC_ATOM_COUNT>
0

> <PUBCHEM_COMPONENT_COUNT>
1

> <PUBCHEM_CACTVS_TAUTO_COUNT>
11

> <PUBCHEM_MMFF94_ENERGY>
19.6229

> <PUBCHEM_FEATURE_SELFOVERLAP>
20.307

> <PUBCHEM_SHAPE_FINGERPRINT>
12423570 1 17775567541509401623
18185500 45 18266458706965723557
21040471 1 17978510067889456421
23552423 10 18045231431540091342
241688 4 18410575054598600513
2748010 2 18410289215940456621
29004967 10 18190744321990323041
5084963 1 18202283601897245618

> <PUBCHEM_SHAPE_MULTIPOLES>
167.61
2.31
2.06
0.58
0
0.09
0
-0.5
0
0
0
0
0.04
0

> <PUBCHEM_SHAPE_SELFOVERLAP>
353.616

> <PUBCHEM_SHAPE_VOLUME>
94.3

> <PUBCHEM_COORDINATE_TYPE>
2
5
10

> <chiral flag>
0

> <version>
0

> <s_m_Source_Path>
C:\Users\rimon\Downloads\Compressed

> <s_m_Source_File>
Conformer3D_CID_1057.sdf

> <i_m_Source_File_Index>
1

> <PUBCHEM_CONFORMER_ID>
0000042100000001

> <PUBCHEM_CONFORMER_DIVERSEORDER>
1

$$$$
1081
                    3D
 Structure written by MMmdl.
 18 17  0  0  1  0            999 V2000
   -0.4273    1.6142   -0.2942 O   0  0  0  0  0  0
   -2.1187   -1.4924    0.2883 O   0  0  0  0  0  0
   -2.6912    0.3990   -0.8132 O   0  0  0  0  0  0
    2.8606   -1.2051   -0.2235 O   0  0  0  0  0  0
    2.4112    1.0063    0.0073 O   0  0  0  0  0  0
   -0.4797    0.2781    0.2099 C   0  0  1  0  0  0
    0.5966   -0.5461   -0.5138 C   0  0  0  0  0  0
   -0.3098    0.3153    1.7285 C   0  0  0  0  0  0
   -1.8677   -0.2382   -0.1669 C   0  0  0  0  0  0
    2.0261   -0.1310   -0.2225 C   0  0  0  0  0  0
    0.4661   -0.4740   -1.6008 H   0  0  0  0  0  0
    0.4875   -1.6028   -0.2386 H   0  0  0  0  0  0
   -1.1593    0.8224    2.2013 H   0  0  0  0  0  0
   -0.2469   -0.6928    2.1513 H   0  0  0  0  0  0
    0.5848    0.8752    2.0199 H   0  0  0  0  0  0
   -1.0527    2.1554    0.2177 H   0  0  0  0  0  0
   -3.0148   -1.8009    0.0352 H   0  0  0  0  0  0
    3.7865   -0.9480   -0.0259 H   0  0  0  0  0  0
  1  6  1  0  0  0
  1 16  1  0  0  0
  2  9  1  0  0  0
  2 17  1  0  0  0
  3  9  2  0  0  0
  4 10  1  0  0  0
  4 18  1  0  0  0
  5 10  2  0  0  0
  6  7  1  0  0  0
  6  8  1  0  0  0
  6  9  1  0  0  0
  7 10  1  0  0  0
  7 11  1  0  0  0
  7 12  1  0  0  0
  8 13  1  0  0  0
  8 14  1  0  0  0
  8 15  1  0  0  0
M  END
> <s_m_entry_id>
66

> <s_m_entry_name>
Conformer3D_CID_1081.1

> <PUBCHEM_COMPOUND_CID>
1081

> <PUBCHEM_CONFORMER_RMSD>
0.6

> <PUBCHEM_CONFORMER_DIVERSEORDER>
4
7
9
14
5
1
15
17
13
16
2
12
11
10
8
6
3

> <PUBCHEM_MMFF94_PARTIAL_CHARGES>
12
1 -0.68
10 0.66
16 0.4
17 0.5
18 0.5
2 -0.65
3 -0.57
4 -0.65
5 -0.57
6 0.34
7 0.06
9 0.66

> <PUBCHEM_EFFECTIVE_ROTOR_COUNT>
3

> <PUBCHEM_PHARMACOPHORE_FEATURES>
8
1 1 acceptor
1 1 donor
1 2 acceptor
1 3 acceptor
1 4 acceptor
1 5 acceptor
3 2 3 9 anion
3 4 5 10 anion

> <PUBCHEM_HEAVY_ATOM_COUNT>
10

> <PUBCHEM_ATOM_DEF_STEREO_COUNT>
0

> <PUBCHEM_ATOM_UDEF_STEREO_COUNT>
1

> <PUBCHEM_BOND_DEF_STEREO_COUNT>
0

> <PUBCHEM_BOND_UDEF_STEREO_COUNT>
0

> <PUBCHEM_ISOTOPIC_ATOM_COUNT>
0

> <PUBCHEM_COMPONENT_COUNT>
1

> <PUBCHEM_CACTVS_TAUTO_COUNT>
1

> <PUBCHEM_MMFF94_ENERGY>
11.9322

> <PUBCHEM_FEATURE_SELFOVERLAP>
40.73

> <PUBCHEM_SHAPE_FINGERPRINT>
10857977 72 18267858557045468930
12716758 59 18113611270709508595
12897270 3 18409449180640682222
12932764 1 17603302635290735530
14128692 85 17984427605078623823
20201158 50 18271805674993316262
20653085 51 17313393279240369397
21040471 1 15068341211337958296
23552423 10 18186523211015215934
24536 1 17202212811128867348
29004967 10 18339365274235565257
369184 2 18335144184661480690
5084963 1 18202003179635941202

> <PUBCHEM_SHAPE_MULTIPOLES>
176.45
3.69
1.25
1.03
0.97
0
-0.45
0.87
0.67
0.08
0.01
-0.32
-0.19
0.16

> <PUBCHEM_SHAPE_SELFOVERLAP>
342.56

> <PUBCHEM_SHAPE_VOLUME>
106.5

> <PUBCHEM_COORDINATE_TYPE>
2
5
10

> <chiral flag>
1

> <version>
0

> <s_m_Source_Path>
C:\Users\rimon\Downloads\Compressed

> <s_m_Source_File>
Conformer3D_CID_1081.sdf

> <i_m_Source_File_Index>
1

> <PUBCHEM_CONFORMER_ID>
0000043900000004

$$$$
1102
                    3D
 Structure written by MMmdl.
 29 28  0  0  1  0            999 V2000
   -0.6319   -0.3844   -0.0183 N   0  0  0  0  0  0
    5.5892    0.3086    0.0235 N   0  0  0  0  0  0
   -5.5584   -0.3239    0.0223 N   0  0  0  0  0  0
    1.8180   -0.4840   -0.0209 C   0  0  0  0  0  0
    0.5847    0.4191   -0.0145 C   0  0  0  0  0  0
    3.1069    0.3444   -0.0079 C   0  0  0  0  0  0
   -1.8149    0.4644   -0.0019 C   0  0  0  0  0  0
   -3.1075   -0.3547    0.0028 C   0  0  0  0  0  0
    4.3794   -0.5050    0.0140 C   0  0  0  0  0  0
   -4.3656    0.5156    0.0010 C   0  0  0  0  0  0
    1.8089   -1.1265   -0.9103 H   0  0  0  0  0  0
    1.8013   -1.1439    0.8556 H   0  0  0  0  0  0
    0.6096    1.0740   -0.8941 H   0  0  0  0  0  0
    0.6105    1.0545    0.8790 H   0  0  0  0  0  0
    3.1218    0.9958   -0.8912 H   0  0  0  0  0  0
    3.0997    1.0036    0.8698 H   0  0  0  0  0  0
   -1.8024    1.1026    0.8901 H   0  0  0  0  0  0
   -1.8160    1.1228   -0.8795 H   0  0  0  0  0  0
   -0.6483   -0.9841   -0.8427 H   0  0  0  0  0  0
   -3.1166   -1.0073    0.8860 H   0  0  0  0  0  0
   -3.1207   -1.0126   -0.8765 H   0  0  0  0  0  0
    4.3813   -1.1500    0.8995 H   0  0  0  0  0  0
    4.4032   -1.1620   -0.8623 H   0  0  0  0  0  0
   -4.3832    1.1527   -0.8899 H   0  0  0  0  0  0
   -4.3713    1.1688    0.8800 H   0  0  0  0  0  0
    5.5755    0.9290    0.8323 H   0  0  0  0  0  0
    5.5958    0.9179   -0.7939 H   0  0  0  0  0  0
   -5.5763   -0.9160   -0.8071 H   0  0  0  0  0  0
   -6.3875    0.2664   -0.0304 H   0  0  0  0  0  0
  1  5  1  0  0  0
  1  7  1  0  0  0
  1 19  1  0  0  0
  2  9  1  0  0  0
  2 26  1  0  0  0
  2 27  1  0  0  0
  3 10  1  0  0  0
  3 28  1  0  0  0
  3 29  1  0  0  0
  4  5  1  0  0  0
  4  6  1  0  0  0
  4 11  1  0  0  0
  4 12  1  0  0  0
  5 13  1  0  0  0
  5 14  1  0  0  0
  6  9  1  0  0  0
  6 15  1  0  0  0
  6 16  1  0  0  0
  7  8  1  0  0  0
  7 17  1  0  0  0
  7 18  1  0  0  0
  8 10  1  0  0  0
  8 20  1  0  0  0
  8 21  1  0  0  0
  9 22  1  0  0  0
  9 23  1  0  0  0
 10 24  1  0  0  0
 10 25  1  0  0  0
M  END
> <s_m_entry_id>
67

> <s_m_entry_name>
Conformer3D_CID_1102.1

> <PUBCHEM_COMPOUND_CID>
1102

> <PUBCHEM_CONFORMER_RMSD>
0.6

> <PUBCHEM_CONFORMER_DIVERSEORDER>
1
279
332
140
50
132
322
331
187
2
232
63
240
15
351
259
136
315
40
209
224
95
101
81
231
254
3
329
325
109
10
233
324
359
290
92
13
362
6
346
145
342
44
253
298
221
83
20
333
285
4
170
339
48
318
228
7
234
103
12
304
14
249
21
319
77
302
238
273
326
125
74
269
155
5
263
286
116
356
25
91
166
11
262
320
60
246
225
343
291
258
159
8
350
218
191
256
241
357
196
237
129
34
363
168
244
216
235
316
139
314
330
24
276
56
307
223
275
153
247
69
222
226
28
214
68
124
102
293
82
66
177
250
201
323
105
270
138
27
354
341
86
300
113
62
104
210
207
338
213
299
49
281
175
229
200
93
288
111
80
345
71
32
327
309
292
26
220
150
108
122
301
85
257
112
42
328
84
312
30
236
274
203
190
171
154
295
205
78
142
18
188
242
278
87
35
88
151
355
317
335
135
16
360
243
160
96
59
334
148
147
117
131
100
73
127
321
126
97
19
99
361
134
70
211
120
313
344
215
23
347
277
252
55
271
33
353
272
217
76
305
227
261
36
64
137
264
184
245
58
267
57
9
133
284
72
337
192
165
130
118
287
89
349
41
283
194
297
265
29
260
230
311
174
163
348
198
251
182
107
358
289
176
51
352
268
266
204
119
239
106
37
248
146
22
164
336
53
186
121
45
306
128
193
79
162
340
149
308
282
183
206
65
115
94
181
38
255
167
61
52
67
161
152
98
195
310
75
303
202
114
144
46
47
110
17
169
54
208
294
157
43
90
39
219
143
185
31
180
172
280
123
158
296
178
199
189
197
179
141
173
156
212

> <PUBCHEM_MMFF94_PARTIAL_CHARGES>
12
1 -0.9
10 0.27
19 0.36
2 -0.99
26 0.36
27 0.36
28 0.36
29 0.36
3 -0.99
5 0.27
7 0.27
9 0.27

> <PUBCHEM_EFFECTIVE_ROTOR_COUNT>
7

> <PUBCHEM_PHARMACOPHORE_FEATURES>
6
1 1 cation
1 1 donor
1 2 cation
1 2 donor
1 3 cation
1 3 donor

> <PUBCHEM_HEAVY_ATOM_COUNT>
10

> <PUBCHEM_ATOM_DEF_STEREO_COUNT>
0

> <PUBCHEM_ATOM_UDEF_STEREO_COUNT>
0

> <PUBCHEM_BOND_DEF_STEREO_COUNT>
0

> <PUBCHEM_BOND_UDEF_STEREO_COUNT>
0

> <PUBCHEM_ISOTOPIC_ATOM_COUNT>
0

> <PUBCHEM_COMPONENT_COUNT>
1

> <PUBCHEM_CACTVS_TAUTO_COUNT>
1

> <PUBCHEM_MMFF94_ENERGY>
-10.7224

> <PUBCHEM_FEATURE_SELFOVERLAP>
30.448

> <PUBCHEM_SHAPE_FINGERPRINT>
11062470 55 18410575080368111622
14123238 8 18410575080368118132
15501527 16 18339081480763082873
17834072 33 18272087244374612476
17834076 25 18410575084673641410
20645477 70 18200315407992388726
20719005 15 18410575080368124613
20767249 13 18410011030913638027
22485316 2 18409727356998347194
23402539 116 18408598163225862429
366044 4 18333450945434772507
42788 4 18410855456049537280

> <PUBCHEM_SHAPE_MULTIPOLES>
190.85
12.66
0.77
0.59
0.22
0.01
0
-0.15
-0.14
0
0
-0.01
0
0

> <PUBCHEM_SHAPE_SELFOVERLAP>
333.254

> <PUBCHEM_SHAPE_VOLUME>
122.5

> <PUBCHEM_COORDINATE_TYPE>
2
5
10

> <chiral flag>
0

> <version>
0

> <s_m_Source_Path>
C:\Users\rimon\Downloads\Compressed

> <s_m_Source_File>
Conformer3D_CID_1102.sdf

> <i_m_Source_File_Index>
1

> <PUBCHEM_CONFORMER_ID>
440

$$$$
1110
                    3D
 Structure written by MMmdl.
 14 13  0  0  1  0            999 V2000
    2.8998   -0.8740    0.0114 O   0  0  0  0  0  0
   -2.8946    0.8812    0.0123 O   0  0  0  0  0  0
    2.1380    1.2670   -0.0078 O   0  0  0  0  0  0
   -2.1461   -1.2651   -0.0121 O   0  0  0  0  0  0
    0.5381   -0.5438    0.0053 C   0  0  0  0  0  0
   -0.5344    0.5341   -0.0057 C   0  0  0  0  0  0
    1.9192    0.0626   -0.0050 C   0  0  0  0  0  0
   -1.9199   -0.0620    0.0016 C   0  0  0  0  0  0
    0.4392   -1.1857   -0.8775 H   0  0  0  0  0  0
    0.4417   -1.1642    0.9035 H   0  0  0  0  0  0
   -0.4360    1.1567   -0.9023 H   0  0  0  0  0  0
   -0.4342    1.1747    0.8780 H   0  0  0  0  0  0
    3.7932   -0.4688    0.0145 H   0  0  0  0  0  0
   -3.7906    0.4818    0.0112 H   0  0  0  0  0  0
  1  7  1  0  0  0
  1 13  1  0  0  0
  2  8  1  0  0  0
  2 14  1  0  0  0
  3  7  2  0  0  0
  4  8  2  0  0  0
  5  6  1  0  0  0
  5  7  1  0  0  0
  5  9  1  0  0  0
  5 10  1  0  0  0
  6  8  1  0  0  0
  6 11  1  0  0  0
  6 12  1  0  0  0
M  END
> <s_m_entry_id>
68

> <s_m_entry_name>
Conformer3D_CID_1110.1

> <PUBCHEM_COMPOUND_CID>
1110

> <PUBCHEM_CONFORMER_RMSD>
0.6

> <PUBCHEM_CONFORMER_DIVERSEORDER>
1
5
4
2
3
7
6

> <PUBCHEM_MMFF94_PARTIAL_CHARGES>
10
1 -0.65
13 0.5
14 0.5
2 -0.65
3 -0.57
4 -0.57
5 0.06
6 0.06
7 0.66
8 0.66

> <PUBCHEM_EFFECTIVE_ROTOR_COUNT>
3

> <PUBCHEM_PHARMACOPHORE_FEATURES>
6
1 1 acceptor
1 2 acceptor
1 3 acceptor
1 4 acceptor
3 1 3 7 anion
3 2 4 8 anion

> <PUBCHEM_HEAVY_ATOM_COUNT>
8

> <PUBCHEM_ATOM_DEF_STEREO_COUNT>
0

> <PUBCHEM_ATOM_UDEF_STEREO_COUNT>
0

> <PUBCHEM_BOND_DEF_STEREO_COUNT>
0

> <PUBCHEM_BOND_UDEF_STEREO_COUNT>
0

> <PUBCHEM_ISOTOPIC_ATOM_COUNT>
0

> <PUBCHEM_COMPONENT_COUNT>
1

> <PUBCHEM_CACTVS_TAUTO_COUNT>
1

> <PUBCHEM_MMFF94_ENERGY>
5.1317

> <PUBCHEM_FEATURE_SELFOVERLAP>
30.564

> <PUBCHEM_SHAPE_FINGERPRINT>
12897270 3 18410574002336608164
12932764 1 17385997360458373475
14325111 11 18410574010952916416
14390081 3 18341328972064869001
19973954 147 18410014368119428041
23552423 10 18260830422907385134
29004967 10 16558755619720695826
3248919 1 17274830142168174567
5460574 1 9295291642183417858

> <PUBCHEM_SHAPE_MULTIPOLES>
141.16
4.43
1.15
0.56
0
0
0
0
-0.01
0
0
0
0
-0.01

> <PUBCHEM_SHAPE_SELFOVERLAP>
265.946

> <PUBCHEM_SHAPE_VOLUME>
86.9

> <PUBCHEM_COORDINATE_TYPE>
2
5
10

> <chiral flag>
0

> <version>
0

> <s_m_Source_Path>
C:\Users\rimon\Downloads\Compressed

> <s_m_Source_File>
Conformer3D_CID_1110.sdf

> <i_m_Source_File_Index>
1

> <PUBCHEM_CONFORMER_ID>
0000045600000001

$$$$
1130
                    3D
 Structure written by MMmdl.
 35 36  0  0  1  0            999 V2000
    1.9482   -1.4031    1.1960 S   0  0  0  0  0  0
    6.4560    0.0914    0.4466 O   0  0  0  0  0  0
    0.6647   -0.1068   -0.4941 N   0  3  0  0  0  0
   -3.7201   -0.8639    0.0404 N   0  0  0  0  0  0
   -3.3468    1.4253    0.6944 N   0  0  0  0  0  0
   -2.1229   -2.0011   -1.2937 N   0  0  0  0  0  0
    1.8552    0.5579   -0.4189 C   0  0  0  0  0  0
   -0.4220    0.3112   -1.3825 C   0  0  0  0  0  0
    2.7054   -0.0313    0.4863 C   0  0  0  0  0  0
    4.0761    0.3463    0.8836 C   0  0  0  0  0  0
   -1.7205    0.2785   -0.6599 C   0  0  0  0  0  0
    0.5294   -1.1531    0.2735 C   0  0  0  0  0  0
    2.0649    1.7455   -1.2600 C   0  0  0  0  0  0
    5.1629   -0.3197    0.0205 C   0  0  0  0  0  0
   -2.5409   -0.8301   -0.6145 C   0  0  0  0  0  0
   -2.1791    1.3888    0.0193 C   0  0  0  0  0  0
   -4.0566    0.2813    0.6640 C   0  0  0  0  0  0
   -5.3540    0.2828    1.3990 C   0  0  0  0  0  0
   -0.4020   -0.3228   -2.2751 H   0  0  0  0  0  0
   -0.2781    1.3283   -1.7588 H   0  0  0  0  0  0
    4.2626    0.1017    1.9377 H   0  0  0  0  0  0
    4.1989    1.4358    0.8324 H   0  0  0  0  0  0
   -0.3095   -1.8183    0.3642 H   0  0  0  0  0  0
    1.9023    1.5202   -2.3189 H   0  0  0  0  0  0
    1.4056    2.5652   -0.9571 H   0  0  0  0  0  0
    3.0918    2.1165   -1.1767 H   0  0  0  0  0  0
    5.0461   -0.0562   -1.0363 H   0  0  0  0  0  0
    5.1119   -1.4104    0.1021 H   0  0  0  0  0  0
   -1.6093    2.3123    0.0493 H   0  0  0  0  0  0
   -1.6183   -1.9106   -2.1653 H   0  0  0  0  0  0
   -2.7405   -2.8004   -1.2117 H   0  0  0  0  0  0
    6.4969    1.0593    0.3618 H   0  0  0  0  0  0
   -5.6162   -0.7269    1.7301 H   0  0  0  0  0  0
   -5.2975    0.9253    2.2833 H   0  0  0  0  0  0
   -6.1484    0.6543    0.7451 H   0  0  0  0  0  0
  1  9  1  0  0  0
  1 12  1  0  0  0
  2 14  1  0  0  0
  2 32  1  0  0  0
  3  7  1  0  0  0
  3  8  1  0  0  0
  3 12  2  0  0  0
  4 15  2  0  0  0
  4 17  1  0  0  0
  5 16  1  0  0  0
  5 17  2  0  0  0
  6 15  1  0  0  0
  6 30  1  0  0  0
  6 31  1  0  0  0
  7  9  2  0  0  0
  7 13  1  0  0  0
  8 11  1  0  0  0
  8 19  1  0  0  0
  8 20  1  0  0  0
  9 10  1  0  0  0
 10 14  1  0  0  0
 10 21  1  0  0  0
 10 22  1  0  0  0
 11 15  1  0  0  0
 11 16  2  0  0  0
 12 23  1  0  0  0
 13 24  1  0  0  0
 13 25  1  0  0  0
 13 26  1  0  0  0
 14 27  1  0  0  0
 14 28  1  0  0  0
 16 29  1  0  0  0
 17 18  1  0  0  0
 18 33  1  0  0  0
 18 34  1  0  0  0
 18 35  1  0  0  0
M  CHG  1   3   1
M  END
> <s_m_entry_id>
69

> <s_m_entry_name>
Conformer3D_CID_1130.1

> <PUBCHEM_COMPOUND_CID>
1130

> <PUBCHEM_CONFORMER_RMSD>
0.6

> <PUBCHEM_CONFORMER_DIVERSEORDER>
31
16
75
79
60
7
30
32
57
34
18
78
67
3
29
50
45
70
11
81
52
14
6
74
80
53
12
51
2
47
73
56
26
54
68
13
77
15
28
83
38
61
46
66
23
5
76
44
65
19
27
33
25
58
62
10
24
49
82
17
20
40
22
35
55
1
59
69
41
21
71
36
8
42
63
43
48
4
72
64
9
37
39

> <PUBCHEM_MMFF94_PARTIAL_CHARGES>
23
1 -0.08
10 0.18
11 -0.14
12 0.22
13 0.18
14 0.28
15 0.41
16 0.16
17 0.48
18 0.14
2 -0.68
23 0.15
29 0.15
3 -0.18
30 0.4
31 0.4
32 0.4
4 -0.62
5 -0.62
6 -0.9
7 0.15
8 0.66
9 -0.14

> <PUBCHEM_EFFECTIVE_ROTOR_COUNT>
4

> <PUBCHEM_PHARMACOPHORE_FEATURES>
7
1 2 acceptor
1 2 donor
1 6 donor
3 4 5 17 cation
3 4 6 15 cation
5 1 3 7 9 12 rings
6 4 5 11 15 16 17 rings

> <PUBCHEM_HEAVY_ATOM_COUNT>
18

> <PUBCHEM_ATOM_DEF_STEREO_COUNT>
0

> <PUBCHEM_ATOM_UDEF_STEREO_COUNT>
0

> <PUBCHEM_BOND_DEF_STEREO_COUNT>
0

> <PUBCHEM_BOND_UDEF_STEREO_COUNT>
0

> <PUBCHEM_ISOTOPIC_ATOM_COUNT>
0

> <PUBCHEM_COMPONENT_COUNT>
1

> <PUBCHEM_CACTVS_TAUTO_COUNT>
3

> <PUBCHEM_MMFF94_ENERGY>
47.9658

> <PUBCHEM_FEATURE_SELFOVERLAP>
35.656

> <PUBCHEM_SHAPE_FINGERPRINT>
12236239 1 18410011052377905517
12251169 10 18334576836941110197
124424 183 15339114654555927262
12507560 40 18265054635323484117
13140716 1 17750242580713485498
13214271 11 17458338603111573133
13965767 371 17692837903293508249
14251718 22 13479134601316174704
14341114 176 18336834099742297034
14386348 63 15502376720800705993
15048467 5 17203605995946968048
15209289 33 18113618993060823954
15209294 21 18342170055552357034
15375462 189 18187358818282452888
15527383 91 17676490544509703733
17834072 33 11530487731315879210
1813 80 17604158025836857902
19050596 39 18335987549109308409
19862831 5 10159691404626459929
200 152 15791729706998694433
20028762 73 18115313409162703235
20645477 56 17917992763260375529
20871999 31 11963383051151502687
22224240 67 18113336426972529354
231179 274 14908181949721476636
23402539 116 15482664676401397096
23493267 7 17132109139179207554
23557571 272 16271642390527559039
23559900 14 17416989312339089916
23622692 88 18410576180138404013
25 1 13902189274692577613
26918003 58 17458348546251104569
3009799 131 12031783652820979162
465052 167 16732989725848176978
474229 33 16515685542032674730
59755656 520 17132110226322502447
633830 44 16916768718001685298

> <PUBCHEM_SHAPE_MULTIPOLES>
348.49
10.94
1.52
1.26
5.72
0.1
-0.14
-0.47
4.45
0.12
-0.21
-0.95
-0.14
-0.86

> <PUBCHEM_SHAPE_SELFOVERLAP>
719.529

> <PUBCHEM_SHAPE_VOLUME>
203.3

> <PUBCHEM_COORDINATE_TYPE>
2
5
10

> <chiral flag>
0

> <version>
0

> <s_m_Source_Path>
C:\Users\rimon\Downloads\Compressed

> <s_m_Source_File>
Conformer3D_CID_1130.sdf

> <i_m_Source_File_Index>
1

> <PUBCHEM_CONFORMER_ID>
0000046A0000001F

$$$$
1135
                    3D
 Structure written by MMmdl.
 15 15  0  0  1  0            999 V2000
   -1.5193    1.8067   -0.0009 O   0  0  0  0  0  0
    2.8394    0.2913   -0.0007 O   0  0  0  0  0  0
    0.6643    1.0623    0.0011 N   0  0  0  0  0  0
    1.1148   -1.2316   -0.0002 N   0  0  0  0  0  0
   -1.1612   -0.5432    0.0002 C   0  0  0  0  0  0
   -0.7129    0.8802    0.0004 C   0  0  0  0  0  0
   -0.2260   -1.5013   -0.0001 C   0  0  0  0  0  0
   -2.6300   -0.8189   -0.0001 C   0  0  0  0  0  0
    1.6310    0.0545    0.0003 C   0  0  0  0  0  0
   -0.4787   -2.5553   -0.0004 H   0  0  0  0  0  0
    1.0014    2.0209    0.0011 H   0  0  0  0  0  0
    1.7564   -2.0191   -0.0009 H   0  0  0  0  0  0
   -3.1004   -0.3860   -0.8889 H   0  0  0  0  0  0
   -3.1006   -0.3862    0.8887 H   0  0  0  0  0  0
   -2.8433   -1.8931   -0.0003 H   0  0  0  0  0  0
  1  6  2  0  0  0
  2  9  2  0  0  0
  3  6  1  0  0  0
  3  9  1  0  0  0
  3 11  1  0  0  0
  4  7  1  0  0  0
  4  9  1  0  0  0
  4 12  1  0  0  0
  5  6  1  0  0  0
  5  7  2  0  0  0
  5  8  1  0  0  0
  7 10  1  0  0  0
  8 13  1  0  0  0
  8 14  1  0  0  0
  8 15  1  0  0  0
M  END
> <s_m_entry_id>
70

> <s_m_entry_name>
Conformer3D_CID_1135.1

> <PUBCHEM_COMPOUND_CID>
1135

> <PUBCHEM_CONFORMER_RMSD>
0.4

> <PUBCHEM_MMFF94_PARTIAL_CHARGES>
12
1 -0.57
10 0.15
11 0.37
12 0.37
2 -0.57
3 -0.49
4 -0.54
5 -0.12
6 0.62
7 -0.04
8 0.14
9 0.69

> <PUBCHEM_EFFECTIVE_ROTOR_COUNT>
0

> <PUBCHEM_PHARMACOPHORE_FEATURES>
5
1 1 acceptor
1 2 acceptor
1 3 donor
1 4 donor
6 3 4 5 6 7 9 rings

> <PUBCHEM_HEAVY_ATOM_COUNT>
9

> <PUBCHEM_ATOM_DEF_STEREO_COUNT>
0

> <PUBCHEM_ATOM_UDEF_STEREO_COUNT>
0

> <PUBCHEM_BOND_DEF_STEREO_COUNT>
0

> <PUBCHEM_BOND_UDEF_STEREO_COUNT>
0

> <PUBCHEM_ISOTOPIC_ATOM_COUNT>
0

> <PUBCHEM_COMPONENT_COUNT>
1

> <PUBCHEM_CACTVS_TAUTO_COUNT>
6

> <PUBCHEM_MMFF94_ENERGY>
14.6443

> <PUBCHEM_FEATURE_SELFOVERLAP>
25.414

> <PUBCHEM_SHAPE_FINGERPRINT>
15310529 11 14548751598496104642
16714656 1 18339645645458538734
16945 1 18410575127618189031
18185500 45 18195244653079022327
21040471 1 18122624950906498784
23402655 69 18268128904769725165
23552423 10 18188778227817661974
2748010 2 18267305330861212430
29004967 10 18335144249323536059
5084963 1 18201442492819003202

> <PUBCHEM_SHAPE_MULTIPOLES>
163.52
3.11
1.62
0.57
0.56
0.27
0
-0.17
0
-0.48
0
-0.04
-0.02
0

> <PUBCHEM_SHAPE_SELFOVERLAP>
335.908

> <PUBCHEM_SHAPE_VOLUME>
93.2

> <PUBCHEM_COORDINATE_TYPE>
2
5
10

> <chiral flag>
0

> <version>
0

> <s_m_Source_Path>
C:\Users\rimon\Downloads\Compressed

> <s_m_Source_File>
Conformer3D_CID_1135.sdf

> <i_m_Source_File_Index>
1

> <PUBCHEM_CONFORMER_ID>
0000046F00000001

> <PUBCHEM_CONFORMER_DIVERSEORDER>
1

$$$$
1183
                    3D
 Structure written by MMmdl.
 19 19  0  0  1  0            999 V2000
    2.2627   -0.9870    0.0000 O   0  0  0  0  0  0
    2.3372    1.7917    0.0004 O   0  0  0  0  0  0
   -3.6702   -0.3030    0.0004 O   0  0  0  0  0  0
    1.1085   -0.2634   -0.0001 C   0  0  0  0  0  0
   -1.3066   -0.1985   -0.0002 C   0  0  0  0  0  0
   -0.1177   -0.9281   -0.0001 C   0  0  0  0  0  0
    1.1460    1.1309   -0.0002 C   0  0  0  0  0  0
   -1.2690    1.1959   -0.0002 C   0  0  0  0  0  0
   -0.0428    1.8606   -0.0001 C   0  0  0  0  0  0
   -2.5853   -0.8912   -0.0001 C   0  0  0  0  0  0
    2.1371   -2.4077    0.0001 C   0  0  0  0  0  0
   -0.2062   -2.0095    0.0000 H   0  0  0  0  0  0
   -2.1826    1.7848   -0.0002 H   0  0  0  0  0  0
   -0.0279    2.9473    0.0000 H   0  0  0  0  0  0
   -2.5530   -1.9940   -0.0004 H   0  0  0  0  0  0
    1.6477   -2.7702   -0.9105 H   0  0  0  0  0  0
    1.6479   -2.7701    0.9106 H   0  0  0  0  0  0
    3.1516   -2.8203    0.0000 H   0  0  0  0  0  0
    2.1681    2.7496    0.0005 H   0  0  0  0  0  0
  1  4  1  0  0  0
  1 11  1  0  0  0
  2  7  1  0  0  0
  2 19  1  0  0  0
  3 10  2  0  0  0
  4  6  1  0  0  0
  4  7  2  0  0  0
  5  6  2  0  0  0
  5  8  1  0  0  0
  5 10  1  0  0  0
  6 12  1  0  0  0
  7  9  1  0  0  0
  8  9  2  0  0  0
  8 13  1  0  0  0
  9 14  1  0  0  0
 10 15  1  0  0  0
 11 16  1  0  0  0
 11 17  1  0  0  0
 11 18  1  0  0  0
M  END
> <s_m_entry_id>
71

> <s_m_entry_name>
Conformer3D_CID_1183.1

> <PUBCHEM_COMPOUND_CID>
1183

> <PUBCHEM_CONFORMER_RMSD>
0.4

> <PUBCHEM_CONFORMER_DIVERSEORDER>
6
1
4
5
2
3

> <PUBCHEM_MMFF94_PARTIAL_CHARGES>
16
1 -0.36
10 0.42
11 0.28
12 0.15
13 0.15
14 0.15
15 0.06
19 0.45
2 -0.53
3 -0.57
4 0.08
5 0.09
6 -0.15
7 0.08
8 -0.15
9 -0.15

> <PUBCHEM_EFFECTIVE_ROTOR_COUNT>
2

> <PUBCHEM_PHARMACOPHORE_FEATURES>
4
1 1 acceptor
1 2 donor
1 3 acceptor
6 4 5 6 7 8 9 rings

> <PUBCHEM_HEAVY_ATOM_COUNT>
11

> <PUBCHEM_ATOM_DEF_STEREO_COUNT>
0

> <PUBCHEM_ATOM_UDEF_STEREO_COUNT>
0

> <PUBCHEM_BOND_DEF_STEREO_COUNT>
0

> <PUBCHEM_BOND_UDEF_STEREO_COUNT>
0

> <PUBCHEM_ISOTOPIC_ATOM_COUNT>
0

> <PUBCHEM_COMPONENT_COUNT>
1

> <PUBCHEM_CACTVS_TAUTO_COUNT>
5

> <PUBCHEM_MMFF94_ENERGY>
35.4415

> <PUBCHEM_FEATURE_SELFOVERLAP>
20.297

> <PUBCHEM_SHAPE_FINGERPRINT>
12423570 1 12795757797509687692
13380535 76 18191300692006413042
14128692 85 18338806598012019294
161256 15 18409448076781462996
16945 1 18338516477134454757
193761 8 18266458715587748388
20201158 50 18335136513982005779
20645476 183 17391364283478971652
20645477 70 18410568509860024463
20871998 184 17841141161049831630
20871998 22 18270123387927521950
21040471 1 17546164563643828836
21501502 16 18339367361648037585
23235685 24 18192424401422048641
23402655 69 18341036511468904165
23552423 10 18334862692510136644
241688 4 18264489473055951104
2748010 2 18337665321906193605
29004967 10 18262521527825939729
528862 383 18336539520878388266
528886 8 18195241350212216041
63268167 104 18340491161690159257
7364860 26 18343019999710642946

> <PUBCHEM_SHAPE_MULTIPOLES>
208.77
3.98
2.24
0.59
2.19
0.05
0
-1.59
0
-1.51
0
0.01
-0.01
0

> <PUBCHEM_SHAPE_SELFOVERLAP>
436.088

> <PUBCHEM_SHAPE_VOLUME>
118.8

> <PUBCHEM_COORDINATE_TYPE>
2
5
10

> <chiral flag>
0

> <version>
0

> <s_m_Source_Path>
C:\Users\rimon\Downloads\Compressed

> <s_m_Source_File>
Conformer3D_CID_1183.sdf

> <i_m_Source_File_Index>
1

> <PUBCHEM_CONFORMER_ID>
0000049F00000006

$$$$
1254
                    3D
 Structure written by MMmdl.
 31 31  0  0  1  0            999 V2000
    0.4167    2.3656    0.4212 O   0  0  0  0  0  0
    0.7056   -0.0351    0.4283 C   0  0  1  0  0  0
   -0.0704    1.1567   -0.1560 C   0  0  1  0  0  0
    0.1195   -1.3636   -0.0670 C   0  0  0  0  0  0
   -2.1491   -0.2825   -0.3743 C   0  0  1  0  0  0
   -1.5705    1.0447    0.1258 C   0  0  0  0  0  0
   -1.3769   -1.4666    0.2195 C   0  0  0  0  0  0
    2.1959    0.0476    0.0872 C   0  0  0  0  0  0
   -3.6356   -0.3844   -0.0380 C   0  0  0  0  0  0
    2.9640   -1.0757    0.7771 C   0  0  0  0  0  0
    2.4009   -0.0067   -1.4238 C   0  0  0  0  0  0
    0.6107    0.0011    1.5233 H   0  0  0  0  0  0
    0.0505    1.2366   -1.2394 H   0  0  0  0  0  0
    0.6057   -2.2170    0.4162 H   0  0  0  0  0  0
    0.2458   -1.4865   -1.1471 H   0  0  0  0  0  0
   -2.0478   -0.3149   -1.4673 H   0  0  0  0  0  0
   -2.0912    1.8891   -0.3438 H   0  0  0  0  0  0
   -1.7507    1.1543    1.2040 H   0  0  0  0  0  0
   -1.7607   -2.4073   -0.1934 H   0  0  0  0  0  0
   -1.5344   -1.5097    1.3050 H   0  0  0  0  0  0
    2.5987    0.9985    0.4579 H   0  0  0  0  0  0
   -4.1928    0.4445   -0.4872 H   0  0  0  0  0  0
   -4.0574   -1.3190   -0.4227 H   0  0  0  0  0  0
   -3.8026   -0.3576    1.0441 H   0  0  0  0  0  0
    2.7722   -2.0566    0.3315 H   0  0  0  0  0  0
    4.0420   -0.8974    0.6899 H   0  0  0  0  0  0
    2.7273   -1.1242    1.8452 H   0  0  0  0  0  0
    2.1015   -0.9567   -1.8739 H   0  0  0  0  0  0
    3.4719    0.0983   -1.6398 H   0  0  0  0  0  0
    1.9134    0.8109   -1.9586 H   0  0  0  0  0  0
    0.2875    2.3126    1.3836 H   0  0  0  0  0  0
  1  3  1  0  0  0
  1 31  1  0  0  0
  2  3  1  0  0  0
  2  4  1  0  0  0
  2  8  1  0  0  0
  2 12  1  0  0  0
  3  6  1  0  0  0
  3 13  1  0  0  0
  4  7  1  0  0  0
  4 14  1  0  0  0
  4 15  1  0  0  0
  5  6  1  0  0  0
  5  7  1  0  0  0
  5  9  1  0  0  0
  5 16  1  0  0  0
  6 17  1  0  0  0
  6 18  1  0  0  0
  7 19  1  0  0  0
  7 20  1  0  0  0
  8 10  1  0  0  0
  8 11  1  0  0  0
  8 21  1  0  0  0
  9 22  1  0  0  0
  9 23  1  0  0  0
  9 24  1  0  0  0
 10 25  1  0  0  0
 10 26  1  0  0  0
 10 27  1  0  0  0
 11 28  1  0  0  0
 11 29  1  0  0  0
 11 30  1  0  0  0
M  END
> <s_m_entry_id>
72

> <s_m_entry_name>
Conformer3D_CID_1254.1

> <PUBCHEM_COMPOUND_CID>
1254

> <PUBCHEM_CONFORMER_RMSD>
0.6

> <PUBCHEM_CONFORMER_DIVERSEORDER>
1
6
19
9
13
3
16
17
21
18
5
20
10
11
4
22
15
7
2
14
8
12

> <PUBCHEM_MMFF94_PARTIAL_CHARGES>
3
1 -0.68
3 0.28
31 0.4

> <PUBCHEM_PHARMACOPHORE_FEATURES>
4
1 1 acceptor
1 1 donor
3 8 10 11 hydrophobe
6 2 3 4 5 6 7 rings

> <PUBCHEM_HEAVY_ATOM_COUNT>
11

> <PUBCHEM_ATOM_DEF_STEREO_COUNT>
0

> <PUBCHEM_ATOM_UDEF_STEREO_COUNT>
3

> <PUBCHEM_BOND_DEF_STEREO_COUNT>
0

> <PUBCHEM_BOND_UDEF_STEREO_COUNT>
0

> <PUBCHEM_ISOTOPIC_ATOM_COUNT>
0

> <PUBCHEM_COMPONENT_COUNT>
1

> <PUBCHEM_CACTVS_TAUTO_COUNT>
1

> <PUBCHEM_MMFF94_ENERGY>
20.9969

> <PUBCHEM_FEATURE_SELFOVERLAP>
20.297

> <PUBCHEM_SHAPE_FINGERPRINT>
10130415 120 18333445439191448178
10353120 184 18412270531899129789
10857977 72 18271795813695286792
11206711 2 18409163286475154517
12032990 46 18411140212360533419
14993402 34 18412547630251476767
15310529 11 17094961056581774839
15775835 57 18114186370903890398
161256 15 17616549783416208691
16945 1 18413390947090641139
193761 8 17762615492245295851
20201158 50 18343019999336389046
20645476 183 17822587099773130102
20653085 51 16081370704728568263
20711985 344 18056221088845716428
21040471 1 17907865002774873840
22802520 49 17700707159283309982
23402539 116 18129362865472434774
23402655 69 18123165946068869677
23463225 33 18262796263756480202
23552423 10 17973445695846255015
2748010 2 18049722124801065919
29004967 10 16272204172181368834
5084963 1 17676481718314714110
53812654 25 18411128143518028502

> <PUBCHEM_SHAPE_MULTIPOLES>
220.51
4.55
1.71
0.9
1.11
0.6
0.22
-1.23
0.21
0.02
-0.29
-0.59
-0.01
-0.23

> <PUBCHEM_SHAPE_SELFOVERLAP>
426.915

> <PUBCHEM_SHAPE_VOLUME>
134.3

> <PUBCHEM_COORDINATE_TYPE>
2
5
10

> <chiral flag>
1

> <version>
0

> <s_m_Source_Path>
C:\Users\rimon\Downloads\Compressed

> <s_m_Source_File>
Conformer3D_CID_1254.sdf

> <i_m_Source_File_Index>
1

> <PUBCHEM_CONFORMER_ID>
1

> <PUBCHEM_EFFECTIVE_ROTOR_COUNT>
2.2

$$$$
2145
                    3D
 Structure written by MMmdl.
 33 34  0  0  1  0            999 V2000
    1.6753    0.9487    2.0600 O   0  0  0  0  0  0
    2.7440   -2.8786   -0.2494 O   0  0  0  0  0  0
    2.1927   -0.9355    0.8576 N   0  0  0  0  0  0
   -4.7598   -0.7400    0.1873 N   0  0  0  0  0  0
    0.7478    0.8005   -0.1836 C   0  0  1  0  0  0
    1.4167    0.2690   -1.4713 C   0  0  0  0  0  0
    0.8264    2.3450   -0.1936 C   0  0  0  0  0  0
   -0.7311    0.3866   -0.0838 C   0  0  0  0  0  0
    1.4908   -1.2501   -1.4720 C   0  0  0  0  0  0
    1.5850    0.3104    1.0093 C   0  0  0  0  0  0
    2.2130   -1.7683   -0.2549 C   0  0  0  0  0  0
    2.2586    2.8191   -0.3235 C   0  0  0  0  0  0
   -1.1681   -0.3530    1.0100 C   0  0  0  0  0  0
   -1.6190    0.7555   -1.0887 C   0  0  0  0  0  0
   -2.5085   -0.7282    1.0999 C   0  0  0  0  0  0
   -2.9595    0.3804   -0.9987 C   0  0  0  0  0  0
   -3.4042   -0.3615    0.0955 C   0  0  0  0  0  0
    2.4508    0.6218   -1.5600 H   0  0  0  0  0  0
    0.8926    0.6085   -2.3722 H   0  0  0  0  0  0
    0.3962    2.7540    0.7304 H   0  0  0  0  0  0
    0.2469    2.7787   -1.0175 H   0  0  0  0  0  0
    2.0356   -1.5860   -2.3616 H   0  0  0  0  0  0
    0.4947   -1.7036   -1.5010 H   0  0  0  0  0  0
    2.6982   -1.2774    1.6705 H   0  0  0  0  0  0
    2.9627    2.3401    0.3607 H   0  0  0  0  0  0
    2.6347    2.7108   -1.3455 H   0  0  0  0  0  0
    2.2962    3.8936   -0.1078 H   0  0  0  0  0  0
   -0.5131   -0.6620    1.8170 H   0  0  0  0  0  0
   -1.2979    1.3297   -1.9525 H   0  0  0  0  0  0
   -2.8435   -1.3060    1.9576 H   0  0  0  0  0  0
   -3.6478    0.6716   -1.7881 H   0  0  0  0  0  0
   -5.4095   -0.4762   -0.5415 H   0  0  0  0  0  0
   -5.0822   -1.2797    0.9796 H   0  0  0  0  0  0
  1 10  2  0  0  0
  2 11  2  0  0  0
  3 10  1  0  0  0
  3 11  1  0  0  0
  3 24  1  0  0  0
  4 17  1  0  0  0
  4 32  1  0  0  0
  4 33  1  0  0  0
  5  6  1  0  0  0
  5  7  1  0  0  0
  5  8  1  0  0  0
  5 10  1  0  0  0
  6  9  1  0  0  0
  6 18  1  0  0  0
  6 19  1  0  0  0
  7 12  1  0  0  0
  7 20  1  0  0  0
  7 21  1  0  0  0
  8 13  2  0  0  0
  8 14  1  0  0  0
  9 11  1  0  0  0
  9 22  1  0  0  0
  9 23  1  0  0  0
 12 25  1  0  0  0
 12 26  1  0  0  0
 12 27  1  0  0  0
 13 15  1  0  0  0
 13 28  1  0  0  0
 14 16  2  0  0  0
 14 29  1  0  0  0
 15 17  2  0  0  0
 15 30  1  0  0  0
 16 17  1  0  0  0
 16 31  1  0  0  0
M  END
> <s_m_entry_id>
73

> <s_m_entry_name>
Conformer3D_CID_2145.1

> <PUBCHEM_COMPOUND_CID>
2145

> <PUBCHEM_CONFORMER_RMSD>
0.6

> <PUBCHEM_CONFORMER_DIVERSEORDER>
3
2
7
4
8
6
5
1

> <PUBCHEM_MMFF94_PARTIAL_CHARGES>
21
1 -0.57
10 0.57
11 0.57
13 -0.15
14 -0.15
15 -0.15
16 -0.15
17 0.1
2 -0.57
24 0.37
28 0.15
29 0.15
3 -0.49
30 0.15
31 0.15
32 0.4
33 0.4
4 -0.9
5 0.2
8 -0.14
9 0.06

> <PUBCHEM_PHARMACOPHORE_FEATURES>
8
1 1 acceptor
1 12 hydrophobe
1 2 acceptor
1 3 donor
1 4 cation
1 4 donor
6 3 5 6 9 10 11 rings
6 8 13 14 15 16 17 rings

> <PUBCHEM_HEAVY_ATOM_COUNT>
17

> <PUBCHEM_ATOM_DEF_STEREO_COUNT>
0

> <PUBCHEM_ATOM_UDEF_STEREO_COUNT>
1

> <PUBCHEM_BOND_DEF_STEREO_COUNT>
0

> <PUBCHEM_BOND_UDEF_STEREO_COUNT>
0

> <PUBCHEM_ISOTOPIC_ATOM_COUNT>
0

> <PUBCHEM_COMPONENT_COUNT>
1

> <PUBCHEM_CACTVS_TAUTO_COUNT>
3

> <PUBCHEM_MMFF94_ENERGY>
61.186

> <PUBCHEM_FEATURE_SELFOVERLAP>
40.594

> <PUBCHEM_SHAPE_FINGERPRINT>
10922049 32 17973733768246796948
12326174 3 18272381905127872668
12592029 89 18337956804768639992
12725867 57 18409164385759870044
12932764 1 17131838702785249817
13538477 17 16415200126329510437
14252887 29 17969235597626276585
14289901 80 18199755898507594819
14817 1 16617285110627427940
16945 1 18339063986706807852
1813 80 17701562631359905646
18186145 218 17458058253838261109
19786989 88 18265892643446063717
20361792 2 18199756842572380902
20559304 39 16415491436570260459
20645477 70 18334849563518098263
20711985 344 17688867540961159320
21452121 199 18189614947776879482
21524375 3 17539410242371829540
2255824 54 18271816747392430255
232386 152 17095787854865865146
23526113 38 18114471062895800738
23557571 272 17385718127971803461
2748010 2 18122884470115978484
3060560 45 18194687192199599596
3729539 64 18120687797057117748
5845 1 11422125929549199940
7364860 26 18335986462250623356
74978 22 18336554850001692209
81228 2 17621888582563294360
81539 233 18117843415424321092

> <PUBCHEM_SHAPE_MULTIPOLES>
328.15
5.45
2.36
1.45
6.49
0.2
-0.18
-1.61
-0.08
-3.01
0.31
-0.4
-0.01
0.61

> <PUBCHEM_SHAPE_SELFOVERLAP>
699.347

> <PUBCHEM_SHAPE_VOLUME>
180.5

> <PUBCHEM_COORDINATE_TYPE>
2
5
10

> <chiral flag>
1

> <version>
0

> <s_m_Source_Path>
C:\Users\rimon\Downloads\Compressed

> <s_m_Source_File>
Conformer3D_CID_2145.sdf

> <i_m_Source_File_Index>
1

> <PUBCHEM_CONFORMER_ID>
0000086100000003

> <PUBCHEM_EFFECTIVE_ROTOR_COUNT>
2.8

$$$$
2230
                    3D
 Structure written by MMmdl.
 24 24  0  0  1  0            999 V2000
    2.1139   -0.8960    0.3784 O   0  0  0  0  0  0
    2.3883    1.1647   -0.6403 O   0  0  0  0  0  0
   -1.9925   -0.6669   -0.3798 N   0  0  1  0  0  0
   -2.5257    0.3879    0.4924 C   0  0  0  0  0  0
   -0.5636   -0.9044   -0.0991 C   0  0  0  0  0  0
   -1.8084    1.7206    0.2279 C   0  0  0  0  0  0
    0.2413    0.3621   -0.0371 C   0  0  0  0  0  0
   -0.3205    1.5713    0.0965 C   0  0  0  0  0  0
   -2.7584   -1.9034   -0.2355 C   0  0  0  0  0  0
    1.6988    0.2848   -0.1476 C   0  0  0  0  0  0
    3.5271   -1.1207    0.3441 C   0  0  0  0  0  0
   -2.4165    0.1091    1.5495 H   0  0  0  0  0  0
   -3.5968    0.5339    0.3064 H   0  0  0  0  0  0
   -0.1643   -1.5449   -0.8955 H   0  0  0  0  0  0
   -0.4455   -1.4401    0.8525 H   0  0  0  0  0  0
   -2.0323    2.4138    1.0467 H   0  0  0  0  0  0
   -2.1915    2.1728   -0.6951 H   0  0  0  0  0  0
    0.2743    2.4794    0.1196 H   0  0  0  0  0  0
   -2.3750   -2.6745   -0.9128 H   0  0  0  0  0  0
   -3.8070   -1.7394   -0.5075 H   0  0  0  0  0  0
   -2.7255   -2.2947    0.7877 H   0  0  0  0  0  0
    3.8837   -1.1306   -0.6903 H   0  0  0  0  0  0
    3.7271   -2.0967    0.7940 H   0  0  0  0  0  0
    4.0468   -0.3526    0.9250 H   0  0  0  0  0  0
  1 10  1  0  0  0
  1 11  1  0  0  0
  2 10  2  0  0  0
  3  4  1  0  0  0
  3  5  1  0  0  0
  3  9  1  0  0  0
  4  6  1  0  0  0
  4 12  1  0  0  0
  4 13  1  0  0  0
  5  7  1  0  0  0
  5 14  1  0  0  0
  5 15  1  0  0  0
  6  8  1  0  0  0
  6 16  1  0  0  0
  6 17  1  0  0  0
  7  8  2  0  0  0
  7 10  1  0  0  0
  8 18  1  0  0  0
  9 19  1  0  0  0
  9 20  1  0  0  0
  9 21  1  0  0  0
 11 22  1  0  0  0
 11 23  1  0  0  0
 11 24  1  0  0  0
M  END
> <s_m_entry_id>
74

> <s_m_entry_name>
Conformer3D_CID_2230.1

> <PUBCHEM_COMPOUND_CID>
2230

> <PUBCHEM_CONFORMER_RMSD>
0.6

> <PUBCHEM_CONFORMER_DIVERSEORDER>
1
4
6
2
3
5

> <PUBCHEM_MMFF94_PARTIAL_CHARGES>
12
1 -0.43
10 0.71
11 0.28
18 0.15
2 -0.57
3 -0.81
4 0.27
5 0.41
6 0.14
7 -0.12
8 -0.29
9 0.27

> <PUBCHEM_PHARMACOPHORE_FEATURES>
3
1 2 acceptor
1 3 cation
6 3 4 5 6 7 8 rings

> <PUBCHEM_HEAVY_ATOM_COUNT>
11

> <PUBCHEM_ATOM_DEF_STEREO_COUNT>
0

> <PUBCHEM_ATOM_UDEF_STEREO_COUNT>
0

> <PUBCHEM_BOND_DEF_STEREO_COUNT>
0

> <PUBCHEM_BOND_UDEF_STEREO_COUNT>
0

> <PUBCHEM_ISOTOPIC_ATOM_COUNT>
0

> <PUBCHEM_COMPONENT_COUNT>
1

> <PUBCHEM_CACTVS_TAUTO_COUNT>
1

> <PUBCHEM_MMFF94_ENERGY>
18.295

> <PUBCHEM_FEATURE_SELFOVERLAP>
15.223

> <PUBCHEM_SHAPE_FINGERPRINT>
11769659 78 18335414673312483634
12932764 1 18410023138590294060
13380535 76 18127408956496110207
14128692 85 18408323280892036492
14325111 11 18410295791783183088
16945 1 18268718211950841877
20871998 184 18131630080034560703
21040471 1 18126572219294012089
21501502 16 18411422829745615360
22445834 79 18189053097034295562
23402539 116 18129367216939184245
23463225 33 18410013208520274294
23552423 10 18260831513881682950
2748010 2 18341045315297448061
3248919 1 17560806498029461420
369184 2 18412262822237790937
75552 356 18341609261646215850
8030462 33 18261683665521303636

> <PUBCHEM_SHAPE_MULTIPOLES>
209.66
4.84
1.9
0.69
2.61
0.03
-0.01
1.89
-0.33
-0.95
0.04
0.03
-0.02
-0.57

> <PUBCHEM_SHAPE_SELFOVERLAP>
416.51

> <PUBCHEM_SHAPE_VOLUME>
125.7

> <PUBCHEM_COORDINATE_TYPE>
2
5
10

> <chiral flag>
1

> <version>
0

> <s_m_Source_Path>
C:\Users\rimon\Downloads\Compressed

> <s_m_Source_File>
Conformer3D_CID_2230.sdf

> <i_m_Source_File_Index>
1

> <PUBCHEM_CONFORMER_ID>
000008B600000001

> <PUBCHEM_EFFECTIVE_ROTOR_COUNT>
2.8

$$$$
2236
                    3D
 Structure written by MMmdl.
 36 39  0  0  1  0            999 V2000
    0.7492    3.3753   -0.0510 O   0  0  0  0  0  0
    3.1215    3.0524   -0.1476 O   0  0  0  0  0  0
   -4.2089   -1.2393    0.2438 O   0  0  0  0  0  0
    3.2135   -2.1545    1.2004 O   0  0  0  0  0  0
    3.2128   -2.3651   -1.0628 O   0  0  0  0  0  0
    0.6305   -3.3865   -1.0239 O   0  5  0  0  0  0
    0.7243   -3.3470    1.1691 O   0  0  0  0  0  0
    0.4685   -2.8044    0.0714 N   0  3  0  0  0  0
    0.1549    0.9686    0.0168 C   0  0  0  0  0  0
    0.7651   -0.3186    0.0137 C   0  0  0  0  0  0
   -1.2920    1.0605    0.0771 C   0  0  0  0  0  0
    1.0661    2.0454   -0.0415 C   0  0  0  0  0  0
   -2.0551   -0.1366    0.1316 C   0  0  0  0  0  0
   -0.0284   -1.4655    0.0685 C   0  0  0  0  0  0
    2.1706   -0.4677   -0.0441 C   0  0  0  0  0  0
    2.4372    1.8765   -0.0975 C   0  0  0  0  0  0
   -1.4143   -1.3767    0.1266 C   0  0  0  0  0  0
    3.0189    0.6331   -0.1005 C   0  0  0  0  0  0
   -2.0320    2.2711    0.0865 C   0  0  0  0  0  0
   -3.4589   -0.0970    0.1910 C   0  0  0  0  0  0
    2.0425    3.9987   -0.1180 C   0  0  0  0  0  0
   -3.4290    2.2982    0.1456 C   0  0  0  0  0  0
   -4.1433    1.1129    0.1983 C   0  0  0  0  0  0
    2.9023   -1.7345   -0.0529 C   0  0  0  0  0  0
   -4.6159   -1.7991   -1.0006 C   0  0  0  0  0  0
   -1.9940   -2.2979    0.1773 H   0  0  0  0  0  0
    4.0984    0.5292   -0.1453 H   0  0  0  0  0  0
   -1.5396    3.2369    0.0475 H   0  0  0  0  0  0
    2.1658    4.6480    0.7563 H   0  0  0  0  0  0
    2.0892    4.6160   -1.0223 H   0  0  0  0  0  0
   -3.9521    3.2501    0.1506 H   0  0  0  0  0  0
   -5.2282    1.1374    0.2454 H   0  0  0  0  0  0
   -5.1085   -2.7549   -0.8015 H   0  0  0  0  0  0
   -3.7579   -1.9793   -1.6560 H   0  0  0  0  0  0
   -5.3308   -1.1362   -1.4983 H   0  0  0  0  0  0
    3.7030   -3.0045    1.1903 H   0  0  0  0  0  0
  1 12  1  0  0  0
  1 21  1  0  0  0
  2 16  1  0  0  0
  2 21  1  0  0  0
  3 20  1  0  0  0
  3 25  1  0  0  0
  4 24  1  0  0  0
  4 36  1  0  0  0
  5 24  2  0  0  0
  6  8  1  0  0  0
  7  8  2  0  0  0
  8 14  1  0  0  0
  9 10  1  0  0  0
  9 11  2  0  0  0
  9 12  1  0  0  0
 10 14  2  0  0  0
 10 15  1  0  0  0
 11 13  1  0  0  0
 11 19  1  0  0  0
 12 16  2  0  0  0
 13 17  2  0  0  0
 13 20  1  0  0  0
 14 17  1  0  0  0
 15 18  2  0  0  0
 15 24  1  0  0  0
 16 18  1  0  0  0
 17 26  1  0  0  0
 18 27  1  0  0  0
 19 22  2  0  0  0
 19 28  1  0  0  0
 20 23  2  0  0  0
 21 29  1  0  0  0
 21 30  1  0  0  0
 22 23  1  0  0  0
 22 31  1  0  0  0
 23 32  1  0  0  0
 25 33  1  0  0  0
 25 34  1  0  0  0
 25 35  1  0  0  0
M  CHG  2   6  -1   8   1
M  END
> <s_m_entry_id>
75

> <s_m_entry_name>
Conformer3D_CID_2236.1

> <PUBCHEM_COMPOUND_CID>
2236

> <PUBCHEM_CONFORMER_RMSD>
0.8

> <PUBCHEM_MMFF94_PARTIAL_CHARGES>
27
1 -0.36
12 0.08
14 0.13
15 0.09
16 0.08
17 -0.15
18 -0.15
19 -0.15
2 -0.36
20 0.08
21 0.56
22 -0.15
23 -0.15
24 0.63
25 0.28
26 0.15
27 0.15
28 0.15
3 -0.36
31 0.15
32 0.15
36 0.5
4 -0.65
5 -0.57
6 -0.52
7 -0.52
8 0.91

> <PUBCHEM_PHARMACOPHORE_FEATURES>
13
1 1 acceptor
1 2 acceptor
1 3 acceptor
1 4 acceptor
1 5 acceptor
1 6 acceptor
1 6 anion
1 7 acceptor
3 4 5 24 anion
5 1 2 12 16 21 rings
6 11 13 19 20 22 23 rings
6 9 10 11 13 14 17 rings
6 9 10 12 15 16 18 rings

> <PUBCHEM_HEAVY_ATOM_COUNT>
25

> <PUBCHEM_ATOM_DEF_STEREO_COUNT>
0

> <PUBCHEM_ATOM_UDEF_STEREO_COUNT>
0

> <PUBCHEM_BOND_DEF_STEREO_COUNT>
0

> <PUBCHEM_BOND_UDEF_STEREO_COUNT>
0

> <PUBCHEM_ISOTOPIC_ATOM_COUNT>
0

> <PUBCHEM_COMPONENT_COUNT>
1

> <PUBCHEM_CACTVS_TAUTO_COUNT>
1

> <PUBCHEM_MMFF94_ENERGY>
113.997

> <PUBCHEM_FEATURE_SELFOVERLAP>
66.328

> <PUBCHEM_SHAPE_FINGERPRINT>
10319926 262 16463021920092109594
10411042 1 18266178331606921746
10616163 171 18411985797205791079
10967382 1 18266461099199522233
1100329 8 18266180530761591641
11135609 187 17834949055929681557
11578080 2 17313928741413867260
116883 192 17475516071155809238
12403259 226 18334293128608071773
12403260 363 18338789113157894289
12553582 1 18049724014217320065
12788726 201 16678089220609770888
13140716 1 18266734697533188544
13583140 156 16735495637254789089
138480 1 18338237038109379464
14178342 30 18341320090041002217
14223421 5 18336271227467487009
14787075 74 17841716515195948537
14790565 3 18122642569474919876
15196674 1 18410857624802241489
15442244 35 18339081493030585497
16945 1 18194406812528966360
17492 89 18413108372819139423
19591789 44 17474111380932706035
19930381 70 18338233877182332649
20510252 161 17188420902263644608
20691752 17 17749107768686284497
20775438 99 14244155395687702718
21197605 99 17760943131292859963
221490 88 18409457985402727747
2255824 54 18410296899784473184
23184049 29 17327739500774942242
2334 1 18410294713767516800
23366157 5 18186523228200587172
23559900 14 18340761559756582137
2748010 2 18410290277129590556
314173 41 18194409896135877037
335352 9 18194403286582440757
34934 24 18049718521239180003
350125 39 18410295847480900225
352729 6 17832711553149475481
5104073 3 18410578370972697665
5939293 188 18338797806298360322
6443956 14 18265339404139463684
7364860 26 18411422795264674605
7832392 63 18195808462342290497
9709674 26 18409736187662000507
9981440 41 17977097191195262128

> <PUBCHEM_SHAPE_MULTIPOLES>
468.42
6.9
4.7
0.8
5.72
0.72
0
-0.18
0.51
-3.15
0.15
-0.07
-0.49
-0.57

> <PUBCHEM_SHAPE_SELFOVERLAP>
1069.18

> <PUBCHEM_SHAPE_VOLUME>
242.4

> <PUBCHEM_COORDINATE_TYPE>
2
5
10

> <chiral flag>
0

> <version>
0

> <s_m_Source_Path>
C:\Users\rimon\Downloads\Compressed

> <s_m_Source_File>
Conformer3D_CID_2236.sdf

> <i_m_Source_File_Index>
1

> <PUBCHEM_CONFORMER_ID>
000008BC00000001

> <PUBCHEM_CONFORMER_DIVERSEORDER>
1

> <PUBCHEM_EFFECTIVE_ROTOR_COUNT>
3.6

$$$$
2519
                    3D
 Structure written by MMmdl.
 24 25  0  0  1  0            999 V2000
    0.4700    2.5688    0.0006 O   0  0  0  0  0  0
   -3.1271   -0.4436   -0.0003 O   0  0  0  0  0  0
   -0.9686   -1.3125    0.0000 N   0  0  0  0  0  0
    2.2182    0.1412   -0.0003 N   0  0  0  0  0  0
   -1.3477    1.0797   -0.0001 N   0  0  0  0  0  0
    1.4119   -1.9372    0.0002 N   0  0  0  0  0  0
    0.8579    0.2592   -0.0008 C   0  0  0  0  0  0
    0.3897   -1.0264   -0.0004 C   0  0  0  0  0  0
    0.0307    1.4220   -0.0006 C   0  0  0  0  0  0
   -1.9061   -0.2495   -0.0004 C   0  0  0  0  0  0
    2.5032   -1.1998    0.0003 C   0  0  0  0  0  0
   -1.4276   -2.6960    0.0008 C   0  0  0  0  0  0
    3.1926    1.2061    0.0003 C   0  0  0  0  0  0
   -2.2969    2.1881    0.0007 C   0  0  0  0  0  0
    3.5163   -1.5787    0.0008 H   0  0  0  0  0  0
   -1.0451   -3.1973   -0.8937 H   0  0  0  0  0  0
   -2.5186   -2.7596    0.0011 H   0  0  0  0  0  0
   -1.0447   -3.1963    0.8957 H   0  0  0  0  0  0
    4.1992    0.7801    0.0002 H   0  0  0  0  0  0
    3.0468    1.8092   -0.8992 H   0  0  0  0  0  0
    3.0466    1.8083    0.9004 H   0  0  0  0  0  0
   -1.8087    3.1651   -0.0003 H   0  0  0  0  0  0
   -2.9322    2.1027    0.8881 H   0  0  0  0  0  0
   -2.9346    2.1021   -0.8849 H   0  0  0  0  0  0
  1  9  2  0  0  0
  2 10  2  0  0  0
  3  8  1  0  0  0
  3 10  1  0  0  0
  3 12  1  0  0  0
  4  7  1  0  0  0
  4 11  1  0  0  0
  4 13  1  0  0  0
  5  9  1  0  0  0
  5 10  1  0  0  0
  5 14  1  0  0  0
  6  8  1  0  0  0
  6 11  2  0  0  0
  7  8  2  0  0  0
  7  9  1  0  0  0
 11 15  1  0  0  0
 12 16  1  0  0  0
 12 17  1  0  0  0
 12 18  1  0  0  0
 13 19  1  0  0  0
 13 20  1  0  0  0
 13 21  1  0  0  0
 14 22  1  0  0  0
 14 23  1  0  0  0
 14 24  1  0  0  0
M  END
> <s_m_entry_id>
76

> <s_m_entry_name>
Conformer3D_CID_2519.1

> <PUBCHEM_COMPOUND_CID>
2519

> <PUBCHEM_CONFORMER_RMSD>
0.4

> <PUBCHEM_MMFF94_PARTIAL_CHARGES>
15
1 -0.57
10 0.69
11 0.04
12 0.3
13 0.26
14 0.3
15 0.15
2 -0.57
3 -0.42
4 0.05
5 -0.42
6 -0.57
7 -0.24
8 0.29
9 0.71

> <PUBCHEM_EFFECTIVE_ROTOR_COUNT>
0

> <PUBCHEM_PHARMACOPHORE_FEATURES>
5
1 1 acceptor
1 2 acceptor
3 4 6 11 cation
5 4 6 7 8 11 rings
6 3 5 7 8 9 10 rings

> <PUBCHEM_HEAVY_ATOM_COUNT>
14

> <PUBCHEM_ATOM_DEF_STEREO_COUNT>
0

> <PUBCHEM_ATOM_UDEF_STEREO_COUNT>
0

> <PUBCHEM_BOND_DEF_STEREO_COUNT>
0

> <PUBCHEM_BOND_UDEF_STEREO_COUNT>
0

> <PUBCHEM_ISOTOPIC_ATOM_COUNT>
0

> <PUBCHEM_COMPONENT_COUNT>
1

> <PUBCHEM_CACTVS_TAUTO_COUNT>
1

> <PUBCHEM_MMFF94_ENERGY>
22.901

> <PUBCHEM_FEATURE_SELFOVERLAP>
25.487

> <PUBCHEM_SHAPE_FINGERPRINT>
10967382 1 18338799025773621285
11132069 177 18339075025094499008
12524768 44 18342463625094026902
13140716 1 17978511158789908153
16945 1 18338517550775811621
193761 8 15816500986559935910
20588541 1 18339082691204868851
21501502 16 18338796715286957384
22802520 49 18128840606503503494
2334 1 18338516344016692929
23402539 116 18270382932679789735
23552423 10 18262240993325675966
23559900 14 18199193898169584358
241688 4 18266458702623303353
2748010 2 18266180539182415717
5084963 1 17698433339235542986
528886 8 18267580380709240570
53812653 166 18198902694142226312
66348 1 18339079396917369615

> <PUBCHEM_SHAPE_MULTIPOLES>
256.45
4.01
2.83
0.58
0.71
0.08
0
-0.48
0
-0.81
0
0.01
0
0

> <PUBCHEM_SHAPE_SELFOVERLAP>
550.88

> <PUBCHEM_SHAPE_VOLUME>
143.9

> <PUBCHEM_COORDINATE_TYPE>
2
5
10

> <chiral flag>
0

> <version>
0

> <s_m_Source_Path>
C:\Users\rimon\Downloads\Compressed

> <s_m_Source_File>
Conformer3D_CID_2519.sdf

> <i_m_Source_File_Index>
1

> <PUBCHEM_CONFORMER_ID>
000009D700000001

> <PUBCHEM_CONFORMER_DIVERSEORDER>
1

$$$$
2537
                    3D
 Structure written by MMmdl.
 27 28  0  0  1  0            999 V2000
   -2.5236    0.3669    0.2597 O   0  0  0  0  0  0
    0.9678    0.2884    0.4111 C   0  0  0  0  0  0
   -0.2144    0.5208   -0.5698 C   0  0  1  0  0  0
    0.6028   -1.2103    0.6019 C   0  0  2  0  0  0
   -0.0159   -0.5640   -1.6533 C   0  0  0  0  0  0
    0.5689   -1.7483   -0.8515 C   0  0  0  0  0  0
   -0.8584   -1.1836    1.1146 C   0  0  0  0  0  0
   -1.3694   -0.0317    0.2721 C   0  0  0  0  0  0
    2.3676    0.5153   -0.1924 C   0  0  0  0  0  0
    0.9057    1.1276    1.7038 C   0  0  0  0  0  0
   -0.4310    1.9190   -1.0963 C   0  0  0  0  0  0
    1.2723   -1.7778    1.2529 H   0  0  0  0  0  0
    0.6783   -0.2453   -2.4382 H   0  0  0  0  0  0
   -0.9584   -0.8477   -2.1359 H   0  0  0  0  0  0
   -0.0480   -2.6478   -0.9503 H   0  0  0  0  0  0
    1.5732   -2.0000   -1.2082 H   0  0  0  0  0  0
   -0.9222   -0.9376    2.1767 H   0  0  0  0  0  0
   -1.4018   -2.1053    0.8944 H   0  0  0  0  0  0
    2.5336    0.0122   -1.1475 H   0  0  0  0  0  0
    3.1412    0.1571    0.4966 H   0  0  0  0  0  0
    2.5459    1.5824   -0.3673 H   0  0  0  0  0  0
    1.6122    0.7384    2.4456 H   0  0  0  0  0  0
   -0.0812    1.1504    2.1737 H   0  0  0  0  0  0
    1.1747    2.1710    1.5025 H   0  0  0  0  0  0
    0.4428    2.2768   -1.6497 H   0  0  0  0  0  0
   -1.2923    1.9524   -1.7726 H   0  0  0  0  0  0
   -0.6326    2.6250   -0.2839 H   0  0  0  0  0  0
  1  8  2  0  0  0
  2  3  1  0  0  0
  2  4  1  0  0  0
  2  9  1  0  0  0
  2 10  1  0  0  0
  3  5  1  0  0  0
  3  8  1  0  0  0
  3 11  1  0  0  0
  4  6  1  0  0  0
  4  7  1  0  0  0
  4 12  1  0  0  0
  5  6  1  0  0  0
  5 13  1  0  0  0
  5 14  1  0  0  0
  6 15  1  0  0  0
  6 16  1  0  0  0
  7  8  1  0  0  0
  7 17  1  0  0  0
  7 18  1  0  0  0
  9 19  1  0  0  0
  9 20  1  0  0  0
  9 21  1  0  0  0
 10 22  1  0  0  0
 10 23  1  0  0  0
 10 24  1  0  0  0
 11 25  1  0  0  0
 11 26  1  0  0  0
 11 27  1  0  0  0
M  END
> <s_m_entry_id>
77

> <s_m_entry_name>
Conformer3D_CID_2537.1

> <PUBCHEM_COMPOUND_CID>
2537

> <PUBCHEM_CONFORMER_RMSD>
0.4

> <PUBCHEM_CONFORMER_DIVERSEORDER>
2
1

> <PUBCHEM_MMFF94_PARTIAL_CHARGES>
4
1 -0.57
3 0.06
7 0.06
8 0.45

> <PUBCHEM_PHARMACOPHORE_FEATURES>
3
1 1 acceptor
3 2 9 10 hydrophobe
7 2 3 4 5 6 7 8 rings

> <PUBCHEM_HEAVY_ATOM_COUNT>
11

> <PUBCHEM_ATOM_DEF_STEREO_COUNT>
0

> <PUBCHEM_ATOM_UDEF_STEREO_COUNT>
2

> <PUBCHEM_BOND_DEF_STEREO_COUNT>
0

> <PUBCHEM_BOND_UDEF_STEREO_COUNT>
0

> <PUBCHEM_ISOTOPIC_ATOM_COUNT>
0

> <PUBCHEM_COMPONENT_COUNT>
1

> <PUBCHEM_CACTVS_TAUTO_COUNT>
2

> <PUBCHEM_MMFF94_ENERGY>
45.5559

> <PUBCHEM_FEATURE_SELFOVERLAP>
15.223

> <PUBCHEM_SHAPE_FINGERPRINT>
10702982 57 17059765714998756366
12423570 1 14860341893585486455
13024252 1 15800102487933614696
137420 1 12616704927318302423
15557651 10 18343009008662726072
16945 1 18270977781365510386
369184 2 15648437035393806496
5084963 1 18337934723750752232
68250623 7 16696424186418110912

> <PUBCHEM_SHAPE_MULTIPOLES>
220.51
2.05
1.72
1.52
0.05
0.02
-0.01
0.43
-0.35
0.01
0.3
-0.11
0.07
0.31

> <PUBCHEM_SHAPE_SELFOVERLAP>
469.959

> <PUBCHEM_SHAPE_VOLUME>
131.3

> <PUBCHEM_COORDINATE_TYPE>
2
5
10

> <chiral flag>
1

> <version>
0

> <s_m_Source_Path>
C:\Users\rimon\Downloads\Compressed

> <s_m_Source_File>
Conformer3D_CID_2537.sdf

> <i_m_Source_File_Index>
1

> <PUBCHEM_CONFORMER_ID>
1

> <PUBCHEM_EFFECTIVE_ROTOR_COUNT>
0.8

$$$$
2682
                    3D
 Structure written by MMmdl.
 51 50  0  0  1  0            999 V2000
   10.0552   -0.4067   -0.1201 O   0  0  0  0  0  0
    0.0337   -0.3800    0.1929 C   0  0  0  0  0  0
   -1.2301    0.4825    0.1477 C   0  0  0  0  0  0
    1.3286    0.4372    0.1355 C   0  0  0  0  0  0
   -2.5251   -0.3373    0.1320 C   0  0  0  0  0  0
    2.5933   -0.4239    0.1026 C   0  0  0  0  0  0
   -3.8256    0.4694    0.0610 C   0  0  0  0  0  0
    3.8517    0.4435    0.0222 C   0  0  0  0  0  0
   -5.1140   -0.3550   -0.0228 C   0  0  0  0  0  0
    5.1188   -0.4135    0.0221 C   0  0  0  0  0  0
   -6.4176    0.4492   -0.0314 C   0  0  0  0  0  0
    6.3759    0.4510   -0.0915 C   0  0  0  0  0  0
   -7.6724   -0.4264   -0.0347 C   0  0  0  0  0  0
    7.6443   -0.4067   -0.0616 C   0  0  0  0  0  0
   -8.9397    0.4235   -0.1357 C   0  0  0  0  0  0
    8.9118    0.4353   -0.1404 C   0  0  0  0  0  0
  -10.1889   -0.4420   -0.1779 C   0  0  0  0  0  0
    0.0279   -0.9852    1.1077 H   0  0  0  0  0  0
    0.0178   -1.0812   -0.6507 H   0  0  0  0  0  0
   -1.2407    1.1557    1.0134 H   0  0  0  0  0  0
   -1.2022    1.1170   -0.7466 H   0  0  0  0  0  0
    1.3666    1.1075    1.0031 H   0  0  0  0  0  0
    1.3073    1.0757   -0.7566 H   0  0  0  0  0  0
   -2.5540   -0.9694    1.0285 H   0  0  0  0  0  0
   -2.4949   -1.0208   -0.7262 H   0  0  0  0  0  0
    2.6312   -1.0498    1.0023 H   0  0  0  0  0  0
    2.5554   -1.0992   -0.7607 H   0  0  0  0  0  0
   -3.8795    1.1202    0.9428 H   0  0  0  0  0  0
   -3.7808    1.1341   -0.8108 H   0  0  0  0  0  0
    3.8189    1.0527   -0.8893 H   0  0  0  0  0  0
    3.8776    1.1352    0.8730 H   0  0  0  0  0  0
   -5.0754   -0.9775   -0.9255 H   0  0  0  0  0  0
   -5.1364   -1.0471    0.8285 H   0  0  0  0  0  0
    5.1604   -1.0053    0.9447 H   0  0  0  0  0  0
    5.0849   -1.1215   -0.8150 H   0  0  0  0  0  0
   -6.4224    1.1009   -0.9138 H   0  0  0  0  0  0
   -6.4398    1.1061    0.8469 H   0  0  0  0  0  0
    6.4026    1.1710    0.7354 H   0  0  0  0  0  0
    6.3450    1.0283   -1.0234 H   0  0  0  0  0  0
   -7.7014   -1.0316    0.8793 H   0  0  0  0  0  0
   -7.6291   -1.1216   -0.8818 H   0  0  0  0  0  0
    7.6709   -1.0105    0.8542 H   0  0  0  0  0  0
    7.6341   -1.1240   -0.8918 H   0  0  0  0  0  0
   -9.0004    1.1041    0.7216 H   0  0  0  0  0  0
   -8.9030    1.0425   -1.0397 H   0  0  0  0  0  0
    8.9295    1.0195   -1.0661 H   0  0  0  0  0  0
    8.9724    1.1218    0.7103 H   0  0  0  0  0  0
  -10.1741   -1.1104   -1.0446 H   0  0  0  0  0  0
  -10.2733   -1.0531    0.7263 H   0  0  0  0  0  0
  -11.0828    0.1857   -0.2484 H   0  0  0  0  0  0
   10.8359    0.1705   -0.1721 H   0  0  0  0  0  0
  1 16  1  0  0  0
  1 51  1  0  0  0
  2  3  1  0  0  0
  2  4  1  0  0  0
  2 18  1  0  0  0
  2 19  1  0  0  0
  3  5  1  0  0  0
  3 20  1  0  0  0
  3 21  1  0  0  0
  4  6  1  0  0  0
  4 22  1  0  0  0
  4 23  1  0  0  0
  5  7  1  0  0  0
  5 24  1  0  0  0
  5 25  1  0  0  0
  6  8  1  0  0  0
  6 26  1  0  0  0
  6 27  1  0  0  0
  7  9  1  0  0  0
  7 28  1  0  0  0
  7 29  1  0  0  0
  8 10  1  0  0  0
  8 30  1  0  0  0
  8 31  1  0  0  0
  9 11  1  0  0  0
  9 32  1  0  0  0
  9 33  1  0  0  0
 10 12  1  0  0  0
 10 34  1  0  0  0
 10 35  1  0  0  0
 11 13  1  0  0  0
 11 36  1  0  0  0
 11 37  1  0  0  0
 12 14  1  0  0  0
 12 38  1  0  0  0
 12 39  1  0  0  0
 13 15  1  0  0  0
 13 40  1  0  0  0
 13 41  1  0  0  0
 14 16  1  0  0  0
 14 42  1  0  0  0
 14 43  1  0  0  0
 15 17  1  0  0  0
 15 44  1  0  0  0
 15 45  1  0  0  0
 16 46  1  0  0  0
 16 47  1  0  0  0
 17 48  1  0  0  0
 17 49  1  0  0  0
 17 50  1  0  0  0
M  END
> <s_m_entry_id>
78

> <s_m_entry_name>
Conformer3D_CID_2682.1

> <PUBCHEM_COMPOUND_CID>
2682

> <PUBCHEM_CONFORMER_RMSD>
1.4

> <PUBCHEM_CONFORMER_DIVERSEORDER>
1
42
48
30
20
17
19
14
6
40
49
13
41
37
28
23
32
31
45
10
33
8
7
50
5
38
12
35
47
15
11
3
22
36
34
18
43
2
52
46
29
24
21
25
51
39
26
44
9
16
27
4

> <PUBCHEM_MMFF94_PARTIAL_CHARGES>
3
1 -0.68
16 0.28
51 0.4

> <PUBCHEM_EFFECTIVE_ROTOR_COUNT>
14

> <PUBCHEM_PHARMACOPHORE_FEATURES>
3
1 1 acceptor
1 1 donor
1 17 hydrophobe

> <PUBCHEM_HEAVY_ATOM_COUNT>
17

> <PUBCHEM_ATOM_DEF_STEREO_COUNT>
0

> <PUBCHEM_ATOM_UDEF_STEREO_COUNT>
0

> <PUBCHEM_BOND_DEF_STEREO_COUNT>
0

> <PUBCHEM_BOND_UDEF_STEREO_COUNT>
0

> <PUBCHEM_ISOTOPIC_ATOM_COUNT>
0

> <PUBCHEM_COMPONENT_COUNT>
1

> <PUBCHEM_CACTVS_TAUTO_COUNT>
1

> <PUBCHEM_MMFF94_ENERGY>
-2.3052

> <PUBCHEM_FEATURE_SELFOVERLAP>
15.223

> <PUBCHEM_SHAPE_FINGERPRINT>
14123256 10 18410855455843757021
14251764 46 18410573985151464135
14251920 1 18411138030326840179
15510794 2 18409735057848744443
232437 2 18343864424846737159
23521765 1 18341895190345685353
23581129 1 18409448089539575815
246663 6 16415481557844792833
33684 2 18410855460128161795
4325135 7 18410856559645084068
67123 10 18410573993741385733
8209 1 18410575088958052712

> <PUBCHEM_SHAPE_MULTIPOLES>
343.98
38.44
0.79
0.62
1.31
0.01
0
-1.95
3.47
0.05
0
0.06
0
-0.04

> <PUBCHEM_SHAPE_SELFOVERLAP>
612.481

> <PUBCHEM_SHAPE_VOLUME>
223.5

> <PUBCHEM_COORDINATE_TYPE>
2
5
10

> <chiral flag>
0

> <version>
0

> <s_m_Source_Path>
C:\Users\rimon\Downloads\Compressed

> <s_m_Source_File>
Conformer3D_CID_2682.sdf

> <i_m_Source_File_Index>
1

> <PUBCHEM_CONFORMER_ID>
00000A7A00000001

$$$$
2758
                    3D
 Structure written by MMmdl.
 29 30  0  0  1  0            999 V2000
   -0.0266   -1.1890   -0.0001 O   0  0  0  0  0  0
   -0.8182    1.1397    0.0002 C   0  0  1  0  0  0
    1.2002   -0.4308   -0.0001 C   0  0  2  0  0  0
   -1.2129   -0.3664   -0.0001 C   0  0  0  0  0  0
    0.0588    1.4396    1.2312 C   0  0  0  0  0  0
    0.0586    1.4400   -1.2306 C   0  0  0  0  0  0
    1.2279    0.4485    1.2647 C   0  0  0  0  0  0
    1.2278    0.4490   -1.2646 C   0  0  0  0  0  0
    2.3555   -1.4263   -0.0003 C   0  0  0  0  0  0
   -2.0357   -0.7526    1.2386 C   0  0  0  0  0  0
   -2.0354   -0.7519   -1.2390 C   0  0  0  0  0  0
   -1.7032    1.7855    0.0004 H   0  0  0  0  0  0
   -0.5204    1.3788    2.1589 H   0  0  0  0  0  0
    0.4423    2.4665    1.1854 H   0  0  0  0  0  0
    0.4421    2.4670   -1.1845 H   0  0  0  0  0  0
   -0.5205    1.3797   -2.1584 H   0  0  0  0  0  0
    2.1763    0.9921    1.3479 H   0  0  0  0  0  0
    1.1320   -0.1782    2.1601 H   0  0  0  0  0  0
    1.1319   -0.1775   -2.1602 H   0  0  0  0  0  0
    2.1762    0.9926   -1.3477 H   0  0  0  0  0  0
    3.3255   -0.9190   -0.0002 H   0  0  0  0  0  0
    2.3054   -2.0809    0.8772 H   0  0  0  0  0  0
    2.3054   -2.0806   -0.8780 H   0  0  0  0  0  0
   -2.9293   -0.1279    1.3365 H   0  0  0  0  0  0
   -2.3523   -1.8011    1.1846 H   0  0  0  0  0  0
   -1.4488   -0.6753    2.1592 H   0  0  0  0  0  0
   -2.9289   -0.1269   -1.3368 H   0  0  0  0  0  0
   -1.4484   -0.6745   -2.1595 H   0  0  0  0  0  0
   -2.3524   -1.8003   -1.1855 H   0  0  0  0  0  0
  1  3  1  0  0  0
  1  4  1  0  0  0
  2  4  1  0  0  0
  2  5  1  0  0  0
  2  6  1  0  0  0
  2 12  1  0  0  0
  3  7  1  0  0  0
  3  8  1  0  0  0
  3  9  1  0  0  0
  4 10  1  0  0  0
  4 11  1  0  0  0
  5  7  1  0  0  0
  5 13  1  0  0  0
  5 14  1  0  0  0
  6  8  1  0  0  0
  6 15  1  0  0  0
  6 16  1  0  0  0
  7 17  1  0  0  0
  7 18  1  0  0  0
  8 19  1  0  0  0
  8 20  1  0  0  0
  9 21  1  0  0  0
  9 22  1  0  0  0
  9 23  1  0  0  0
 10 24  1  0  0  0
 10 25  1  0  0  0
 10 26  1  0  0  0
 11 27  1  0  0  0
 11 28  1  0  0  0
 11 29  1  0  0  0
M  END
> <s_m_entry_id>
79

> <s_m_entry_name>
Conformer3D_CID_2758.1

> <PUBCHEM_COMPOUND_CID>
2758

> <PUBCHEM_CONFORMER_RMSD>
0.4

> <PUBCHEM_MMFF94_PARTIAL_CHARGES>
3
1 -0.56
3 0.28
4 0.28

> <PUBCHEM_PHARMACOPHORE_FEATURES>
3
1 1 acceptor
3 4 10 11 hydrophobe
8 1 2 3 4 5 6 7 8 rings

> <PUBCHEM_HEAVY_ATOM_COUNT>
11

> <PUBCHEM_ATOM_DEF_STEREO_COUNT>
0

> <PUBCHEM_ATOM_UDEF_STEREO_COUNT>
0

> <PUBCHEM_BOND_DEF_STEREO_COUNT>
0

> <PUBCHEM_BOND_UDEF_STEREO_COUNT>
0

> <PUBCHEM_ISOTOPIC_ATOM_COUNT>
0

> <PUBCHEM_COMPONENT_COUNT>
1

> <PUBCHEM_CACTVS_TAUTO_COUNT>
1

> <PUBCHEM_MMFF94_ENERGY>
38.3875

> <PUBCHEM_FEATURE_SELFOVERLAP>
15.223

> <PUBCHEM_SHAPE_FINGERPRINT>
12423570 1 15118964766758913508
13024252 1 14203404797501060330
137420 1 12310392494010875493
14128692 85 18262256485309817894
14817 1 12950157061421788961
16945 1 18266740358220859072
20653085 51 13407646455264382238
20653091 64 17558557051968513835
21922407 69 16414352462667106187
29004967 10 17968669322698254968
369184 2 17415261850659446106
5084963 1 17614563635845719653
528886 8 17895481323327503141

> <PUBCHEM_SHAPE_MULTIPOLES>
220.51
2.52
1.57
1.48
0.07
0.18
0
-1.28
0
-0.2
0
0.2
0.31
0

> <PUBCHEM_SHAPE_SELFOVERLAP>
456.662

> <PUBCHEM_COORDINATE_TYPE>
2
5
10

> <chiral flag>
0

> <version>
0

> <s_m_Source_Path>
C:\Users\rimon\Downloads\Compressed

> <s_m_Source_File>
Conformer3D_CID_2758.sdf

> <i_m_Source_File_Index>
1

> <PUBCHEM_CONFORMER_ID>
00000AC600000001

> <PUBCHEM_CONFORMER_DIVERSEORDER>
1

> <PUBCHEM_SHAPE_VOLUME>
128

> <PUBCHEM_EFFECTIVE_ROTOR_COUNT>
1.2

$$$$
2969
                    3D
 Structure written by MMmdl.
 32 31  0  0  1  0            999 V2000
   -5.7761    0.7175   -0.0524 O   0  0  0  0  0  0
   -4.8040   -1.3327    0.0216 O   0  0  0  0  0  0
    1.7308    0.4378    0.0702 C   0  0  0  0  0  0
    0.3942   -0.3082    0.0035 C   0  0  0  0  0  0
    2.9856   -0.4366   -0.0098 C   0  0  0  0  0  0
   -0.8611    0.5697    0.0280 C   0  0  0  0  0  0
    4.2882    0.3656    0.0127 C   0  0  0  0  0  0
   -2.1646   -0.2360    0.0403 C   0  0  0  0  0  0
    5.5066   -0.5555   -0.0628 C   0  0  0  0  0  0
   -3.4030    0.6600   -0.0210 C   0  0  0  0  0  0
    6.8053    0.2331   -0.0090 C   0  0  0  0  0  0
   -4.7022   -0.1148   -0.0212 C   0  0  0  0  0  0
    1.7623    1.0179    1.0011 H   0  0  0  0  0  0
    1.7602    1.1675   -0.7490 H   0  0  0  0  0  0
    0.3497   -1.0120    0.8443 H   0  0  0  0  0  0
    0.3775   -0.9170   -0.9093 H   0  0  0  0  0  0
    2.9450   -1.0335   -0.9293 H   0  0  0  0  0  0
    2.9783   -1.1451    0.8277 H   0  0  0  0  0  0
   -0.8306    1.2165    0.9134 H   0  0  0  0  0  0
   -0.8484    1.2301   -0.8477 H   0  0  0  0  0  0
    4.3026    1.0670   -0.8302 H   0  0  0  0  0  0
    4.3329    0.9628    0.9315 H   0  0  0  0  0  0
   -2.2031   -0.8567    0.9441 H   0  0  0  0  0  0
   -2.1743   -0.9264   -0.8124 H   0  0  0  0  0  0
    5.4864   -1.2693    0.7691 H   0  0  0  0  0  0
    5.4762   -1.1378   -0.9911 H   0  0  0  0  0  0
   -3.4107    1.3305    0.8457 H   0  0  0  0  0  0
   -3.3732    1.2642   -0.9347 H   0  0  0  0  0  0
    6.8721    0.9362   -0.8454 H   0  0  0  0  0  0
    7.6629   -0.4445   -0.0655 H   0  0  0  0  0  0
    6.8816    0.8005    0.9241 H   0  0  0  0  0  0
   -6.6227    0.2221   -0.0425 H   0  0  0  0  0  0
  1 12  1  0  0  0
  1 32  1  0  0  0
  2 12  2  0  0  0
  3  4  1  0  0  0
  3  5  1  0  0  0
  3 13  1  0  0  0
  3 14  1  0  0  0
  4  6  1  0  0  0
  4 15  1  0  0  0
  4 16  1  0  0  0
  5  7  1  0  0  0
  5 17  1  0  0  0
  5 18  1  0  0  0
  6  8  1  0  0  0
  6 19  1  0  0  0
  6 20  1  0  0  0
  7  9  1  0  0  0
  7 21  1  0  0  0
  7 22  1  0  0  0
  8 10  1  0  0  0
  8 23  1  0  0  0
  8 24  1  0  0  0
  9 11  1  0  0  0
  9 25  1  0  0  0
  9 26  1  0  0  0
 10 12  1  0  0  0
 10 27  1  0  0  0
 10 28  1  0  0  0
 11 29  1  0  0  0
 11 30  1  0  0  0
 11 31  1  0  0  0
M  END
> <s_m_entry_id>
80

> <s_m_entry_name>
Conformer3D_CID_2969.1

> <PUBCHEM_COMPOUND_CID>
2969

> <PUBCHEM_CONFORMER_RMSD>
0.8

> <PUBCHEM_CONFORMER_DIVERSEORDER>
1
158
20
152
87
63
177
3
83
164
6
8
74
137
115
31
11
174
4
131
163
150
86
69
149
24
7
109
52
96
29
160
103
148
43
170
112
36
32
126
34
101
154
122
13
85
151
173
25
104
64
110
82
140
23
162
156
44
67
98
159
106
30
80
38
12
107
79
37
172
10
169
28
145
141
46
166
97
123
5
2
176
61
133
51
146
71
18
84
116
89
17
168
114
147
111
60
142
105
27
56
119
155
48
108
161
93
130
91
139
19
47
41
22
157
134
9
76
39
143
95
57
21
40
165
99
125
88
58
128
171
153
90
14
75
54
33
118
35
135
72
15
167
49
77
117
121
129
100
59
102
26
68
42
53
138
70
16
45
81
120
62
132
55
124
92
65
175
78
66
73
113
127
144
50
94
136

> <PUBCHEM_MMFF94_PARTIAL_CHARGES>
5
1 -0.65
10 0.06
12 0.66
2 -0.57
32 0.5

> <PUBCHEM_EFFECTIVE_ROTOR_COUNT>
8

> <PUBCHEM_PHARMACOPHORE_FEATURES>
4
1 1 acceptor
1 11 hydrophobe
1 2 acceptor
3 1 2 12 anion

> <PUBCHEM_HEAVY_ATOM_COUNT>
12

> <PUBCHEM_ATOM_DEF_STEREO_COUNT>
0

> <PUBCHEM_ATOM_UDEF_STEREO_COUNT>
0

> <PUBCHEM_BOND_DEF_STEREO_COUNT>
0

> <PUBCHEM_BOND_UDEF_STEREO_COUNT>
0

> <PUBCHEM_ISOTOPIC_ATOM_COUNT>
0

> <PUBCHEM_COMPONENT_COUNT>
1

> <PUBCHEM_CACTVS_TAUTO_COUNT>
1

> <PUBCHEM_MMFF94_ENERGY>
-0.0637

> <PUBCHEM_FEATURE_SELFOVERLAP>
20.356

> <PUBCHEM_SHAPE_FINGERPRINT>
11287383 113 18341895220853587664
12091667 2 17458345234567503465
12815109 37 18410575080637169452
13533116 47 16878213183454479416
14123238 8 17675924291958169806
1420 363 17989210352010851454
14251718 22 18407760343818300842
14251732 16 18340767156357113400
17834072 33 18409731798252812380
17834076 25 10231754487727602580
187816 3 16008750203639724073
20645477 70 18200597978359813678
20767249 213 13045949006020834198
23402539 116 18334853922540339829
23521765 1 18341894086544410500
42788 4 18410575085079881764
4463277 17 18411981364731242656
57483677 66 18410571777855187858
8209 1 18410855456165588388

> <PUBCHEM_SHAPE_MULTIPOLES>
235.22
16.85
0.9
0.6
6.77
0.1
0
0.4
0.3
-0.57
0
0.09
-0.01
0.05

> <PUBCHEM_SHAPE_SELFOVERLAP>
423.456

> <PUBCHEM_SHAPE_VOLUME>
151.4

> <PUBCHEM_COORDINATE_TYPE>
2
5
10

> <chiral flag>
0

> <version>
0

> <s_m_Source_Path>
C:\Users\rimon\Downloads\Compressed

> <s_m_Source_File>
Conformer3D_CID_2969.sdf

> <i_m_Source_File_Index>
1

> <PUBCHEM_CONFORMER_ID>
00000B9900000001

$$$$
3026
                    3D
 Structure written by MMmdl.
 42 42  0  0  1  0            999 V2000
    0.2543   -1.3257    0.9179 O   0  0  0  0  0  0
    0.2442    1.3244   -0.9152 O   0  0  0  0  0  0
   -0.1816    0.3910    2.3883 O   0  0  0  0  0  0
   -0.1826   -0.3919   -2.3887 O   0  0  0  0  0  0
    2.1854   -2.7400    0.8527 C   0  0  0  0  0  0
    2.1843    2.7410   -0.8570 C   0  0  0  0  0  0
    2.4625   -2.4224   -0.6140 C   0  0  0  0  0  0
    2.4621    2.4249    0.6099 C   0  0  0  0  0  0
    1.4968   -1.5804    1.5585 C   0  0  0  0  0  0
    1.4956    1.5808   -1.5614 C   0  0  0  0  0  0
   -1.7577   -0.1464    0.6819 C   0  0  0  0  0  0
   -1.7581    0.1466   -0.6820 C   0  0  0  0  0  0
    3.1887   -3.5660   -1.3040 C   0  0  0  0  0  0
    3.1885    3.5692    1.2986 C   0  0  0  0  0  0
   -0.4889   -0.3086    1.4356 C   0  0  0  0  0  0
   -0.5133    0.3055   -1.4225 C   0  0  0  0  0  0
   -2.9656   -0.2931    1.3640 C   0  0  0  0  0  0
   -2.9664    0.2925   -1.3636 C   0  0  0  0  0  0
   -4.1739   -0.1471    0.6822 C   0  0  0  0  0  0
   -4.1742    0.1458   -0.6815 C   0  0  0  0  0  0
    3.1228   -2.9728    1.3705 H   0  0  0  0  0  0
    1.5456   -3.6293    0.9079 H   0  0  0  0  0  0
    3.1214    2.9735   -1.3756 H   0  0  0  0  0  0
    1.5440    3.6298   -0.9126 H   0  0  0  0  0  0
    3.0723   -1.5148   -0.6894 H   0  0  0  0  0  0
    1.5252   -2.2309   -1.1469 H   0  0  0  0  0  0
    3.0721    1.5174    0.6860 H   0  0  0  0  0  0
    1.5250    2.2336    1.1434 H   0  0  0  0  0  0
    1.3201   -1.8455    2.6072 H   0  0  0  0  0  0
    2.1267   -0.6847    1.5183 H   0  0  0  0  0  0
    1.3134    1.8431   -2.6095 H   0  0  0  0  0  0
    2.1211    0.6824   -1.5189 H   0  0  0  0  0  0
    2.5926   -4.4836   -1.2749 H   0  0  0  0  0  0
    3.3778   -3.3167   -2.3529 H   0  0  0  0  0  0
    4.1518   -3.7660   -0.8237 H   0  0  0  0  0  0
    2.5921    4.4867    1.2690 H   0  0  0  0  0  0
    3.3780    3.3209    2.3476 H   0  0  0  0  0  0
    4.1514    3.7690    0.8177 H   0  0  0  0  0  0
   -2.9789   -0.5228    2.4263 H   0  0  0  0  0  0
   -2.9811    0.5219   -2.4261 H   0  0  0  0  0  0
   -5.1143   -0.2616    1.2132 H   0  0  0  0  0  0
   -5.1150    0.2597   -1.2121 H   0  0  0  0  0  0
  1  9  1  0  0  0
  1 15  1  0  0  0
  2 10  1  0  0  0
  2 16  1  0  0  0
  3 15  2  0  0  0
  4 16  2  0  0  0
  5  7  1  0  0  0
  5  9  1  0  0  0
  5 21  1  0  0  0
  5 22  1  0  0  0
  6  8  1  0  0  0
  6 10  1  0  0  0
  6 23  1  0  0  0
  6 24  1  0  0  0
  7 13  1  0  0  0
  7 25  1  0  0  0
  7 26  1  0  0  0
  8 14  1  0  0  0
  8 27  1  0  0  0
  8 28  1  0  0  0
  9 29  1  0  0  0
  9 30  1  0  0  0
 10 31  1  0  0  0
 10 32  1  0  0  0
 11 12  1  0  0  0
 11 15  1  0  0  0
 11 17  2  0  0  0
 12 16  1  0  0  0
 12 18  2  0  0  0
 13 33  1  0  0  0
 13 34  1  0  0  0
 13 35  1  0  0  0
 14 36  1  0  0  0
 14 37  1  0  0  0
 14 38  1  0  0  0
 17 19  1  0  0  0
 17 39  1  0  0  0
 18 20  1  0  0  0
 18 40  1  0  0  0
 19 20  2  0  0  0
 19 41  1  0  0  0
 20 42  1  0  0  0
M  END
> <s_m_entry_id>
81

> <s_m_entry_name>
Conformer3D_CID_3026.1

> <PUBCHEM_COMPOUND_CID>
3026

> <PUBCHEM_CONFORMER_DIVERSEORDER>
1
4
15
49
36
27
43
14
16
39
59
57
26
11
60
58
25
32
50
23
3
51
13
2
30
9
66
54
19
70
42
38
63
22
24
45
29
41
64
6
61
67
44
68
31
53
46
48
10
40
47
17
28
35
69
56
62
20
21
34
52
12
37
33
5
8
55
18
65
7

> <PUBCHEM_MMFF94_PARTIAL_CHARGES>
18
1 -0.43
10 0.28
11 0.09
12 0.09
15 0.63
16 0.63
17 -0.15
18 -0.15
19 -0.15
2 -0.43
20 -0.15
3 -0.57
39 0.15
4 -0.57
40 0.15
41 0.15
42 0.15
9 0.28

> <PUBCHEM_EFFECTIVE_ROTOR_COUNT>
10

> <PUBCHEM_PHARMACOPHORE_FEATURES>
5
1 13 hydrophobe
1 14 hydrophobe
1 3 acceptor
1 4 acceptor
6 11 12 17 18 19 20 rings

> <PUBCHEM_HEAVY_ATOM_COUNT>
20

> <PUBCHEM_ATOM_DEF_STEREO_COUNT>
0

> <PUBCHEM_ATOM_UDEF_STEREO_COUNT>
0

> <PUBCHEM_BOND_DEF_STEREO_COUNT>
0

> <PUBCHEM_BOND_UDEF_STEREO_COUNT>
0

> <PUBCHEM_ISOTOPIC_ATOM_COUNT>
0

> <PUBCHEM_COMPONENT_COUNT>
1

> <PUBCHEM_CACTVS_TAUTO_COUNT>
1

> <PUBCHEM_MMFF94_ENERGY>
39.0205

> <PUBCHEM_FEATURE_SELFOVERLAP>
25.372

> <PUBCHEM_SHAPE_FINGERPRINT>
12788726 201 17327174347603291006
1813 80 18057047895572372918
22182313 1 17313101973806230315
23419403 2 17606088772291691054
23526113 38 17678203575220259198
23557571 272 17612293170542497010
23559900 14 17603876623357841117
2748010 2 16950280707166598999
394222 165 17703522089338725244
4663303 62 18187082853943851139
7364860 26 18187082854065176941
81228 2 17398942778725757096
84936 31 18339912792529864562

> <PUBCHEM_SHAPE_MULTIPOLES>
388.11
6.2
3.8
2.16
4.55
0.01
0
0
0.01
-7.98
0
-0.17
0
1.16

> <PUBCHEM_SHAPE_SELFOVERLAP>
781.275

> <PUBCHEM_SHAPE_VOLUME>
227.8

> <PUBCHEM_COORDINATE_TYPE>
2
5
10

> <chiral flag>
0

> <version>
0

> <s_m_Source_Path>
C:\Users\rimon\Downloads\Compressed

> <s_m_Source_File>
Conformer3D_CID_3026.sdf

> <i_m_Source_File_Index>
1

> <PUBCHEM_CONFORMER_ID>
00000BD200000001

> <PUBCHEM_CONFORMER_RMSD>
1

$$$$
3314
                    3D
 Structure written by MMmdl.
 24 24  0  0  1  0            999 V2000
    2.0666    1.4819    0.5333 O   0  0  0  0  0  0
    3.0579   -0.9369   -0.4101 O   0  0  0  0  0  0
   -0.9919   -0.5156    0.4023 C   0  0  0  0  0  0
   -2.4471   -0.3684    0.6927 C   0  0  0  0  0  0
   -0.1282    0.5611    0.6039 C   0  0  0  0  0  0
    1.2330    0.4237    0.3316 C   0  0  0  0  0  0
   -0.4943   -1.7296   -0.0715 C   0  0  0  0  0  0
    1.7303   -0.7904   -0.1421 C   0  0  0  0  0  0
    0.8666   -1.8670   -0.3438 C   0  0  0  0  0  0
   -3.2408    0.1086   -0.4960 C   0  0  0  0  0  0
    2.2644    2.3700   -0.5652 C   0  0  0  0  0  0
   -3.9163    1.2627   -0.5351 C   0  0  0  0  0  0
   -2.8600   -1.3313    1.0209 H   0  0  0  0  0  0
   -2.5849    0.3063    1.5481 H   0  0  0  0  0  0
   -0.5103    1.5101    0.9727 H   0  0  0  0  0  0
   -1.1567   -2.5758   -0.2342 H   0  0  0  0  0  0
    1.2408   -2.8182   -0.7126 H   0  0  0  0  0  0
   -3.2737   -0.5407   -1.3677 H   0  0  0  0  0  0
    1.3175    2.8354   -0.8569 H   0  0  0  0  0  0
    2.7003    1.8386   -1.4172 H   0  0  0  0  0  0
    2.9576    3.1548   -0.2508 H   0  0  0  0  0  0
    3.2185   -1.8416   -0.7290 H   0  0  0  0  0  0
   -4.4748    1.5427   -1.4215 H   0  0  0  0  0  0
   -3.9234    1.9441    0.3084 H   0  0  0  0  0  0
  1  6  1  0  0  0
  1 11  1  0  0  0
  2  8  1  0  0  0
  2 22  1  0  0  0
  3  4  1  0  0  0
  3  5  2  0  0  0
  3  7  1  0  0  0
  4 10  1  0  0  0
  4 13  1  0  0  0
  4 14  1  0  0  0
  5  6  1  0  0  0
  5 15  1  0  0  0
  6  8  2  0  0  0
  7  9  2  0  0  0
  7 16  1  0  0  0
  8  9  1  0  0  0
  9 17  1  0  0  0
 10 12  2  0  0  0
 10 18  1  0  0  0
 11 19  1  0  0  0
 11 20  1  0  0  0
 11 21  1  0  0  0
 12 23  1  0  0  0
 12 24  1  0  0  0
M  END
> <s_m_entry_id>
82

> <s_m_entry_name>
Conformer3D_CID_3314.1

> <PUBCHEM_COMPOUND_CID>
3314

> <PUBCHEM_CONFORMER_RMSD>
0.6

> <PUBCHEM_CONFORMER_DIVERSEORDER>
1
7
6
2
8
5
9
3
4

> <PUBCHEM_MMFF94_PARTIAL_CHARGES>
19
1 -0.36
10 -0.29
11 0.28
12 -0.3
15 0.15
16 0.15
17 0.15
18 0.15
2 -0.53
22 0.45
23 0.15
24 0.15
3 -0.14
4 0.28
5 -0.15
6 0.08
7 -0.15
8 0.08
9 -0.15

> <PUBCHEM_EFFECTIVE_ROTOR_COUNT>
3

> <PUBCHEM_PHARMACOPHORE_FEATURES>
4
1 1 acceptor
1 12 hydrophobe
1 2 donor
6 3 5 6 7 8 9 rings

> <PUBCHEM_HEAVY_ATOM_COUNT>
12

> <PUBCHEM_ATOM_DEF_STEREO_COUNT>
0

> <PUBCHEM_ATOM_UDEF_STEREO_COUNT>
0

> <PUBCHEM_BOND_DEF_STEREO_COUNT>
0

> <PUBCHEM_BOND_UDEF_STEREO_COUNT>
0

> <PUBCHEM_ISOTOPIC_ATOM_COUNT>
0

> <PUBCHEM_COMPONENT_COUNT>
1

> <PUBCHEM_CACTVS_TAUTO_COUNT>
3

> <PUBCHEM_MMFF94_ENERGY>
35.5333

> <PUBCHEM_FEATURE_SELFOVERLAP>
20.297

> <PUBCHEM_SHAPE_FINGERPRINT>
10149128 76 18337389443461656621
10608611 8 18334857225544458337
11206711 2 18196667197755345276
12932764 1 17822010895982825227
13380535 21 18124049067588474250
13380536 305 18410294692102672318
13922767 16 18411693262403359352
14325111 11 18411698824639208651
14415576 193 18411135818914762949
14648413 74 18334581264783380107
14897335 6 18199180861978184152
14911166 2 18341620274069223390
14993402 34 18271250426248514014
15219456 202 18335425694382960795
15279308 100 18408609183779575958
16945 1 18341061713329765850
18186145 218 18343310262095515161
20201158 50 18339642222633464815
20233049 118 18115027390209799772
20606313 2 18339077069208690583
20653085 51 18407761439235382521
21040471 1 18055073417765351322
21130352 189 18335420140768837252
21524375 3 18265891556465708673
21947302 44 18335697230768457553
23402655 69 18198613334143792805
23559900 14 17699588123842943452
25 1 18336548192712757975
2748010 2 18198071467509626530
3060560 45 18199461082814265687
3071541 158 18336553733125559524

> <PUBCHEM_SHAPE_MULTIPOLES>
235.22
5.24
2.13
0.81
3.94
0.52
-0.02
2.23
1.08
-1.36
0.38
0.13
0.07
0.33

> <PUBCHEM_SHAPE_SELFOVERLAP>
481.034

> <PUBCHEM_SHAPE_VOLUME>
136.6

> <PUBCHEM_COORDINATE_TYPE>
2
5
10

> <chiral flag>
0

> <version>
0

> <s_m_Source_Path>
C:\Users\rimon\Downloads\Compressed

> <s_m_Source_File>
Conformer3D_CID_3314.sdf

> <i_m_Source_File_Index>
1

> <PUBCHEM_CONFORMER_ID>
00000CF200000001

$$$$
3469
                    3D
 Structure written by MMmdl.
 17 17  0  0  1  0            999 V2000
    1.2911   -2.1013   -0.1412 O   0  0  0  0  0  0
   -2.9483    1.4135    0.1245 O   0  0  0  0  0  0
    1.9249    1.9236   -0.4993 O   0  0  0  0  0  0
    2.8260    0.0948    0.5059 O   0  0  0  0  0  0
    0.4844    0.1521    0.0187 C   0  0  0  0  0  0
    0.2534   -1.2205   -0.0732 C   0  0  0  0  0  0
   -0.5916    1.0374    0.0858 C   0  0  0  0  0  0
   -1.8984    0.5500    0.0609 C   0  0  0  0  0  0
   -1.0535   -1.7077   -0.0981 C   0  0  0  0  0  0
   -2.1293   -0.8224   -0.0311 C   0  0  0  0  0  0
    1.8413    0.6806    0.0472 C   0  0  0  0  0  0
   -0.4303    2.1094    0.1708 H   0  0  0  0  0  0
   -1.2484   -2.7744   -0.1698 H   0  0  0  0  0  0
   -3.1451   -1.2079   -0.0514 H   0  0  0  0  0  0
    0.9373   -3.0053   -0.2005 H   0  0  0  0  0  0
   -2.6073    2.3225    0.1832 H   0  0  0  0  0  0
    2.8418    2.2717   -0.4763 H   0  0  0  0  0  0
  1  6  1  0  0  0
  1 15  1  0  0  0
  2  8  1  0  0  0
  2 16  1  0  0  0
  3 11  1  0  0  0
  3 17  1  0  0  0
  4 11  2  0  0  0
  5  6  2  0  0  0
  5  7  1  0  0  0
  5 11  1  0  0  0
  6  9  1  0  0  0
  7  8  2  0  0  0
  7 12  1  0  0  0
  8 10  1  0  0  0
  9 10  2  0  0  0
  9 13  1  0  0  0
 10 14  1  0  0  0
M  END
> <s_m_entry_id>
83

> <s_m_entry_name>
Conformer3D_CID_3469.1

> <PUBCHEM_COMPOUND_CID>
3469

> <PUBCHEM_CONFORMER_RMSD>
0.4

> <PUBCHEM_CONFORMER_DIVERSEORDER>
1
3
2

> <PUBCHEM_MMFF94_PARTIAL_CHARGES>
17
1 -0.53
10 -0.15
11 0.63
12 0.15
13 0.15
14 0.15
15 0.45
16 0.45
17 0.5
2 -0.53
3 -0.65
4 -0.57
5 0.09
6 0.08
7 -0.15
8 0.08
9 -0.15

> <PUBCHEM_EFFECTIVE_ROTOR_COUNT>
1

> <PUBCHEM_PHARMACOPHORE_FEATURES>
6
1 1 donor
1 2 donor
1 3 acceptor
1 4 acceptor
3 3 4 11 anion
6 5 6 7 8 9 10 rings

> <PUBCHEM_HEAVY_ATOM_COUNT>
11

> <PUBCHEM_ATOM_DEF_STEREO_COUNT>
0

> <PUBCHEM_ATOM_UDEF_STEREO_COUNT>
0

> <PUBCHEM_BOND_DEF_STEREO_COUNT>
0

> <PUBCHEM_BOND_UDEF_STEREO_COUNT>
0

> <PUBCHEM_ISOTOPIC_ATOM_COUNT>
0

> <PUBCHEM_COMPONENT_COUNT>
1

> <PUBCHEM_CACTVS_TAUTO_COUNT>
9

> <PUBCHEM_MMFF94_ENERGY>
29.9858

> <PUBCHEM_FEATURE_SELFOVERLAP>
30.503

> <PUBCHEM_SHAPE_FINGERPRINT>
12423570 1 16381955515879313109
13380535 76 18410849945749116195
14325111 11 18411136973949748536
16945 1 18339082695621194447
18185500 45 17184750736644465798
193761 8 18411421696016907895
21040471 1 18412826901698837889
23235685 24 18411693262229500273
23463225 33 18334850577035350106
23552423 10 18408605872302086646
23559900 14 18201729462135363836
241688 4 17402335871350630658
2748010 2 18339366253794284791
369184 2 17845370114587267392
5084963 1 18130231578574357826

> <PUBCHEM_SHAPE_MULTIPOLES>
202.9
3.52
2.01
0.62
0.18
0.43
0
-1.23
-0.21
0
0.17
0.06
-0.02
-0.18

> <PUBCHEM_SHAPE_SELFOVERLAP>
431.982

> <PUBCHEM_SHAPE_VOLUME>
112.8

> <PUBCHEM_COORDINATE_TYPE>
2
5
10

> <chiral flag>
0

> <version>
0

> <s_m_Source_Path>
C:\Users\rimon\Downloads\Compressed

> <s_m_Source_File>
Conformer3D_CID_3469.sdf

> <i_m_Source_File_Index>
1

> <PUBCHEM_CONFORMER_ID>
00000D8D00000001

$$$$
3515
                    3D
 Structure written by MMmdl.
 33 34  0  0  1  0            999 V2000
   -3.1321   -0.1559   -0.0034 C   0  0  0  0  0  0
    0.6225    0.7257    0.0038 C   0  0  0  0  0  0
   -1.6356   -0.3593    0.0056 C   0  0  0  0  0  0
    1.5834   -0.3931   -0.0038 C   0  0  0  0  0  0
   -0.8206    0.7080   -0.0010 C   0  0  0  0  0  0
    1.3700    1.8569    0.0035 C   0  0  0  0  0  0
    1.3126   -1.7149   -0.0006 C   0  0  0  0  0  0
   -1.2359   -1.7515    0.0234 C   0  0  0  0  0  0
    2.9207    0.1871   -0.0112 C   0  0  0  0  0  0
   -3.5584    0.6048    1.2435 C   0  0  0  0  0  0
   -3.5606    0.5719   -1.2699 C   0  0  0  0  0  0
    2.7812    1.5170   -0.0051 C   0  0  0  0  0  0
   -0.0186   -2.3091    0.0201 C   0  0  0  0  0  0
    0.9844    3.2973    0.0079 C   0  0  0  0  0  0
    2.3871   -2.7849   -0.0129 C   0  0  0  0  0  0
   -3.6644   -1.1155    0.0095 H   0  0  0  0  0  0
   -1.2830    1.6912   -0.0159 H   0  0  0  0  0  0
   -2.0580   -2.4675    0.0433 H   0  0  0  0  0  0
    3.8633   -0.3330   -0.0176 H   0  0  0  0  0  0
   -3.1888    1.6357    1.2624 H   0  0  0  0  0  0
   -3.2123    0.1029    2.1543 H   0  0  0  0  0  0
   -4.6520    0.6581    1.2971 H   0  0  0  0  0  0
   -3.2176    0.0435   -2.1668 H   0  0  0  0  0  0
   -3.1861    1.6000   -1.3178 H   0  0  0  0  0  0
   -4.6541    0.6277   -1.3220 H   0  0  0  0  0  0
   -0.0168   -3.4008    0.0376 H   0  0  0  0  0  0
    3.5844    2.2372   -0.0072 H   0  0  0  0  0  0
    1.4019    3.8001    0.8870 H   0  0  0  0  0  0
   -0.0964    3.4543    0.0281 H   0  0  0  0  0  0
    1.3705    3.7971   -0.8871 H   0  0  0  0  0  0
    2.3127   -3.4085    0.8858 H   0  0  0  0  0  0
    3.4068   -2.3967   -0.0434 H   0  0  0  0  0  0
    2.2709   -3.4303   -0.8916 H   0  0  0  0  0  0
  1  3  1  0  0  0
  1 10  1  0  0  0
  1 11  1  0  0  0
  1 16  1  0  0  0
  2  4  1  0  0  0
  2  5  1  0  0  0
  2  6  2  0  0  0
  3  5  2  0  0  0
  3  8  1  0  0  0
  4  7  2  0  0  0
  4  9  1  0  0  0
  5 17  1  0  0  0
  6 12  1  0  0  0
  6 14  1  0  0  0
  7 13  1  0  0  0
  7 15  1  0  0  0
  8 13  2  0  0  0
  8 18  1  0  0  0
  9 12  2  0  0  0
  9 19  1  0  0  0
 10 20  1  0  0  0
 10 21  1  0  0  0
 10 22  1  0  0  0
 11 23  1  0  0  0
 11 24  1  0  0  0
 11 25  1  0  0  0
 12 27  1  0  0  0
 13 26  1  0  0  0
 14 28  1  0  0  0
 14 29  1  0  0  0
 14 30  1  0  0  0
 15 31  1  0  0  0
 15 32  1  0  0  0
 15 33  1  0  0  0
M  END
> <s_m_entry_id>
84

> <s_m_entry_name>
Conformer3D_CID_3515.1

> <PUBCHEM_COMPOUND_CID>
3515

> <PUBCHEM_CONFORMER_RMSD>
0.4

> <PUBCHEM_CONFORMER_DIVERSEORDER>
1
2

> <PUBCHEM_MMFF94_PARTIAL_CHARGES>
16
1 0.14
12 -0.15
13 -0.15
14 0.14
15 0.14
17 0.15
18 0.15
19 0.15
26 0.15
27 0.15
3 -0.14
5 -0.15
6 -0.14
7 -0.14
8 -0.15
9 -0.15

> <PUBCHEM_EFFECTIVE_ROTOR_COUNT>
1

> <PUBCHEM_PHARMACOPHORE_FEATURES>
3
3 1 10 11 hydrophobe
5 2 4 6 9 12 rings
7 2 3 4 5 7 8 13 rings

> <PUBCHEM_HEAVY_ATOM_COUNT>
15

> <PUBCHEM_ATOM_DEF_STEREO_COUNT>
0

> <PUBCHEM_ATOM_UDEF_STEREO_COUNT>
0

> <PUBCHEM_BOND_DEF_STEREO_COUNT>
0

> <PUBCHEM_BOND_UDEF_STEREO_COUNT>
0

> <PUBCHEM_ISOTOPIC_ATOM_COUNT>
0

> <PUBCHEM_COMPONENT_COUNT>
1

> <PUBCHEM_CACTVS_TAUTO_COUNT>
1

> <PUBCHEM_MMFF94_ENERGY>
61.9043

> <PUBCHEM_FEATURE_SELFOVERLAP>
15.253

> <PUBCHEM_SHAPE_FINGERPRINT>
1 1 18338234980629900470
104564 63 17691130335690753150
10967382 1 18410856564119405672
10980938 120 18409448093834569122
11471102 20 18410007694167121853
11578080 2 12758551097637313415
116883 192 17764582127589390381
12553582 1 18050855415977976906
12654215 9 18261663766763741509
13140716 1 18194965368599020968
13380535 21 18335996353491864115
13380535 76 18337385058110338234
13897977 150 18409727408727663967
14178342 30 18270109248731224898
14251717 144 18411409592872654631
14790565 3 18266480800695245532
15219456 202 18187365385799034303
15442244 35 18125162636823597153
16945 1 18410575106201290376
18186145 218 18342462568642750861
18219364 16 18334860566913035193
19049666 15 17968658194902240641
193761 8 16969422907594449010
20510252 161 17549547756690481425
20588541 1 18334859428567093812
20645477 70 18337663114857447599
20671657 1 18413112783422926470
21029758 11 18194674870059655286
21041028 32 18051143496919805081
21197605 99 17549558314618154513
21501502 16 17977947118020424668
21524375 3 18191865840956774442
21639500 275 18339066160292393805
2334 1 17834113426253645644
23419403 2 16234718367521163166
23559900 14 18198919183461172924
23598291 2 17988077782146509511
238 59 17903031725890013261
25 1 18408605880854818668
2748010 2 18121491363171642348
3071541 250 18195540185731853118
350125 39 17905052799691291264
53812653 166 18341049709149004368
63268167 104 18411417293659254531
7364860 26 18413107247310412598
77492 1 17703786986242793891
7832392 63 18342460343723103927
81228 2 17329143572749270466
8272917 22 18341052922201305709

> <PUBCHEM_SHAPE_MULTIPOLES>
308.69
5.25
3.14
0.83
3.85
0.16
0.01
0.71
0.04
-2.52
-0.01
0.75
0.12
0

> <PUBCHEM_SHAPE_SELFOVERLAP>
655.296

> <PUBCHEM_SHAPE_VOLUME>
170.5

> <PUBCHEM_COORDINATE_TYPE>
2
5
10

> <chiral flag>
0

> <version>
0

> <s_m_Source_Path>
C:\Users\rimon\Downloads\Compressed

> <s_m_Source_File>
Conformer3D_CID_3515.sdf

> <i_m_Source_File_Index>
1

> <PUBCHEM_CONFORMER_ID>
00000DBB00000001

$$$$
3564
                    3D
 Structure written by MMmdl.
 30 32  0  0  1  0            999 V2000
    4.3256    0.1130   -0.0513 O   0  0  0  0  0  0
   -0.4135    1.3265   -0.0320 N   0  0  0  0  0  0
   -3.8634    0.0614   -0.1345 N   0  0  0  0  0  0
   -1.1506   -0.7622    0.1002 C   0  0  0  0  0  0
   -1.5397    0.5554    0.0198 C   0  0  0  0  0  0
   -2.1851   -1.8171    0.2152 C   0  0  0  0  0  0
    0.2665   -0.8069    0.0771 C   0  0  0  0  0  0
    0.7058    0.5192   -0.0096 C   0  0  0  0  0  0
   -3.4854   -1.3378   -0.4526 C   0  0  0  0  0  0
   -2.9255    0.9392    0.0235 C   0  0  0  0  0  0
    1.2259   -1.8375    0.1271 C   0  0  0  0  0  0
    2.0622    0.8611   -0.0544 C   0  0  0  0  0  0
    2.9947   -0.1790   -0.0070 C   0  0  0  0  0  0
   -3.2860    2.3825    0.2388 C   0  0  0  0  0  0
    2.5853   -1.5078    0.0826 C   0  0  0  0  0  0
    4.6832    1.4901   -0.1428 C   0  0  0  0  0  0
   -1.8533   -2.7540   -0.2445 H   0  0  0  0  0  0
   -2.3712   -2.0148    1.2779 H   0  0  0  0  0  0
   -0.3957    2.3356   -0.0884 H   0  0  0  0  0  0
   -3.3994   -1.4234   -1.5432 H   0  0  0  0  0  0
   -4.3063   -1.9960   -0.1474 H   0  0  0  0  0  0
    0.9220   -2.8779    0.1976 H   0  0  0  0  0  0
    2.3182    1.9110   -0.1218 H   0  0  0  0  0  0
   -2.8654    2.7317    1.1862 H   0  0  0  0  0  0
   -4.3724    2.5062    0.2668 H   0  0  0  0  0  0
   -2.8827    2.9883   -0.5778 H   0  0  0  0  0  0
    3.3249   -2.3041    0.1190 H   0  0  0  0  0  0
    4.3597    2.0508    0.7407 H   0  0  0  0  0  0
    4.3244    1.9391   -1.0753 H   0  0  0  0  0  0
    5.7769    1.5386   -0.1670 H   0  0  0  0  0  0
  1 13  1  0  0  0
  1 16  1  0  0  0
  2  5  1  0  0  0
  2  8  1  0  0  0
  2 19  1  0  0  0
  3  9  1  0  0  0
  3 10  2  0  0  0
  4  5  2  0  0  0
  4  6  1  0  0  0
  4  7  1  0  0  0
  5 10  1  0  0  0
  6  9  1  0  0  0
  6 17  1  0  0  0
  6 18  1  0  0  0
  7  8  2  0  0  0
  7 11  1  0  0  0
  8 12  1  0  0  0
  9 20  1  0  0  0
  9 21  1  0  0  0
 10 14  1  0  0  0
 11 15  2  0  0  0
 11 22  1  0  0  0
 12 13  2  0  0  0
 12 23  1  0  0  0
 13 15  1  0  0  0
 14 24  1  0  0  0
 14 25  1  0  0  0
 14 26  1  0  0  0
 15 27  1  0  0  0
 16 28  1  0  0  0
 16 29  1  0  0  0
 16 30  1  0  0  0
M  END
> <s_m_entry_id>
85

> <s_m_entry_name>
Conformer3D_CID_3564.1

> <PUBCHEM_COMPOUND_CID>
3564

> <PUBCHEM_CONFORMER_RMSD>
0.6

> <PUBCHEM_CONFORMER_DIVERSEORDER>
1
2

> <PUBCHEM_MMFF94_PARTIAL_CHARGES>
19
1 -0.36
10 0.47
11 -0.15
12 -0.15
13 0.08
14 0.06
15 -0.15
16 0.28
19 0.27
2 0.03
22 0.15
23 0.15
27 0.15
3 -0.7
4 -0.18
5 -0.24
6 0.18
8 -0.15
9 0.25

> <PUBCHEM_PHARMACOPHORE_FEATURES>
7
1 1 acceptor
1 2 cation
1 2 donor
1 3 acceptor
5 2 4 5 7 8 rings
6 3 4 5 6 9 10 rings
6 7 8 11 12 13 15 rings

> <PUBCHEM_HEAVY_ATOM_COUNT>
16

> <PUBCHEM_ATOM_DEF_STEREO_COUNT>
0

> <PUBCHEM_ATOM_UDEF_STEREO_COUNT>
0

> <PUBCHEM_BOND_DEF_STEREO_COUNT>
0

> <PUBCHEM_BOND_UDEF_STEREO_COUNT>
0

> <PUBCHEM_ISOTOPIC_ATOM_COUNT>
0

> <PUBCHEM_COMPONENT_COUNT>
1

> <PUBCHEM_CACTVS_TAUTO_COUNT>
2

> <PUBCHEM_MMFF94_ENERGY>
47.6212

> <PUBCHEM_FEATURE_SELFOVERLAP>
35.702

> <PUBCHEM_SHAPE_FINGERPRINT>
10014705 185 18187642492546507557
10411042 1 17257373471592271858
10608611 8 18411697664586841880
10616163 171 18412265059900265807
10967382 1 18410010992269507867
11132069 177 18408319990899673504
11806522 49 18337668740800426951
12346645 44 18409166610484260210
12491281 212 18338242565790078177
12500047 106 18340762654920345657
13140716 1 17904490953792508635
13380535 76 18408323284944807026
14144814 61 18409448046806252291
14325111 11 18410573955091987312
14897335 6 18409728430666051830
15196674 1 18410292488768683654
15219456 202 18341336599821304678
15442244 35 18194118517001790978
15536298 74 18341613681510630166
16945 1 18337957903900362219
18186145 218 18191307082880598927
19591789 44 15595842197105111283
200 152 18201431523878873615
20510252 161 18271811194368877841
20645477 56 18336830801608671341
20645477 70 18270679762196466046
21267235 1 18410301301983819115
21501502 16 18337948995921983971
23366157 5 18041283141451878746
23402539 116 18341323470797111223
23402655 69 18341041935500980285
23463225 33 18335700516212866542
23557571 272 18201167606475241972
23559900 14 18199746934821670734
2748010 2 18410293656989186735
296302 2 18335139795247154174
3312278 4 18413673508488180673
335352 9 18050285869086125486
34934 24 18408879620774738239
4214541 1 18411419479776574028
474 4 17604155934177520612
4990 188 18059867142860678868
5104073 3 18409167675530655474
53812653 166 18341609334929698400
57096353 35 18410853304075847678
58051976 378 18411981398795218502
69090 78 18340201900085427295
7364860 26 18268711602508317918
77779 3 18411983546484672438
8809292 202 18115873073639683275
9709674 26 18411987952958088150

> <PUBCHEM_SHAPE_MULTIPOLES>
313.44
7.74
2.14
0.63
3.78
0.18
0
2.37
-0.44
-0.9
0.1
-0.06
-0.02
-0.31

> <PUBCHEM_SHAPE_SELFOVERLAP>
691.47

> <PUBCHEM_SHAPE_VOLUME>
170.3

> <PUBCHEM_COORDINATE_TYPE>
2
5
10

> <chiral flag>
0

> <version>
0

> <s_m_Source_Path>
C:\Users\rimon\Downloads\Compressed

> <s_m_Source_File>
Conformer3D_CID_3564.sdf

> <i_m_Source_File_Index>
1

> <PUBCHEM_CONFORMER_ID>
00000DEC00000001

> <PUBCHEM_EFFECTIVE_ROTOR_COUNT>
1.4

$$$$
3765
                    3D
 Structure written by MMmdl.
 18 18  0  0  1  0            999 V2000
   -2.2758    1.0943   -0.5206 O   0  0  0  0  0  0
   -2.4529   -0.9876    0.4397 O   0  0  0  0  0  0
    2.4811    0.0501   -0.3278 N   0  0  0  0  0  0
    0.3806    1.2796    0.1414 C   0  0  0  0  0  0
    1.8587    1.0841    0.5036 C   0  0  0  0  0  0
   -0.3348   -0.0292   -0.0012 C   0  0  0  0  0  0
    1.8216   -1.2484   -0.1317 C   0  0  0  0  0  0
    0.3192   -1.1943   -0.1083 C   0  0  0  0  0  0
   -1.7977   -0.0485    0.0049 C   0  0  0  0  0  0
    0.3088    1.8310   -0.8046 H   0  0  0  0  0  0
   -0.0912    1.8922    0.9186 H   0  0  0  0  0  0
    2.3912    2.0307    0.3590 H   0  0  0  0  0  0
    1.9603    0.8218    1.5646 H   0  0  0  0  0  0
    2.1690   -1.7004    0.8052 H   0  0  0  0  0  0
    2.1365   -1.9111   -0.9451 H   0  0  0  0  0  0
    3.4688   -0.0341   -0.0902 H   0  0  0  0  0  0
   -0.2100   -2.1397   -0.1849 H   0  0  0  0  0  0
   -3.2565    1.1156   -0.5295 H   0  0  0  0  0  0
  1  9  1  0  0  0
  1 18  1  0  0  0
  2  9  2  0  0  0
  3  5  1  0  0  0
  3  7  1  0  0  0
  3 16  1  0  0  0
  4  5  1  0  0  0
  4  6  1  0  0  0
  4 10  1  0  0  0
  4 11  1  0  0  0
  5 12  1  0  0  0
  5 13  1  0  0  0
  6  8  2  0  0  0
  6  9  1  0  0  0
  7  8  1  0  0  0
  7 14  1  0  0  0
  7 15  1  0  0  0
  8 17  1  0  0  0
M  END
> <s_m_entry_id>
86

> <s_m_entry_name>
Conformer3D_CID_3765.1

> <PUBCHEM_COMPOUND_CID>
3765

> <PUBCHEM_CONFORMER_RMSD>
0.4

> <PUBCHEM_CONFORMER_DIVERSEORDER>
1
3
2

> <PUBCHEM_MMFF94_PARTIAL_CHARGES>
12
1 -0.65
16 0.36
17 0.15
18 0.5
2 -0.57
3 -0.9
4 0.14
5 0.27
6 -0.12
7 0.41
8 -0.29
9 0.71

> <PUBCHEM_PHARMACOPHORE_FEATURES>
6
1 1 acceptor
1 2 acceptor
1 3 cation
1 3 donor
3 1 2 9 anion
6 3 4 5 6 7 8 rings

> <PUBCHEM_HEAVY_ATOM_COUNT>
9

> <PUBCHEM_ATOM_DEF_STEREO_COUNT>
0

> <PUBCHEM_ATOM_UDEF_STEREO_COUNT>
0

> <PUBCHEM_BOND_DEF_STEREO_COUNT>
0

> <PUBCHEM_BOND_UDEF_STEREO_COUNT>
0

> <PUBCHEM_ISOTOPIC_ATOM_COUNT>
0

> <PUBCHEM_COMPONENT_COUNT>
1

> <PUBCHEM_CACTVS_TAUTO_COUNT>
1

> <PUBCHEM_MMFF94_ENERGY>
8.7446

> <PUBCHEM_FEATURE_SELFOVERLAP>
30.497

> <PUBCHEM_SHAPE_FINGERPRINT>
10857977 72 18261670492803872299
12897270 3 18410575071783471436
14325111 11 18410855494614663120
14390081 3 18411975858329812173
16945 1 18265330784129304030
19973954 147 18409449180604038117
21040471 1 18339639074422209488
23402655 69 18269821035695099613
23552423 10 18187651271243129110
2748010 2 18411417302038062652
29004967 10 18413110554313690514
5084963 1 18340773752946812657

> <PUBCHEM_SHAPE_MULTIPOLES>
168.5
3.39
1.49
0.67
0.77
0.01
-0.01
-0.04
0.06
-0.28
-0.03
0.02
0.03
0.36

> <PUBCHEM_SHAPE_SELFOVERLAP>
338.242

> <PUBCHEM_SHAPE_VOLUME>
98.4

> <PUBCHEM_COORDINATE_TYPE>
2
5
10

> <chiral flag>
0

> <version>
0

> <s_m_Source_Path>
C:\Users\rimon\Downloads\Compressed

> <s_m_Source_File>
Conformer3D_CID_3765.sdf

> <i_m_Source_File_Index>
1

> <PUBCHEM_CONFORMER_ID>
00000EB500000001

> <PUBCHEM_EFFECTIVE_ROTOR_COUNT>
1.8

$$$$
3828
                    3D
 Structure written by MMmdl.
 31 33  0  0  1  0            999 V2000
    1.7802    1.4914    0.1760 O   0  0  0  0  0  0
   -3.0088    1.1406    0.1688 O   0  0  0  0  0  0
   -0.5196   -2.7525   -0.3734 O   0  0  0  0  0  0
   -0.6163    2.7786    0.3686 O   0  0  0  0  0  0
    2.0927   -2.5335   -0.3644 O   0  0  0  0  0  0
    0.6625   -0.6509   -0.1015 C   0  0  0  0  0  0
   -1.7499   -0.7172   -0.0902 C   0  0  0  0  0  0
    0.6363    0.7335    0.0843 C   0  0  0  0  0  0
   -0.5232   -1.3985   -0.1916 C   0  0  0  0  0  0
   -1.7352    0.6613    0.0943 C   0  0  0  0  0  0
   -0.5742    1.4274    0.1874 C   0  0  0  0  0  0
    1.9667   -1.3272   -0.2037 C   0  0  0  0  0  0
   -3.1207   -1.0864   -0.1286 C   0  0  0  0  0  0
    3.0059    0.8543    0.0795 C   0  0  0  0  0  0
    3.1590   -0.4653   -0.0989 C   0  0  0  0  0  0
   -3.8401    0.0748    0.0327 C   0  0  0  0  0  0
    4.1722    1.7846    0.1942 C   0  0  0  0  0  0
   -0.5075   -3.5600    0.8001 C   0  0  0  0  0  0
   -1.2800    3.5449   -0.6335 C   0  0  0  0  0  0
   -3.5336   -2.0769   -0.2580 H   0  0  0  0  0  0
    4.1340   -0.9331   -0.1702 H   0  0  0  0  0  0
   -4.8959    0.2992    0.0711 H   0  0  0  0  0  0
    4.1502    2.3005    1.1595 H   0  0  0  0  0  0
    4.1346    2.5369   -0.6003 H   0  0  0  0  0  0
    5.1299    1.2598    0.1152 H   0  0  0  0  0  0
   -1.4946   -3.5463    1.2725 H   0  0  0  0  0  0
    0.2482   -3.2207    1.5158 H   0  0  0  0  0  0
   -0.2759   -4.5877    0.5072 H   0  0  0  0  0  0
   -0.8899    4.5659   -0.5930 H   0  0  0  0  0  0
   -2.3544    3.5816   -0.4328 H   0  0  0  0  0  0
   -1.0932    3.1442   -1.6356 H   0  0  0  0  0  0
  1  8  1  0  0  0
  1 14  1  0  0  0
  2 10  1  0  0  0
  2 16  1  0  0  0
  3  9  1  0  0  0
  3 18  1  0  0  0
  4 11  1  0  0  0
  4 19  1  0  0  0
  5 12  2  0  0  0
  6  8  1  0  0  0
  6  9  2  0  0  0
  6 12  1  0  0  0
  7  9  1  0  0  0
  7 10  2  0  0  0
  7 13  1  0  0  0
  8 11  2  0  0  0
 10 11  1  0  0  0
 12 15  1  0  0  0
 13 16  2  0  0  0
 13 20  1  0  0  0
 14 15  2  0  0  0
 14 17  1  0  0  0
 15 21  1  0  0  0
 16 22  1  0  0  0
 17 23  1  0  0  0
 17 24  1  0  0  0
 17 25  1  0  0  0
 18 26  1  0  0  0
 18 27  1  0  0  0
 18 28  1  0  0  0
 19 29  1  0  0  0
 19 30  1  0  0  0
 19 31  1  0  0  0
M  END
> <s_m_entry_id>
87

> <s_m_entry_name>
Conformer3D_CID_3828.1

> <PUBCHEM_COMPOUND_CID>
3828

> <PUBCHEM_CONFORMER_RMSD>
0.6

> <PUBCHEM_CONFORMER_DIVERSEORDER>
1
2

> <PUBCHEM_MMFF94_PARTIAL_CHARGES>
21
1 -0.16
10 0.14
11 0.08
12 0.47
13 -0.15
14 -0.06
15 -0.14
16 -0.01
17 0.14
18 0.28
19 0.28
2 -0.28
20 0.15
21 0.15
22 0.15
3 -0.36
4 -0.36
5 -0.57
6 0.09
8 0.08
9 0.08

> <PUBCHEM_EFFECTIVE_ROTOR_COUNT>
2

> <PUBCHEM_PHARMACOPHORE_FEATURES>
8
1 1 acceptor
1 2 acceptor
1 3 acceptor
1 4 acceptor
1 5 acceptor
5 2 7 10 13 16 rings
6 1 6 8 12 14 15 rings
6 6 7 8 9 10 11 rings

> <PUBCHEM_HEAVY_ATOM_COUNT>
19

> <PUBCHEM_ATOM_DEF_STEREO_COUNT>
0

> <PUBCHEM_ATOM_UDEF_STEREO_COUNT>
0

> <PUBCHEM_BOND_DEF_STEREO_COUNT>
0

> <PUBCHEM_BOND_UDEF_STEREO_COUNT>
0

> <PUBCHEM_ISOTOPIC_ATOM_COUNT>
0

> <PUBCHEM_COMPONENT_COUNT>
1

> <PUBCHEM_CACTVS_TAUTO_COUNT>
3

> <PUBCHEM_MMFF94_ENERGY>
61.711

> <PUBCHEM_FEATURE_SELFOVERLAP>
40.748

> <PUBCHEM_SHAPE_FINGERPRINT>
10411042 1 17042327139235836703
10608611 8 18339078168678393116
10693767 8 15681125795302861766
10967382 1 18411701027530182990
11132069 177 18272082829364529520
12382932 28 18339643459483754546
13132413 78 18196373851494524148
13140716 1 18339086982199009795
13380535 76 18340203093796516518
14223421 5 18266742389481738868
14790565 3 18338814419190663657
15042514 8 18265049313927803714
15196674 1 18412545426679929199
15536298 74 18273216383013811342
16945 1 18338523044160289548
193761 8 17906452121769490881
19591789 44 18410858797349977483
20510252 161 18342738498669242944
20588541 1 18340770454496338264
20739085 24 18120687714940964025
21029758 27 18117846714159612109
21267235 1 18412835689223414326
21421861 104 17900544476174700939
21501502 16 18196937677658157920
2334 1 18411701014977661927
23402539 116 18270952561285893535
23419403 2 15810223324984517355
23463225 33 18410293622587243829
23558518 356 18118692019230953289
23559900 14 18271525313151567926
238 59 16528038279866141869
2748010 2 18411422817076841951
335352 9 17907581328769535837
34934 24 18339634645999710463
350125 39 18266745684154535336
43471831 8 18335981952524536659
5104073 3 18411982459546711131
589210 1 17905886977019320013
7364860 26 18271808969734268654
8809292 202 18337394941215214738
9709674 26 18270687583674627918

> <PUBCHEM_SHAPE_MULTIPOLES>
361.66
5.52
3.79
0.68
1.92
0.21
-0.01
-1.4
-0.12
-0.58
-0.02
-0.02
0.06
0.34

> <PUBCHEM_SHAPE_SELFOVERLAP>
804.533

> <PUBCHEM_SHAPE_VOLUME>
195.3

> <PUBCHEM_COORDINATE_TYPE>
2
5
10

> <chiral flag>
0

> <version>
0

> <s_m_Source_Path>
C:\Users\rimon\Downloads\Compressed

> <s_m_Source_File>
Conformer3D_CID_3828.sdf

> <i_m_Source_File_Index>
1

> <PUBCHEM_CONFORMER_ID>
00000EF400000001

$$$$
3862
                    3D
 Structure written by MMmdl.
 24 24  0  0  1  0            999 V2000
   -1.5052   -1.0118   -1.5758 O   0  0  0  0  0  0
    2.4253   -2.0168    0.7919 O   0  0  0  0  0  0
   -2.9655   -1.6842    0.0249 O   0  0  0  0  0  0
    3.8371   -0.0275   -0.6288 O   0  0  0  0  0  0
    0.0132    0.7419    0.4957 N   0  0  0  0  0  0
   -3.7277    0.9375    0.3721 N   0  0  0  0  0  0
   -1.3455    1.0386    0.9363 C   0  0  0  0  0  0
   -2.3802    0.6791   -0.1310 C   0  0  1  0  0  0
    0.6168   -0.4700    0.8020 C   0  0  0  0  0  0
    0.7715    1.6892   -0.1770 C   0  0  0  0  0  0
   -2.3342   -0.7888   -0.5207 C   0  0  0  0  0  0
    1.8723   -0.8014    0.4686 C   0  0  0  0  0  0
    2.0366    1.5103   -0.5793 C   0  0  0  0  0  0
    2.6854    0.2039   -0.2788 C   0  0  0  0  0  0
   -1.5560    0.4923    1.8667 H   0  0  0  0  0  0
   -1.4315    2.1026    1.1961 H   0  0  0  0  0  0
   -2.2340    1.2793   -1.0365 H   0  0  0  0  0  0
   -0.0170   -1.1594    1.3496 H   0  0  0  0  0  0
    0.2522    2.6211   -0.3719 H   0  0  0  0  0  0
   -3.8154    1.9228    0.6191 H   0  0  0  0  0  0
   -3.8804    0.4205    1.2379 H   0  0  0  0  0  0
    2.5964    2.2710   -1.1076 H   0  0  0  0  0  0
   -1.4798   -1.9599   -1.8259 H   0  0  0  0  0  0
    3.3356   -2.0212    0.4486 H   0  0  0  0  0  0
  1 11  1  0  0  0
  1 23  1  0  0  0
  2 12  1  0  0  0
  2 24  1  0  0  0
  3 11  2  0  0  0
  4 14  2  0  0  0
  5  7  1  0  0  0
  5  9  1  0  0  0
  5 10  1  0  0  0
  6  8  1  0  0  0
  6 20  1  0  0  0
  6 21  1  0  0  0
  7  8  1  0  0  0
  7 15  1  0  0  0
  7 16  1  0  0  0
  8 11  1  0  0  0
  8 17  1  0  0  0
  9 12  2  0  0  0
  9 18  1  0  0  0
 10 13  2  0  0  0
 10 19  1  0  0  0
 12 14  1  0  0  0
 13 14  1  0  0  0
 13 22  1  0  0  0
M  END
> <s_m_entry_id>
88

> <s_m_entry_name>
Conformer3D_CID_3862.1

> <PUBCHEM_COMPOUND_CID>
3862

> <PUBCHEM_CONFORMER_RMSD>
0.6

> <PUBCHEM_CONFORMER_DIVERSEORDER>
1
14
10
5
17
15
11
4
9
7
6
12
13
8
3
16
2

> <PUBCHEM_MMFF94_PARTIAL_CHARGES>
21
1 -0.65
10 -0.05
11 0.66
12 0.09
13 -0.14
14 0.54
18 0.15
19 0.15
2 -0.53
20 0.36
21 0.36
22 0.15
23 0.5
24 0.45
3 -0.57
4 -0.57
5 -0.57
6 -0.99
7 0.37
8 0.33
9 -0.05

> <PUBCHEM_EFFECTIVE_ROTOR_COUNT>
3

> <PUBCHEM_PHARMACOPHORE_FEATURES>
9
1 1 acceptor
1 2 donor
1 3 acceptor
1 4 acceptor
1 5 cation
1 6 cation
1 6 donor
3 1 3 11 anion
6 5 9 10 12 13 14 rings

> <PUBCHEM_HEAVY_ATOM_COUNT>
14

> <PUBCHEM_ATOM_DEF_STEREO_COUNT>
0

> <PUBCHEM_ATOM_UDEF_STEREO_COUNT>
1

> <PUBCHEM_BOND_DEF_STEREO_COUNT>
0

> <PUBCHEM_BOND_UDEF_STEREO_COUNT>
0

> <PUBCHEM_ISOTOPIC_ATOM_COUNT>
0

> <PUBCHEM_COMPONENT_COUNT>
1

> <PUBCHEM_CACTVS_TAUTO_COUNT>
2

> <PUBCHEM_MMFF94_ENERGY>
23.6061

> <PUBCHEM_FEATURE_SELFOVERLAP>
45.729

> <PUBCHEM_SHAPE_FINGERPRINT>
11031198 65 17822022994525844188
12932764 1 18410290298282816697
14128692 85 18343301504514955760
14993402 34 18270963444939080989
15279307 12 18411704266109902907
15375462 189 18410579478430531825
15775835 57 18334019380045242701
16945 1 18261105288019202024
18186145 218 18187080689301686564
18619055 16 18264762182035922393
19422 9 18340777047445230533
19786989 88 16298968540038057942
20279233 1 16128371566919996460
20645476 183 18411702084493259615
232386 152 17988634203485681990
23402539 116 18409449181379199540
23402655 69 18187647968366078773
23552423 10 18337669836117203641
23559900 14 17561082489197838552
23598291 2 18265049146007230675
2748010 2 16105312974504172760
465052 167 17842847895882208831
528886 8 18260829297678753344
63268167 104 18261392213261880176
7832392 63 18410292497469777809
9939556 21 18409730655744188105

> <PUBCHEM_SHAPE_MULTIPOLES>
254.67
5.58
1.78
1
0.71
0.24
-0.13
0.65
-0.6
-0.15
0.08
0.12
0.14
-0.84

> <PUBCHEM_SHAPE_SELFOVERLAP>
522.782

> <PUBCHEM_SHAPE_VOLUME>
145.5

> <PUBCHEM_COORDINATE_TYPE>
2
5
10

> <chiral flag>
1

> <version>
0

> <s_m_Source_Path>
C:\Users\rimon\Downloads\Compressed

> <s_m_Source_File>
Conformer3D_CID_3862.sdf

> <i_m_Source_File_Index>
1

> <PUBCHEM_CONFORMER_ID>
00000F1600000001

$$$$
3893
                    3D
 Structure written by MMmdl.
 38 37  0  0  1  0            999 V2000
   -7.0213    0.6218    0.0280 O   0  0  0  0  0  0
   -5.9285   -1.3708    0.0651 O   0  0  0  0  0  0
    1.6986   -0.3981   -0.0603 C   0  0  0  0  0  0
    0.4623    0.5029   -0.0216 C   0  0  0  0  0  0
    2.9876    0.4275   -0.0211 C   0  0  0  0  0  0
   -0.8577   -0.2736   -0.0357 C   0  0  0  0  0  0
    4.2232   -0.4748   -0.0217 C   0  0  0  0  0  0
   -2.0943    0.6286   -0.0220 C   0  0  0  0  0  0
    5.5433    0.2988    0.0482 C   0  0  0  0  0  0
   -3.3834   -0.1996   -0.0486 C   0  0  0  0  0  0
    6.8157   -0.5481   -0.0339 C   0  0  0  0  0  0
   -4.6367    0.6695   -0.0016 C   0  0  0  0  0  0
    8.0955    0.2632    0.0932 C   0  0  0  0  0  0
   -5.9042   -0.1474    0.0321 C   0  0  0  0  0  0
    1.6789   -1.0103   -0.9699 H   0  0  0  0  0  0
    1.6747   -1.0856    0.7938 H   0  0  0  0  0  0
    0.4974    1.1286    0.8789 H   0  0  0  0  0  0
    0.4860    1.1842   -0.8813 H   0  0  0  0  0  0
    2.9960    1.0554    0.8780 H   0  0  0  0  0  0
    3.0228    1.1002   -0.8865 H   0  0  0  0  0  0
   -0.8876   -0.9432    0.8329 H   0  0  0  0  0  0
   -0.8866   -0.9112   -0.9280 H   0  0  0  0  0  0
    4.1726   -1.1663    0.8284 H   0  0  0  0  0  0
    4.2189   -1.0899   -0.9301 H   0  0  0  0  0  0
   -2.0710    1.2997   -0.8889 H   0  0  0  0  0  0
   -2.0782    1.2574    0.8762 H   0  0  0  0  0  0
    5.5634    1.0347   -0.7658 H   0  0  0  0  0  0
    5.5611    0.8734    0.9831 H   0  0  0  0  0  0
   -3.3863   -0.8906    0.8041 H   0  0  0  0  0  0
   -3.4023   -0.8210   -0.9529 H   0  0  0  0  0  0
    6.7964   -1.3046    0.7594 H   0  0  0  0  0  0
    6.8287   -1.0886   -0.9877 H   0  0  0  0  0  0
   -4.6185    1.2980    0.8957 H   0  0  0  0  0  0
   -4.6699    1.3151   -0.8861 H   0  0  0  0  0  0
    8.1657    1.0084   -0.7054 H   0  0  0  0  0  0
    8.1327    0.7853    1.0546 H   0  0  0  0  0  0
    8.9696   -0.3920    0.0268 H   0  0  0  0  0  0
   -7.8388    0.0803    0.0528 H   0  0  0  0  0  0
  1 14  1  0  0  0
  1 38  1  0  0  0
  2 14  2  0  0  0
  3  4  1  0  0  0
  3  5  1  0  0  0
  3 15  1  0  0  0
  3 16  1  0  0  0
  4  6  1  0  0  0
  4 17  1  0  0  0
  4 18  1  0  0  0
  5  7  1  0  0  0
  5 19  1  0  0  0
  5 20  1  0  0  0
  6  8  1  0  0  0
  6 21  1  0  0  0
  6 22  1  0  0  0
  7  9  1  0  0  0
  7 23  1  0  0  0
  7 24  1  0  0  0
  8 10  1  0  0  0
  8 25  1  0  0  0
  8 26  1  0  0  0
  9 11  1  0  0  0
  9 27  1  0  0  0
  9 28  1  0  0  0
 10 12  1  0  0  0
 10 29  1  0  0  0
 10 30  1  0  0  0
 11 13  1  0  0  0
 11 31  1  0  0  0
 11 32  1  0  0  0
 12 14  1  0  0  0
 12 33  1  0  0  0
 12 34  1  0  0  0
 13 35  1  0  0  0
 13 36  1  0  0  0
 13 37  1  0  0  0
M  END
> <s_m_entry_id>
89

> <s_m_entry_name>
Conformer3D_CID_3893.1

> <PUBCHEM_COMPOUND_CID>
3893

> <PUBCHEM_CONFORMER_DIVERSEORDER>
1
655
321
188
540
739
3
659
4
262
49
276
17
638
149
134
509
642
203
775
637
106
14
18
827
339
61
844
668
137
79
37
709
374
119
10
438
123
432
171
841
481
368
415
67
47
265
29
174
183
820
805
313
68
63
247
30
730
671
595
393
213
27
195
2
684
286
829
245
72
439
279
13
44
473
838
543
216
200
757
6
249
92
50
525
794
320
828
52
796
266
376
251
31
373
280
645
306
40
346
611
521
75
735
147
277
597
38
688
221
409
42
26
812
181
741
387
219
717
782
193
550
410
416
678
624
285
242
351
384
489
568
494
557
344
572
256
791

> <PUBCHEM_MMFF94_PARTIAL_CHARGES>
5
1 -0.65
12 0.06
14 0.66
2 -0.57
38 0.5

> <PUBCHEM_EFFECTIVE_ROTOR_COUNT>
10

> <PUBCHEM_PHARMACOPHORE_FEATURES>
4
1 1 acceptor
1 13 hydrophobe
1 2 acceptor
3 1 2 14 anion

> <PUBCHEM_HEAVY_ATOM_COUNT>
14

> <PUBCHEM_ATOM_DEF_STEREO_COUNT>
0

> <PUBCHEM_ATOM_UDEF_STEREO_COUNT>
0

> <PUBCHEM_BOND_DEF_STEREO_COUNT>
0

> <PUBCHEM_BOND_UDEF_STEREO_COUNT>
0

> <PUBCHEM_ISOTOPIC_ATOM_COUNT>
0

> <PUBCHEM_COMPONENT_COUNT>
1

> <PUBCHEM_CACTVS_TAUTO_COUNT>
1

> <PUBCHEM_MMFF94_ENERGY>
-0.5769

> <PUBCHEM_FEATURE_SELFOVERLAP>
20.355

> <PUBCHEM_SHAPE_FINGERPRINT>
10968037 39 18260829302305886839
11315181 36 18272655658159430793
12091667 2 17385443215926504197
13533116 47 16805591539714184040
14123256 10 14490190505473151164
1420 363 18060423516486057062
14251764 18 18260828202942043170
14251764 46 18410855460128161804
15716309 27 18342174466362593534
17834076 25 18409167710201505804
18006028 8 17918273147321005840
21130983 4 13254793556104886498
22224240 67 17774997999493584198
23035841 295 18333167271534701610
23402539 116 18334573551839677173
23521765 1 18341894091261364460
33532 11 18261952952220247914
33684 2 18410572877055163528
42788 4 18410856559845641332
57583515 80 17603307055144451193
59755656 520 17530961414640654067
8209 1 18410573985151457645

> <PUBCHEM_SHAPE_MULTIPOLES>
276.37
23.3
0.89
0.61
9.38
0.1
0
0.84
-0.65
-0.6
-0.01
0.09
-0.01
0.06

> <PUBCHEM_SHAPE_SELFOVERLAP>
499.671

> <PUBCHEM_SHAPE_VOLUME>
177.2

> <PUBCHEM_COORDINATE_TYPE>
2
5
10

> <chiral flag>
0

> <version>
0

> <s_m_Source_Path>
C:\Users\rimon\Downloads\Compressed

> <s_m_Source_File>
Conformer3D_CID_3893.sdf

> <i_m_Source_File_Index>
1

> <PUBCHEM_CONFORMER_ID>
00000F3500000001

> <PUBCHEM_CONFORMER_RMSD>
1

$$$$
3931
                    3D
 Structure written by MMmdl.
 52 51  0  0  1  0            999 V2000
    5.7619    3.6722    0.1025 O   0  0  0  0  0  0
    6.6657    1.6639    0.6741 O   0  0  0  0  0  0
    2.7852   -1.7674   -0.2315 C   0  0  0  0  0  0
    1.4209   -2.3443   -0.6235 C   0  0  0  0  0  0
    2.8582   -0.2435   -0.3578 C   0  0  0  0  0  0
    1.3569   -3.8719   -0.5199 C   0  0  0  0  0  0
    4.2448    0.2784    0.0347 C   0  0  0  0  0  0
   -0.0250   -4.4459   -0.8528 C   0  0  0  0  0  0
    4.3608    1.7955   -0.1122 C   0  0  0  0  0  0
   -4.0396    1.6189    0.0512 C   0  0  0  0  0  0
   -4.2462    3.1327    0.1590 C   0  0  0  0  0  0
   -1.1056   -3.9562    0.0677 C   0  0  0  0  0  0
   -3.6389    1.0187    1.4042 C   0  0  0  0  0  0
   -4.7151    3.7756   -1.1481 C   0  0  0  0  0  0
   -2.1978   -3.2981   -0.3485 C   0  0  0  0  0  0
   -3.2800   -2.8144    0.5720 C   0  0  0  0  0  0
   -3.4294   -0.4712    1.4500 C   0  0  0  0  0  0
    5.7182    2.3268    0.2797 C   0  0  0  0  0  0
   -3.5057   -1.3365    0.4270 C   0  0  0  0  0  0
   -4.9893    5.2667   -1.0280 C   0  0  0  0  0  0
    3.0128   -2.0565    0.8021 H   0  0  0  0  0  0
    3.5585   -2.2197   -0.8647 H   0  0  0  0  0  0
    0.6609   -1.8908    0.0234 H   0  0  0  0  0  0
    1.1826   -2.0443   -1.6514 H   0  0  0  0  0  0
    2.6340    0.0493   -1.3905 H   0  0  0  0  0  0
    2.0964    0.2165    0.2830 H   0  0  0  0  0  0
    1.6425   -4.1786    0.4944 H   0  0  0  0  0  0
    2.0953   -4.3117   -1.2013 H   0  0  0  0  0  0
    5.0087   -0.2051   -0.5873 H   0  0  0  0  0  0
    4.4628   -0.0057    1.0720 H   0  0  0  0  0  0
    0.0203   -5.5390   -0.7768 H   0  0  0  0  0  0
   -0.2683   -4.2149   -1.8972 H   0  0  0  0  0  0
    3.6115    2.2822    0.5226 H   0  0  0  0  0  0
    4.1756    2.0753   -1.1554 H   0  0  0  0  0  0
   -3.2643    1.4139   -0.6969 H   0  0  0  0  0  0
   -4.9685    1.1537   -0.3011 H   0  0  0  0  0  0
   -4.9876    3.3396    0.9410 H   0  0  0  0  0  0
   -3.3095    3.6064    0.4780 H   0  0  0  0  0  0
   -0.9758   -4.1615    1.1274 H   0  0  0  0  0  0
   -2.7130    1.4972    1.7471 H   0  0  0  0  0  0
   -4.4116    1.2651    2.1434 H   0  0  0  0  0  0
   -5.6303    3.2775   -1.4899 H   0  0  0  0  0  0
   -3.9572    3.6139   -1.9237 H   0  0  0  0  0  0
   -2.3311   -3.1098   -1.4116 H   0  0  0  0  0  0
   -3.0557   -3.0775    1.6128 H   0  0  0  0  0  0
   -4.2110   -3.3320    0.3116 H   0  0  0  0  0  0
   -3.1789   -0.8613    2.4351 H   0  0  0  0  0  0
   -3.7619   -0.9819   -0.5676 H   0  0  0  0  0  0
   -5.7734    5.4611   -0.2894 H   0  0  0  0  0  0
   -5.3184    5.6719   -1.9898 H   0  0  0  0  0  0
   -4.0872    5.8052   -0.7211 H   0  0  0  0  0  0
    6.6391    4.0436    0.3368 H   0  0  0  0  0  0
  1 18  1  0  0  0
  1 52  1  0  0  0
  2 18  2  0  0  0
  3  4  1  0  0  0
  3  5  1  0  0  0
  3 21  1  0  0  0
  3 22  1  0  0  0
  4  6  1  0  0  0
  4 23  1  0  0  0
  4 24  1  0  0  0
  5  7  1  0  0  0
  5 25  1  0  0  0
  5 26  1  0  0  0
  6  8  1  0  0  0
  6 27  1  0  0  0
  6 28  1  0  0  0
  7  9  1  0  0  0
  7 29  1  0  0  0
  7 30  1  0  0  0
  8 12  1  0  0  0
  8 31  1  0  0  0
  8 32  1  0  0  0
  9 18  1  0  0  0
  9 33  1  0  0  0
  9 34  1  0  0  0
 10 11  1  0  0  0
 10 13  1  0  0  0
 10 35  1  0  0  0
 10 36  1  0  0  0
 11 14  1  0  0  0
 11 37  1  0  0  0
 11 38  1  0  0  0
 12 15  2  0  0  0
 12 39  1  0  0  0
 13 17  1  0  0  0
 13 40  1  0  0  0
 13 41  1  0  0  0
 14 20  1  0  0  0
 14 42  1  0  0  0
 14 43  1  0  0  0
 15 16  1  0  0  0
 15 44  1  0  0  0
 16 19  1  0  0  0
 16 45  1  0  0  0
 16 46  1  0  0  0
 17 19  2  0  0  0
 17 47  1  0  0  0
 19 48  1  0  0  0
 20 49  1  0  0  0
 20 50  1  0  0  0
 20 51  1  0  0  0
M  END
> <s_m_entry_id>
90

> <s_m_entry_name>
Conformer3D_CID_3931.1

> <PUBCHEM_COMPOUND_CID>
3931

> <PUBCHEM_CONFORMER_RMSD>
1.4

> <PUBCHEM_CONFORMER_DIVERSEORDER>
1
73
24
7
60
91
12
74
6
51
18
27
71
86
55
9
33
79
53
66
54
16
77
15
14
64
19
93
82
75
23
56
85
10
3
62
11
50
26
57
2
38
31
37
65
92
28
43
35
40
39
44
70
88
20
29
32
87
72
48
67
78
81
21
49
34
13
76
84
42
89
41
58
22
80
8
90
17
46
36
69
47
63
83
30
68
45
25
5
52
4
59
61

> <PUBCHEM_MMFF94_PARTIAL_CHARGES>
16
1 -0.65
12 -0.29
13 0.14
15 -0.29
16 0.28
17 -0.29
18 0.66
19 -0.29
2 -0.57
39 0.15
44 0.15
47 0.15
48 0.15
52 0.5
8 0.14
9 0.06

> <PUBCHEM_EFFECTIVE_ROTOR_COUNT>
14

> <PUBCHEM_PHARMACOPHORE_FEATURES>
5
1 1 acceptor
1 2 acceptor
1 20 hydrophobe
3 1 2 18 anion
5 10 11 13 14 17 hydrophobe

> <PUBCHEM_HEAVY_ATOM_COUNT>
20

> <PUBCHEM_ATOM_DEF_STEREO_COUNT>
0

> <PUBCHEM_ATOM_UDEF_STEREO_COUNT>
0

> <PUBCHEM_BOND_DEF_STEREO_COUNT>
0

> <PUBCHEM_BOND_UDEF_STEREO_COUNT>
2

> <PUBCHEM_ISOTOPIC_ATOM_COUNT>
0

> <PUBCHEM_COMPONENT_COUNT>
1

> <PUBCHEM_CACTVS_TAUTO_COUNT>
1

> <PUBCHEM_MMFF94_ENERGY>
1.3027

> <PUBCHEM_FEATURE_SELFOVERLAP>
25.429

> <PUBCHEM_SHAPE_FINGERPRINT>
100830 39 18196936797943918024
10816530 23 18337104571050101793
10838868 217 18046888404463989424
11374522 34 18408606967656949885
12107183 9 18410848859898403114
133061 13 17970060050726971669
13773456 30 18265888069089933857
14223995 32 18338237060085181316
14251764 75 18128835057484716353
15322535 138 18410294704987593813
155225 5 18268432515322414344
16067690 210 17615103913083342650
1768 85 17978806606070952617
20621476 13 18050853221655487287
21049683 118 16591700111437340977
21388113 180 18265052436242596085
4487111 67 18339645641201008072
5047190 47 17038935145738321061
5312510 48 17472701326459409229
6475588 51 17689721187656808788
7808743 9 18199472249814066298

> <PUBCHEM_SHAPE_MULTIPOLES>
399.85
15.05
8.58
1.08
11.82
0.72
0.12
26.95
0.96
-4.39
-2.73
-1.18
0.22
3.66

> <PUBCHEM_SHAPE_SELFOVERLAP>
738.639

> <PUBCHEM_SHAPE_VOLUME>
250.7

> <PUBCHEM_COORDINATE_TYPE>
2
5
10

> <chiral flag>
0

> <version>
0

> <s_m_Source_Path>
C:\Users\rimon\Downloads\Compressed

> <s_m_Source_File>
Conformer3D_CID_3931.sdf

> <i_m_Source_File_Index>
1

> <PUBCHEM_CONFORMER_ID>
00000F5B00000001

$$$$
4059
                    3D
 Structure written by MMmdl.
 27 27  0  0  1  0            999 V2000
   -0.4414   -0.0462    0.4165 O   0  0  0  0  0  0
   -2.5118    0.3971   -1.4114 O   0  0  0  0  0  0
   -4.6202    0.3924    0.3894 O   0  0  0  0  0  0
   -2.6193   -0.6421   -0.4356 C   0  0  1  0  0  0
   -1.2184   -1.1295   -0.0835 C   0  0  0  0  0  0
    0.9127   -0.1205    0.2264 C   0  0  0  0  0  0
   -3.3327   -0.0706    0.7827 C   0  0  0  0  0  0
    1.6710    1.0375    0.0844 C   0  0  0  0  0  0
    1.5192   -1.3720    0.1774 C   0  0  0  0  0  0
    3.0493    0.9431   -0.1082 C   0  0  0  0  0  0
    1.0317    2.3859    0.1351 C   0  0  0  0  0  0
    2.8975   -1.4663   -0.0152 C   0  0  0  0  0  0
    3.6625   -0.3089   -0.1580 C   0  0  0  0  0  0
   -3.2118   -1.4473   -0.8821 H   0  0  0  0  0  0
   -0.7784   -1.5293   -1.0068 H   0  0  0  0  0  0
   -1.2757   -1.9212    0.6723 H   0  0  0  0  0  0
   -2.7994    0.7839    1.2119 H   0  0  0  0  0  0
   -3.4627   -0.8302    1.5592 H   0  0  0  0  0  0
    0.9690   -2.2979    0.3131 H   0  0  0  0  0  0
    3.6599    1.8350   -0.2210 H   0  0  0  0  0  0
    1.7649    3.1915    0.0215 H   0  0  0  0  0  0
    0.2996    2.4893   -0.6727 H   0  0  0  0  0  0
    0.5281    2.5321    1.0964 H   0  0  0  0  0  0
    3.3766   -2.4405   -0.0472 H   0  0  0  0  0  0
    4.7359   -0.3825   -0.3063 H   0  0  0  0  0  0
   -1.9583    1.1028   -1.0349 H   0  0  0  0  0  0
   -4.4899    1.0617   -0.3040 H   0  0  0  0  0  0
  1  5  1  0  0  0
  1  6  1  0  0  0
  2  4  1  0  0  0
  2 26  1  0  0  0
  3  7  1  0  0  0
  3 27  1  0  0  0
  4  5  1  0  0  0
  4  7  1  0  0  0
  4 14  1  0  0  0
  5 15  1  0  0  0
  5 16  1  0  0  0
  6  8  1  0  0  0
  6  9  2  0  0  0
  7 17  1  0  0  0
  7 18  1  0  0  0
  8 10  2  0  0  0
  8 11  1  0  0  0
  9 12  1  0  0  0
  9 19  1  0  0  0
 10 13  1  0  0  0
 10 20  1  0  0  0
 11 21  1  0  0  0
 11 22  1  0  0  0
 11 23  1  0  0  0
 12 13  2  0  0  0
 12 24  1  0  0  0
 13 25  1  0  0  0
M  END
> <s_m_entry_id>
91

> <s_m_entry_name>
Conformer3D_CID_4059.1

> <PUBCHEM_COMPOUND_CID>
4059

> <PUBCHEM_CONFORMER_RMSD>
0.6

> <PUBCHEM_CONFORMER_DIVERSEORDER>
5
87
11
84
1
85
91
76
51
31
82
38
93
40
34
95
54
53
89
45
86
15
79
69
71
94
27
83
16
97
78
57
12
65
44
47
67
13
92
61
30
29
18
2
66
10
81
98
77
52
6
43
96
25
28
88
55
22
3
90
26
68
59
19
64
60
49
4
14
42
70
62
23
80
73
74
36
50
24
72
33
48
8
32
63
20
7
56
46
21
39
37
75
9
41
58
35
17

> <PUBCHEM_MMFF94_PARTIAL_CHARGES>
19
1 -0.36
10 -0.15
11 0.14
12 -0.15
13 -0.15
19 0.15
2 -0.68
20 0.15
24 0.15
25 0.15
26 0.4
27 0.4
3 -0.68
4 0.28
5 0.28
6 0.08
7 0.28
8 -0.14
9 -0.15

> <PUBCHEM_EFFECTIVE_ROTOR_COUNT>
4

> <PUBCHEM_PHARMACOPHORE_FEATURES>
6
1 1 acceptor
1 2 acceptor
1 2 donor
1 3 acceptor
1 3 donor
6 6 8 9 10 12 13 rings

> <PUBCHEM_HEAVY_ATOM_COUNT>
13

> <PUBCHEM_ATOM_DEF_STEREO_COUNT>
0

> <PUBCHEM_ATOM_UDEF_STEREO_COUNT>
1

> <PUBCHEM_BOND_DEF_STEREO_COUNT>
0

> <PUBCHEM_BOND_UDEF_STEREO_COUNT>
0

> <PUBCHEM_ISOTOPIC_ATOM_COUNT>
0

> <PUBCHEM_COMPONENT_COUNT>
1

> <PUBCHEM_CACTVS_TAUTO_COUNT>
1

> <PUBCHEM_MMFF94_ENERGY>
38.299

> <PUBCHEM_FEATURE_SELFOVERLAP>
30.459

> <PUBCHEM_SHAPE_FINGERPRINT>
10130415 120 18408599249747190650
10980938 120 18410007762812868894
11031198 65 18260274083114302430
11471102 20 18410009944281617903
12932764 1 17749659762136104555
14144814 61 18342458144668057099
15442244 35 18269841904270829328
15775835 57 18410578430511265439
16945 1 18411414033947725938
17844478 74 17821730524649068757
18186145 218 18409727365561895086
20339313 130 18341619195958319042
20606313 2 18410856572841241554
20645477 70 18411699846441161199
20871998 22 18127415553724600094
23402655 69 18413387622754299189
25 1 18334858337698433898
74978 22 18200591518127197623
84936 182 17700412760877295224
9939556 21 18129941307562725295

> <PUBCHEM_SHAPE_MULTIPOLES>
249.93
6.94
1.72
0.81
5.44
0.67
0.13
-0.19
-0.14
-1.22
-0.04
0.5
0.04
-0.04

> <PUBCHEM_SHAPE_SELFOVERLAP>
506.621

> <PUBCHEM_SHAPE_VOLUME>
146.8

> <PUBCHEM_COORDINATE_TYPE>
2
5
10

> <chiral flag>
1

> <version>
0

> <s_m_Source_Path>
C:\Users\rimon\Downloads\Compressed

> <s_m_Source_File>
Conformer3D_CID_4059.sdf

> <i_m_Source_File_Index>
1

> <PUBCHEM_CONFORMER_ID>
00000FDB00000005

$$$$
4114
                    3D
 Structure written by MMmdl.
 24 26  0  0  1  0            999 V2000
    2.9262   -0.6841    0.1847 O   0  0  0  0  0  0
   -1.9069   -0.9016    0.1373 O   0  0  0  0  0  0
    0.4864   -2.2724    0.3179 O   0  0  0  0  0  0
   -4.1969   -0.8986    0.1036 O   0  0  0  0  0  0
    1.7101    1.2076   -0.0344 C   0  0  0  0  0  0
    1.6637   -0.1757    0.1122 C   0  0  0  0  0  0
   -0.7108    1.2100   -0.0701 C   0  0  0  0  0  0
   -0.6938   -0.1768    0.0777 C   0  0  0  0  0  0
    0.4872   -0.9183    0.1740 C   0  0  0  0  0  0
    0.4985    1.9204   -0.1282 C   0  0  0  0  0  0
    3.0889    1.5473   -0.0501 C   0  0  0  0  0  0
   -1.9943    1.8883   -0.1608 C   0  0  0  0  0  0
    3.7813    0.3666    0.0859 C   0  0  0  0  0  0
   -3.1326    1.1929   -0.1035 C   0  0  0  0  0  0
   -3.1441   -0.2725    0.0521 C   0  0  0  0  0  0
    1.1371   -3.0330   -0.6985 C   0  0  0  0  0  0
    0.5090    3.0009   -0.2431 H   0  0  0  0  0  0
    3.5237    2.5320   -0.1485 H   0  0  0  0  0  0
   -2.0115    2.9666   -0.2757 H   0  0  0  0  0  0
    4.8317    0.1183    0.1278 H   0  0  0  0  0  0
   -4.0913    1.6956   -0.1708 H   0  0  0  0  0  0
    0.9594   -2.6084   -1.6924 H   0  0  0  0  0  0
    0.7266   -4.0466   -0.6781 H   0  0  0  0  0  0
    2.2102   -3.0942   -0.4973 H   0  0  0  0  0  0
  1  6  1  0  0  0
  1 13  1  0  0  0
  2  8  1  0  0  0
  2 15  1  0  0  0
  3  9  1  0  0  0
  3 16  1  0  0  0
  4 15  2  0  0  0
  5  6  2  0  0  0
  5 10  1  0  0  0
  5 11  1  0  0  0
  6  9  1  0  0  0
  7  8  1  0  0  0
  7 10  2  0  0  0
  7 12  1  0  0  0
  8  9  2  0  0  0
 10 17  1  0  0  0
 11 13  2  0  0  0
 11 18  1  0  0  0
 12 14  2  0  0  0
 12 19  1  0  0  0
 13 20  1  0  0  0
 14 15  1  0  0  0
 14 21  1  0  0  0
 16 22  1  0  0  0
 16 23  1  0  0  0
 16 24  1  0  0  0
M  END
> <s_m_entry_id>
92

> <s_m_entry_name>
Conformer3D_CID_4114.1

> <PUBCHEM_COMPOUND_CID>
4114

> <PUBCHEM_CONFORMER_RMSD>
0.6

> <PUBCHEM_MMFF94_PARTIAL_CHARGES>
20
1 -0.28
10 -0.15
11 -0.15
12 -0.18
13 -0.01
14 -0.14
15 0.71
16 0.28
17 0.15
18 0.15
19 0.15
2 -0.23
20 0.15
21 0.15
3 -0.36
4 -0.57
6 0.14
7 0.03
8 0.08
9 0.08

> <PUBCHEM_EFFECTIVE_ROTOR_COUNT>
1

> <PUBCHEM_PHARMACOPHORE_FEATURES>
6
1 1 acceptor
1 3 acceptor
1 4 acceptor
5 1 5 6 11 13 rings
6 2 7 8 12 14 15 rings
6 5 6 7 8 9 10 rings

> <PUBCHEM_HEAVY_ATOM_COUNT>
16

> <PUBCHEM_ATOM_DEF_STEREO_COUNT>
0

> <PUBCHEM_ATOM_UDEF_STEREO_COUNT>
0

> <PUBCHEM_BOND_DEF_STEREO_COUNT>
0

> <PUBCHEM_BOND_UDEF_STEREO_COUNT>
0

> <PUBCHEM_ISOTOPIC_ATOM_COUNT>
0

> <PUBCHEM_COMPONENT_COUNT>
1

> <PUBCHEM_CACTVS_TAUTO_COUNT>
1

> <PUBCHEM_MMFF94_ENERGY>
49.7203

> <PUBCHEM_FEATURE_SELFOVERLAP>
30.579

> <PUBCHEM_SHAPE_FINGERPRINT>
10411042 1 15960049171050836105
10608611 8 18336261232815228365
108231 29 18272088356750459113
10967382 1 18410292544555590874
10980938 120 18410856533875312603
11132069 177 18408879633485885272
11471102 20 18409724071717527077
11578080 2 16591111867683411686
11680986 33 18051693248190649711
11806522 49 18338513166120611199
12032990 46 18410296904058341500
13140716 1 18193842780264833931
13380535 21 18267311919589035609
13380535 76 18407758135946797355
14178342 30 18267860584339085456
14251717 144 18411133666925040583
14325111 11 18409166614674102672
15042514 8 18192992849287270818
15196674 1 18409166605973209920
15219456 202 18338799996641965079
15309172 13 18339931505544039833
15442244 35 17908424649845684161
15536298 74 18271244906930455046
16945 1 18194684756921357320
17990270 104 18194399991909897283
18186145 218 18272095989207881208
193761 8 17906170655277434152
19591789 44 18411983567891359470
200 152 18201146729150906061
20201158 50 18408321060388689225
20510252 161 18271809046516490928
20645476 183 17677911208491283542
20645477 70 18338509738789547679
21267235 1 18409175419251226722
21501502 16 18265330608178037337
21524375 3 18408884070492927202
221490 88 18337963268151380842
2334 1 18409728508229002016
23402539 116 18342165717851776380
23419403 2 16028653387153444016
23463225 33 18334009463213708424
23559900 14 18195519286636989114
2748010 2 18409166632038445348
2871803 45 18408315597390774943
335352 9 18049440344581055716
43471831 8 18336261267238140458
5104073 3 18409165497987810001
528886 8 18410568521995333320
54173680 148 18047755094019677010
69090 78 18269833271534198674
7364860 26 18197778795537260038
81228 2 17548399862335691842
8809292 202 18114186392758704099
9709674 26 18337113376060047523

> <PUBCHEM_SHAPE_MULTIPOLES>
305.8
5.8
2.57
0.64
1.83
1.48
-0.03
-0.74
0.17
-0.62
-0.39
-0.05
0.07
0.2

> <PUBCHEM_SHAPE_SELFOVERLAP>
686.462

> <PUBCHEM_SHAPE_VOLUME>
163.1

> <PUBCHEM_COORDINATE_TYPE>
2
5
10

> <chiral flag>
0

> <version>
0

> <s_m_Source_Path>
C:\Users\rimon\Downloads\Compressed

> <s_m_Source_File>
Conformer3D_CID_4114.sdf

> <i_m_Source_File_Index>
1

> <PUBCHEM_CONFORMER_ID>
0000101200000001

> <PUBCHEM_CONFORMER_DIVERSEORDER>
1

$$$$
4133
                    3D
 Structure written by MMmdl.
 19 19  0  0  1  0            999 V2000
    2.1225    0.8667   -0.3113 O   0  0  0  0  0  0
   -0.5276   -2.2538   -0.2299 O   0  0  0  0  0  0
    1.8870   -1.2425    0.5802 O   0  0  0  0  0  0
   -0.0378    0.0737    0.0824 C   0  0  0  0  0  0
   -0.9503   -0.9641   -0.1065 C   0  0  0  0  0  0
   -0.4910    1.3872    0.2058 C   0  0  0  0  0  0
   -2.3161   -0.6885   -0.1722 C   0  0  0  0  0  0
   -1.8568    1.6627    0.1401 C   0  0  0  0  0  0
   -2.7694    0.6249   -0.0490 C   0  0  0  0  0  0
    1.3923   -0.1918    0.1539 C   0  0  0  0  0  0
    3.5470    0.7256   -0.2935 C   0  0  0  0  0  0
    0.1926    2.2165    0.3678 H   0  0  0  0  0  0
   -3.0385   -1.4870   -0.3190 H   0  0  0  0  0  0
   -2.2104    2.6849    0.2393 H   0  0  0  0  0  0
   -3.8329    0.8395   -0.0993 H   0  0  0  0  0  0
   -1.3004   -2.8311   -0.3541 H   0  0  0  0  0  0
    3.8508   -0.1135   -0.9262 H   0  0  0  0  0  0
    3.8988    0.5832    0.7326 H   0  0  0  0  0  0
    3.9852    1.6444   -0.6919 H   0  0  0  0  0  0
  1 10  1  0  0  0
  1 11  1  0  0  0
  2  5  1  0  0  0
  2 16  1  0  0  0
  3 10  2  0  0  0
  4  5  1  0  0  0
  4  6  2  0  0  0
  4 10  1  0  0  0
  5  7  2  0  0  0
  6  8  1  0  0  0
  6 12  1  0  0  0
  7  9  1  0  0  0
  7 13  1  0  0  0
  8  9  2  0  0  0
  8 14  1  0  0  0
  9 15  1  0  0  0
 11 17  1  0  0  0
 11 18  1  0  0  0
 11 19  1  0  0  0
M  END
> <s_m_entry_id>
93

> <s_m_entry_name>
Conformer3D_CID_4133.1

> <PUBCHEM_COMPOUND_CID>
4133

> <PUBCHEM_CONFORMER_RMSD>
0.4

> <PUBCHEM_CONFORMER_DIVERSEORDER>
1
4
5
6
3
2

> <PUBCHEM_MMFF94_PARTIAL_CHARGES>
16
1 -0.43
10 0.63
11 0.28
12 0.15
13 0.15
14 0.15
15 0.15
16 0.45
2 -0.53
3 -0.57
4 0.09
5 0.08
6 -0.15
7 -0.15
8 -0.15
9 -0.15

> <PUBCHEM_EFFECTIVE_ROTOR_COUNT>
2

> <PUBCHEM_PHARMACOPHORE_FEATURES>
3
1 2 donor
1 3 acceptor
6 4 5 6 7 8 9 rings

> <PUBCHEM_HEAVY_ATOM_COUNT>
11

> <PUBCHEM_ATOM_DEF_STEREO_COUNT>
0

> <PUBCHEM_ATOM_UDEF_STEREO_COUNT>
0

> <PUBCHEM_BOND_DEF_STEREO_COUNT>
0

> <PUBCHEM_BOND_UDEF_STEREO_COUNT>
0

> <PUBCHEM_ISOTOPIC_ATOM_COUNT>
0

> <PUBCHEM_COMPONENT_COUNT>
1

> <PUBCHEM_CACTVS_TAUTO_COUNT>
4

> <PUBCHEM_MMFF94_ENERGY>
31.1415

> <PUBCHEM_FEATURE_SELFOVERLAP>
15.223

> <PUBCHEM_SHAPE_FINGERPRINT>
12716758 59 18343306989404256142
12897270 3 18411701027736060772
13024252 1 14201392807165267797
13380535 76 18411698777294666390
14325111 11 18410575041718921056
15775835 57 18336271154047166296
16945 1 18339073908038927137
20645464 45 17559937939862456626
20871998 184 18129668641543093247
21040471 1 18341044146907886603
23402539 116 18271798059910422357
23552423 10 18264767649550616587
23559900 14 18272655675882956364
241688 4 16466148909252812347
2748010 2 18338800005063107693
369184 2 16008742528548853985
5084963 1 18058444292545397467
528886 8 18411414012330581697
6333449 129 18341893038641130952
7364860 26 18270115696052408458

> <PUBCHEM_SHAPE_MULTIPOLES>
208.77
4.34
1.8
0.65
2.75
0.44
-0.01
-1.16
0.38
-0.49
-0.01
0.05
0
-0.31

> <PUBCHEM_SHAPE_SELFOVERLAP>
436.305

> <PUBCHEM_COORDINATE_TYPE>
2
5
10

> <chiral flag>
0

> <version>
0

> <s_m_Source_Path>
C:\Users\rimon\Downloads\Compressed

> <s_m_Source_File>
Conformer3D_CID_4133.sdf

> <i_m_Source_File_Index>
1

> <PUBCHEM_CONFORMER_ID>
0000102500000001

> <PUBCHEM_SHAPE_VOLUME>
119

$$$$
4276
                    3D
 Structure written by MMmdl.
 26 27  0  0  1  0            999 V2000
    2.7824    0.0131   -0.1526 O   0  0  0  0  0  0
    1.8497   -2.2032   -0.3110 O   0  0  0  0  0  0
    1.1888    2.3416    0.4637 O   0  0  0  0  0  0
   -1.2496   -0.4104    0.4912 C   0  0  0  0  0  0
    1.4415   -0.0011    0.0789 C   0  0  0  0  0  0
    0.9088   -1.2666   -0.0116 C   0  0  0  0  0  0
    0.6595    1.0963    0.3755 C   0  0  0  0  0  0
   -0.4354   -1.5047    0.1893 C   0  0  0  0  0  0
   -0.7052    0.8826    0.5837 C   0  0  0  0  0  0
   -2.7104   -0.6144    0.7178 C   0  0  0  0  0  0
    3.0342   -1.3852   -0.3995 C   0  0  0  0  0  0
   -3.5241   -0.4984   -0.5445 C   0  0  0  0  0  0
    1.2272    3.1225   -0.7325 C   0  0  0  0  0  0
   -4.4675    0.4279   -0.7483 C   0  0  0  0  0  0
   -0.8390   -2.5086    0.1131 H   0  0  0  0  0  0
   -1.3486    1.7278    0.8186 H   0  0  0  0  0  0
   -2.8838   -1.6078    1.1518 H   0  0  0  0  0  0
   -3.0668    0.0940    1.4773 H   0  0  0  0  0  0
    3.4609   -1.4929   -1.4033 H   0  0  0  0  0  0
    3.7648   -1.7451    0.3341 H   0  0  0  0  0  0
   -3.3367   -1.2281   -1.3286 H   0  0  0  0  0  0
    1.6790    4.0895   -0.4954 H   0  0  0  0  0  0
    0.2143    3.2909   -1.1114 H   0  0  0  0  0  0
    1.8373    2.6267   -1.4941 H   0  0  0  0  0  0
   -5.0231    0.4508   -1.6794 H   0  0  0  0  0  0
   -4.6998    1.1748    0.0026 H   0  0  0  0  0  0
  1  5  1  0  0  0
  1 11  1  0  0  0
  2  6  1  0  0  0
  2 11  1  0  0  0
  3  7  1  0  0  0
  3 13  1  0  0  0
  4  8  2  0  0  0
  4  9  1  0  0  0
  4 10  1  0  0  0
  5  6  2  0  0  0
  5  7  1  0  0  0
  6  8  1  0  0  0
  7  9  2  0  0  0
  8 15  1  0  0  0
  9 16  1  0  0  0
 10 12  1  0  0  0
 10 17  1  0  0  0
 10 18  1  0  0  0
 11 19  1  0  0  0
 11 20  1  0  0  0
 12 14  2  0  0  0
 12 21  1  0  0  0
 13 22  1  0  0  0
 13 23  1  0  0  0
 13 24  1  0  0  0
 14 25  1  0  0  0
 14 26  1  0  0  0
M  END
> <s_m_entry_id>
94

> <s_m_entry_name>
Conformer3D_CID_4276.1

> <PUBCHEM_COMPOUND_CID>
4276

> <PUBCHEM_CONFORMER_RMSD>
0.6

> <PUBCHEM_CONFORMER_DIVERSEORDER>
1
8
5
6
7
2
4
3

> <PUBCHEM_MMFF94_PARTIAL_CHARGES>
19
1 -0.36
10 0.28
11 0.56
12 -0.29
13 0.28
14 -0.3
15 0.15
16 0.15
2 -0.36
21 0.15
25 0.15
26 0.15
3 -0.36
4 -0.14
5 0.08
6 0.08
7 0.08
8 -0.15
9 -0.15

> <PUBCHEM_PHARMACOPHORE_FEATURES>
6
1 1 acceptor
1 14 hydrophobe
1 2 acceptor
1 3 acceptor
5 1 2 5 6 11 rings
6 4 5 6 7 8 9 rings

> <PUBCHEM_HEAVY_ATOM_COUNT>
14

> <PUBCHEM_ATOM_DEF_STEREO_COUNT>
0

> <PUBCHEM_ATOM_UDEF_STEREO_COUNT>
0

> <PUBCHEM_BOND_DEF_STEREO_COUNT>
0

> <PUBCHEM_BOND_UDEF_STEREO_COUNT>
0

> <PUBCHEM_ISOTOPIC_ATOM_COUNT>
0

> <PUBCHEM_COMPONENT_COUNT>
1

> <PUBCHEM_CACTVS_TAUTO_COUNT>
1

> <PUBCHEM_MMFF94_ENERGY>
40.9402

> <PUBCHEM_FEATURE_SELFOVERLAP>
30.604

> <PUBCHEM_SHAPE_FINGERPRINT>
10608611 8 18261671592795450321
11206711 2 18265342719869787093
11471102 20 18411415111894956903
12138202 78 18408602591073738053
12654215 9 18335415768323201397
13571099 22 18343300353674703951
14250199 8 18410571812583990173
14508225 48 18194125110277451934
14648413 74 18190182467274453369
14911166 2 18410859853885311831
14993402 34 18130791143998935831
15219456 202 18261958578136087163
15477762 27 18343016696865299495
16945 1 18339655515282861626
17041 50 18335415742959631653
17134986 127 17903080271562968132
18186145 218 18261382348407517487
18410436 195 18272366434492096696
193761 8 17835808864841895442
20201158 50 18410012122088863691
20233049 118 18040428850358882109
20606313 2 18410289198934459327
20645477 70 18342454881136730783
20671657 53 18341334383844883855
21029758 11 18342739598407353592
21524375 3 17614278192277315529
21639500 275 18340764965823663037
22112679 90 17059237915506156961
221490 88 18266180711351015723
2334 1 17764031663169033010
23402539 116 18198618848317486662
23402655 69 18341323393550996821
25 1 18335984276154344269
2748010 2 18268434525213627810
3060560 45 18341884178456208039
3071541 12 18339368572797257577
3071541 158 18335143106624877916
58734987 36 18410288082258754071
6049 1 17896050978400022505
7364860 26 18342738571662412384
81228 2 17978240361133556824
84936 182 17915738876240940841

> <PUBCHEM_SHAPE_MULTIPOLES>
270.51
5.53
2.57
0.83
5.92
1.93
0.01
-0.93
1.6
-2.26
0.41
0.29
0.12
0.27

> <PUBCHEM_SHAPE_SELFOVERLAP>
575.769

> <PUBCHEM_SHAPE_VOLUME>
151.7

> <PUBCHEM_COORDINATE_TYPE>
2
5
10

> <chiral flag>
0

> <version>
0

> <s_m_Source_Path>
C:\Users\rimon\Downloads\Compressed

> <s_m_Source_File>
Conformer3D_CID_4276.sdf

> <i_m_Source_File_Index>
1

> <PUBCHEM_CONFORMER_ID>
000010B400000001

> <PUBCHEM_EFFECTIVE_ROTOR_COUNT>
3.6

$$$$
4367
                    3D
 Structure written by MMmdl.
 28 27  0  0  1  0            999 V2000
    4.2213   -0.0784   -1.3805 O   0  0  0  0  0  0
    2.7684   -1.7037   -0.7515 O   0  0  0  0  0  0
   -4.1139   -2.1107    0.0934 O   0  5  0  0  0  0
   -1.9507   -1.7318   -0.0508 O   0  0  0  0  0  0
    3.4748   -0.5901    1.8504 N   0  0  0  0  0  0
   -1.1838    0.7642   -0.1402 N   0  0  0  0  0  0
   -3.4291   -0.0303    0.0182 N   0  0  0  0  0  0
   -3.0745    2.2129   -0.0406 N   0  0  0  0  0  0
   -3.1289   -1.3688    0.0187 N   0  3  0  0  0  0
    1.6227    0.6562    0.8416 C   0  0  0  0  0  0
    1.1446    1.4857   -0.3591 C   0  0  0  0  0  0
    3.0907    0.2260    0.7013 C   0  0  2  0  0  0
   -0.3064    1.9336   -0.2157 C   0  0  0  0  0  0
    3.3252   -0.6374   -0.5246 C   0  0  0  0  0  0
   -2.4606    0.9727   -0.0606 C   0  0  0  0  0  0
    0.9883   -0.2338    0.9436 H   0  0  0  0  0  0
    1.4978    1.2450    1.7595 H   0  0  0  0  0  0
    1.7824    2.3711   -0.4675 H   0  0  0  0  0  0
    1.2437    0.9003   -1.2808 H   0  0  0  0  0  0
    3.7345    1.1120    0.6574 H   0  0  0  0  0  0
   -0.4072    2.5478    0.6873 H   0  0  0  0  0  0
   -0.5632    2.5479   -1.0871 H   0  0  0  0  0  0
    3.3289   -0.0621    2.7100 H   0  0  0  0  0  0
    4.4733   -0.7922    1.8094 H   0  0  0  0  0  0
    4.3603   -0.6334   -2.1772 H   0  0  0  0  0  0
   -4.3951    0.2832    0.0756 H   0  0  0  0  0  0
   -2.5489    3.0783   -0.0854 H   0  0  0  0  0  0
   -4.0832    2.2988    0.0230 H   0  0  0  0  0  0
  1 14  1  0  0  0
  1 25  1  0  0  0
  2 14  2  0  0  0
  3  9  1  0  0  0
  4  9  2  0  0  0
  5 12  1  0  0  0
  5 23  1  0  0  0
  5 24  1  0  0  0
  6 13  1  0  0  0
  6 15  2  0  0  0
  7  9  1  0  0  0
  7 15  1  0  0  0
  7 26  1  0  0  0
  8 15  1  0  0  0
  8 27  1  0  0  0
  8 28  1  0  0  0
 10 11  1  0  0  0
 10 12  1  0  0  0
 10 16  1  0  0  0
 10 17  1  0  0  0
 11 13  1  0  0  0
 11 18  1  0  0  0
 11 19  1  0  0  0
 12 14  1  0  0  0
 12 20  1  0  0  0
 13 21  1  0  0  0
 13 22  1  0  0  0
M  CHG  2   3  -1   9   1
M  END
> <s_m_entry_id>
95

> <s_m_entry_name>
Conformer3D_CID_4367.1

> <PUBCHEM_COMPOUND_CID>
4367

> <PUBCHEM_CONFORMER_RMSD>
0.8

> <PUBCHEM_CONFORMER_DIVERSEORDER>
1
137
33
75
19
110
39
56
131
76
105
67
111
114
18
136
139
113
55
83
65
49
133
144
57
72
32
96
77
91
27
97
98
68
123
23
109
85
143
106
58
142
7
120
138
92
145
134
13
88
87
140
73
99
16
71
53
102
5
51
84
78
50
147
104
80
15
95
8
108
21
112
100
150
60
24
86
42
125
63
10
124
28
82
9
46
135
146
41
126
29
107
69
130
93
25
30
20
34
127
129
35
74
43
61
6
148
116
121
64
118
128
59
4
2
14
122
81
66
38
45
36
17
79
26
3
62
103
101
94
119
149
47
132
22
52
115
89
37
31
117
44
40
54
90
12
141
70
48
11

> <PUBCHEM_MMFF94_PARTIAL_CHARGES>
19
1 -0.65
12 0.33
13 0.25
14 0.66
15 0.55
2 -0.57
23 0.36
24 0.36
25 0.5
26 0.4
27 0.4
28 0.4
3 -0.52
4 -0.52
5 -0.99
6 -0.7
7 -0.45
8 -0.85
9 1.04

> <PUBCHEM_EFFECTIVE_ROTOR_COUNT>
7

> <PUBCHEM_PHARMACOPHORE_FEATURES>
10
1 1 acceptor
1 2 acceptor
1 3 acceptor
1 4 acceptor
1 5 cation
1 5 donor
1 7 donor
1 8 donor
3 1 2 14 anion
4 6 7 8 15 cation

> <PUBCHEM_HEAVY_ATOM_COUNT>
15

> <PUBCHEM_ATOM_DEF_STEREO_COUNT>
0

> <PUBCHEM_ATOM_UDEF_STEREO_COUNT>
1

> <PUBCHEM_BOND_DEF_STEREO_COUNT>
0

> <PUBCHEM_BOND_UDEF_STEREO_COUNT>
0

> <PUBCHEM_ISOTOPIC_ATOM_COUNT>
0

> <PUBCHEM_COMPONENT_COUNT>
1

> <PUBCHEM_CACTVS_TAUTO_COUNT>
3

> <PUBCHEM_MMFF94_ENERGY>
26.1505

> <PUBCHEM_FEATURE_SELFOVERLAP>
50.943

> <PUBCHEM_SHAPE_FINGERPRINT>
12346177 29 18340473496542619757
13296908 3 17989484104520475176
14251705 54 18341053029005970575
14251710 61 18341619247424157975
17834074 16 18343582945047324148
18186145 218 12252186212700426148
18915474 69 18259711094695956182
19107657 162 18343297072008369008
19107657 46 18411980230632737542
20279233 1 18201427039695652616
20281407 28 18341615871727783728
20281475 54 18336547127381656908
20442098 301 18272644692548767718
20645477 70 18119804974686374175
20671657 53 17895745313809135717
20871999 31 18334300859306403740
21249577 43 18342738507295886223
21634736 98 18115310119153586244
23048698 100 14692273033287308592
23402539 116 17968097491596490868
23532345 42 18341328967964801174
23559900 14 18270399365883702844
449060 23 18335138704383561249
5902787 121 18336535058666266144
603831 33 17530965744310150512
7364860 26 18123753311893444740

> <PUBCHEM_SHAPE_MULTIPOLES>
260.31
8.25
2.21
1.03
0.47
0.18
0.22
3.48
-0.24
2.25
-0.2
-1.54
0.13
0.24

> <PUBCHEM_SHAPE_SELFOVERLAP>
500.922

> <PUBCHEM_SHAPE_VOLUME>
157.5

> <PUBCHEM_COORDINATE_TYPE>
2
5
10

> <chiral flag>
1

> <version>
0

> <s_m_Source_Path>
C:\Users\rimon\Downloads\Compressed

> <s_m_Source_File>
Conformer3D_CID_4367.sdf

> <i_m_Source_File_Index>
1

> <PUBCHEM_CONFORMER_ID>
0000110F00000001

$$$$
4680
                    3D
 Structure written by MMmdl.
 46 48  0  0  1  0            999 V2000
   -4.5276    2.0829   -0.2217 O   0  0  0  0  0  0
   -5.8545   -0.3546   -0.1167 O   0  0  0  0  0  0
    4.8417    0.2406   -1.8690 O   0  0  0  0  0  0
    6.0567    0.2340    0.6304 O   0  0  0  0  0  0
    0.4372   -1.3593    0.3747 N   0  0  0  0  0  0
   -1.7011   -0.2237    0.1452 C   0  0  0  0  0  0
    0.4870    1.0271    0.1903 C   0  0  0  0  0  0
   -0.3079   -0.2394    0.2378 C   0  0  0  0  0  0
   -2.3709   -1.4636    0.1989 C   0  0  0  0  0  0
    1.9812    0.8142    0.3051 C   0  0  0  0  0  0
   -2.4389    0.9631    0.0033 C   0  0  0  0  0  0
   -3.7722   -1.4878    0.1088 C   0  0  0  0  0  0
   -3.8302    0.9206   -0.0845 C   0  0  0  0  0  0
   -1.6175   -2.6348    0.3404 C   0  0  0  0  0  0
   -4.4953   -0.3021   -0.0320 C   0  0  0  0  0  0
    2.7261    0.6242   -0.8456 C   0  0  0  0  0  0
    2.5689    0.8137    1.5579 C   0  0  0  0  0  0
   -0.2377   -2.5276    0.4224 C   0  0  0  0  0  0
    4.1030    0.4274   -0.7399 C   0  0  0  0  0  0
    4.7127    0.4239    0.5148 C   0  0  0  0  0  0
    3.9456    0.6170    1.6636 C   0  0  0  0  0  0
   -4.9423    2.7351    0.9769 C   0  0  0  0  0  0
   -6.4178   -0.4787   -1.4208 C   0  0  0  0  0  0
    4.1420    0.2582   -3.1118 C   0  0  0  0  0  0
    6.5117   -1.1104    0.7717 C   0  0  0  0  0  0
    0.1690    1.6929    1.0036 H   0  0  0  0  0  0
    0.2816    1.5589   -0.7482 H   0  0  0  0  0  0
   -1.9525    1.9342   -0.0424 H   0  0  0  0  0  0
   -4.3061   -2.4356    0.1492 H   0  0  0  0  0  0
   -2.0894   -3.6115    0.3862 H   0  0  0  0  0  0
    2.1948    0.6349   -1.7908 H   0  0  0  0  0  0
    1.9795    0.9614    2.4581 H   0  0  0  0  0  0
    0.3807   -3.4124    0.5325 H   0  0  0  0  0  0
    4.4139    0.6158    2.6442 H   0  0  0  0  0  0
   -5.6058    2.0874    1.5586 H   0  0  0  0  0  0
   -5.4902    3.6405    0.7022 H   0  0  0  0  0  0
   -4.0734    3.0206    1.5783 H   0  0  0  0  0  0
   -7.5066   -0.5005   -1.3230 H   0  0  0  0  0  0
   -6.0900   -1.4101   -1.8931 H   0  0  0  0  0  0
   -6.1397    0.3771   -2.0440 H   0  0  0  0  0  0
    3.6845    1.2347   -3.3040 H   0  0  0  0  0  0
    3.4196   -0.5623   -3.1800 H   0  0  0  0  0  0
    4.8834    0.0944   -3.9009 H   0  0  0  0  0  0
    6.2256   -1.7078   -0.0997 H   0  0  0  0  0  0
    6.1058   -1.5583    1.6842 H   0  0  0  0  0  0
    7.6026   -1.0972    0.8438 H   0  0  0  0  0  0
  1 13  1  0  0  0
  1 22  1  0  0  0
  2 15  1  0  0  0
  2 23  1  0  0  0
  3 19  1  0  0  0
  3 24  1  0  0  0
  4 20  1  0  0  0
  4 25  1  0  0  0
  5  8  2  0  0  0
  5 18  1  0  0  0
  6  8  1  0  0  0
  6  9  1  0  0  0
  6 11  2  0  0  0
  7  8  1  0  0  0
  7 10  1  0  0  0
  7 26  1  0  0  0
  7 27  1  0  0  0
  9 12  2  0  0  0
  9 14  1  0  0  0
 10 16  2  0  0  0
 10 17  1  0  0  0
 11 13  1  0  0  0
 11 28  1  0  0  0
 12 15  1  0  0  0
 12 29  1  0  0  0
 13 15  2  0  0  0
 14 18  2  0  0  0
 14 30  1  0  0  0
 16 19  1  0  0  0
 16 31  1  0  0  0
 17 21  2  0  0  0
 17 32  1  0  0  0
 18 33  1  0  0  0
 19 20  2  0  0  0
 20 21  1  0  0  0
 21 34  1  0  0  0
 22 35  1  0  0  0
 22 36  1  0  0  0
 22 37  1  0  0  0
 23 38  1  0  0  0
 23 39  1  0  0  0
 23 40  1  0  0  0
 24 41  1  0  0  0
 24 42  1  0  0  0
 24 43  1  0  0  0
 25 44  1  0  0  0
 25 45  1  0  0  0
 25 46  1  0  0  0
M  END
> <s_m_entry_id>
96

> <s_m_entry_name>
Conformer3D_CID_4680.1

> <PUBCHEM_COMPOUND_CID>
4680

> <PUBCHEM_CONFORMER_RMSD>
0.8

> <PUBCHEM_CONFORMER_DIVERSEORDER>
23
27
36
51
33
50
20
32
34
6
40
37
10
52
42
45
22
54
30
44
14
11
39
35
9
16
41
38
53
21
4
18
3
19
26
2
17
12
13
24
7
1
43
49
5
48
31
28
15
8
25
47
46
29

> <PUBCHEM_MMFF94_PARTIAL_CHARGES>
30
1 -0.36
10 -0.14
11 -0.15
12 -0.15
13 0.08
14 -0.15
15 0.08
16 -0.15
17 -0.15
18 0.16
19 0.08
2 -0.36
20 0.08
21 -0.15
22 0.28
23 0.28
24 0.28
25 0.28
28 0.15
29 0.15
3 -0.36
30 0.15
31 0.15
32 0.15
33 0.15
34 0.15
4 -0.36
5 -0.62
7 0.29
8 0.17

> <PUBCHEM_EFFECTIVE_ROTOR_COUNT>
6

> <PUBCHEM_PHARMACOPHORE_FEATURES>
8
1 1 acceptor
1 2 acceptor
1 3 acceptor
1 4 acceptor
1 5 acceptor
6 10 16 17 19 20 21 rings
6 5 6 8 9 14 18 rings
6 6 9 11 12 13 15 rings

> <PUBCHEM_HEAVY_ATOM_COUNT>
25

> <PUBCHEM_ATOM_DEF_STEREO_COUNT>
0

> <PUBCHEM_ATOM_UDEF_STEREO_COUNT>
0

> <PUBCHEM_BOND_DEF_STEREO_COUNT>
0

> <PUBCHEM_BOND_UDEF_STEREO_COUNT>
0

> <PUBCHEM_ISOTOPIC_ATOM_COUNT>
0

> <PUBCHEM_COMPONENT_COUNT>
1

> <PUBCHEM_CACTVS_TAUTO_COUNT>
1

> <PUBCHEM_MMFF94_ENERGY>
116.2191

> <PUBCHEM_FEATURE_SELFOVERLAP>
40.635

> <PUBCHEM_SHAPE_FINGERPRINT>
10670039 82 18334582312866592725
11315181 36 18259984906987144385
11796584 16 18412548704821904370
11991303 11 17531242920236309379
12236239 1 17386004013462993758
12390115 104 18271817766159639561
12596602 18 16443071642128742185
12616971 3 17240488004935142204
15021287 119 16950279594696392132
15042514 8 18192429904109053243
15131766 46 16010733855986968894
15183329 4 18186525393217279294
16752209 62 18336546126453921122
17844677 252 18342460373724922696
19489759 90 18343861126259002481
200 152 14908187447047461707
20645477 70 16702030772671091348
21033648 29 17561070419438014712
21267235 1 18335420197072852315
21279426 13 18200315390389882982
21285901 2 17703519822213743036
21315759 40 18040430001579078323
21781051 124 18115602568262920699
22122407 14 16153429433123666285
23366157 5 17824540769075291995
23402539 116 18343294873053912645
23559900 14 18199475531326854980
23569917 315 18260548922489049323
25147074 1 18265319639348872555
29717793 49 17749105595780927414
3004659 81 18187646891247009762
3298306 158 18201727236435339734
4098825 35 16128384736170687689
5104073 3 18264492793746108043
5265222 85 18268718389046801446
5385378 56 18267309738067507131
559249 180 18335133172872074058
59755656 215 18411413999250890703
7226269 152 18130786737557727944

> <PUBCHEM_SHAPE_MULTIPOLES>
486.03
15.27
2.16
1.59
1.95
0.41
1.28
-2.29
2.13
-2.93
-0.65
2.69
-0.27
-0.56

> <PUBCHEM_SHAPE_SELFOVERLAP>
1054.361

> <PUBCHEM_SHAPE_VOLUME>
267.7

> <PUBCHEM_COORDINATE_TYPE>
2
5
10

> <chiral flag>
0

> <version>
0

> <s_m_Source_Path>
C:\Users\rimon\Downloads\Compressed

> <s_m_Source_File>
Conformer3D_CID_4680.sdf

> <i_m_Source_File_Index>
1

> <PUBCHEM_CONFORMER_ID>
0000124800000017

$$$$
4696
                    3D
 Structure written by MMmdl.
 17 18  0  0  1  0            999 V2000
   -2.2444   -0.0459   -0.7798 O   0  0  0  0  0  0
    1.5408    1.1113    0.2490 O   0  0  0  0  0  0
   -1.8181   -1.5752    0.9822 O   0  0  0  0  0  0
    3.3761   -0.2475   -0.0490 O   0  0  0  0  0  0
    0.0090   -0.5655   -0.1549 C   0  0  0  0  0  0
   -1.3823   -1.0842   -0.2818 C   0  0  2  0  0  0
    0.2038    0.8103    0.1280 C   0  0  0  0  0  0
   -2.2199    1.1670   -0.0035 C   0  0  0  0  0  0
   -0.8198    1.6631    0.2335 C   0  0  0  0  0  0
    1.1891   -1.1500   -0.2948 C   0  0  0  0  0  0
    2.1660   -0.0835   -0.0289 C   0  0  0  0  0  0
   -1.4113   -1.9107   -1.0004 H   0  0  0  0  0  0
   -2.7417    1.0066    0.9460 H   0  0  0  0  0  0
   -2.7789    1.9161   -0.5730 H   0  0  0  0  0  0
   -0.6584    2.7085    0.4716 H   0  0  0  0  0  0
    1.4170   -2.1751   -0.5260 H   0  0  0  0  0  0
   -2.4677   -2.2775    0.8087 H   0  0  0  0  0  0
  1  6  1  0  0  0
  1  8  1  0  0  0
  2  7  1  0  0  0
  2 11  1  0  0  0
  3  6  1  0  0  0
  3 17  1  0  0  0
  4 11  2  0  0  0
  5  6  1  0  0  0
  5  7  1  0  0  0
  5 10  2  0  0  0
  6 12  1  0  0  0
  7  9  2  0  0  0
  8  9  1  0  0  0
  8 13  1  0  0  0
  8 14  1  0  0  0
  9 15  1  0  0  0
 10 11  1  0  0  0
 10 16  1  0  0  0
M  END
> <s_m_entry_id>
97

> <s_m_entry_name>
Conformer3D_CID_4696.1

> <PUBCHEM_COMPOUND_CID>
4696

> <PUBCHEM_CONFORMER_RMSD>
0.4

> <PUBCHEM_CONFORMER_DIVERSEORDER>
1
2

> <PUBCHEM_MMFF94_PARTIAL_CHARGES>
14
1 -0.56
10 -0.14
11 0.71
15 0.15
16 0.15
17 0.4
2 -0.23
3 -0.68
4 -0.57
5 -0.14
6 0.7
7 0.08
8 0.42
9 -0.29

> <PUBCHEM_PHARMACOPHORE_FEATURES>
6
1 1 acceptor
1 3 acceptor
1 3 donor
1 4 acceptor
5 2 5 7 10 11 rings
6 1 5 6 7 8 9 rings

> <PUBCHEM_HEAVY_ATOM_COUNT>
11

> <PUBCHEM_ATOM_DEF_STEREO_COUNT>
0

> <PUBCHEM_ATOM_UDEF_STEREO_COUNT>
1

> <PUBCHEM_BOND_DEF_STEREO_COUNT>
0

> <PUBCHEM_BOND_UDEF_STEREO_COUNT>
0

> <PUBCHEM_ISOTOPIC_ATOM_COUNT>
0

> <PUBCHEM_COMPONENT_COUNT>
1

> <PUBCHEM_CACTVS_TAUTO_COUNT>
1

> <PUBCHEM_MMFF94_ENERGY>
15.683

> <PUBCHEM_FEATURE_SELFOVERLAP>
30.594

> <PUBCHEM_SHAPE_FINGERPRINT>
12423570 1 11043972561939861463
12897270 3 18342171163617074044
13024252 1 13045947888859884309
13380535 76 18268144266849559255
16945 1 18411416172440662108
21040471 1 18195529194672905796
23235685 24 18339355258509227805
23402655 69 17982150250985689421
23552423 10 18261392295008495140
241688 4 15893635377817955059
2748010 2 18268423718928393468
29004967 10 18341054119895937378
369184 2 16443347559190983316
5084963 1 17749668588203967278
528886 8 18342450405205476905

> <PUBCHEM_SHAPE_MULTIPOLES>
202.9
3.57
1.62
0.72
1.78
0.06
0.04
-0.01
-0.13
-0.68
0.21
-0.24
-0.14
0.2

> <PUBCHEM_SHAPE_SELFOVERLAP>
442.544

> <PUBCHEM_SHAPE_VOLUME>
110.8

> <PUBCHEM_COORDINATE_TYPE>
2
5
10

> <chiral flag>
1

> <version>
0

> <s_m_Source_Path>
C:\Users\rimon\Downloads\Compressed

> <s_m_Source_File>
Conformer3D_CID_4696.sdf

> <i_m_Source_File_Index>
1

> <PUBCHEM_CONFORMER_ID>
0000125800000001

> <PUBCHEM_EFFECTIVE_ROTOR_COUNT>
0.8

$$$$
4837
                    3D
 Structure written by MMmdl.
 16 16  0  0  1  0            999 V2000
    1.4274    0.0012    0.2288 N   0  0  0  0  0  0
   -1.4330   -0.0013   -0.2312 N   0  0  0  0  0  0
    0.7306    1.2050   -0.2245 C   0  0  0  0  0  0
    0.7328   -1.2036   -0.2246 C   0  0  0  0  0  0
   -0.7301    1.2004    0.2258 C   0  0  0  0  0  0
   -0.7278   -1.2016    0.2259 C   0  0  0  0  0  0
    0.7914    1.2835   -1.3173 H   0  0  0  0  0  0
    1.2345    2.0849    0.1899 H   0  0  0  0  0  0
    1.2382   -2.0828    0.1896 H   0  0  0  0  0  0
    0.7936   -1.2820   -1.3174 H   0  0  0  0  0  0
   -0.7906    1.2746    1.3190 H   0  0  0  0  0  0
   -1.2360    2.0818   -0.1832 H   0  0  0  0  0  0
   -1.2322   -2.0840   -0.1828 H   0  0  0  0  0  0
   -0.7881   -1.2758    1.3191 H   0  0  0  0  0  0
    2.3806    0.0021   -0.1327 H   0  0  0  0  0  0
   -2.3829   -0.0022    0.1389 H   0  0  0  0  0  0
  1  3  1  0  0  0
  1  4  1  0  0  0
  1 15  1  0  0  0
  2  5  1  0  0  0
  2  6  1  0  0  0
  2 16  1  0  0  0
  3  5  1  0  0  0
  3  7  1  0  0  0
  3  8  1  0  0  0
  4  6  1  0  0  0
  4  9  1  0  0  0
  4 10  1  0  0  0
  5 11  1  0  0  0
  5 12  1  0  0  0
  6 13  1  0  0  0
  6 14  1  0  0  0
M  END
> <s_m_entry_id>
98

> <s_m_entry_name>
Conformer3D_CID_4837.1

> <PUBCHEM_COMPOUND_CID>
4837

> <PUBCHEM_CONFORMER_RMSD>
0.4

> <PUBCHEM_MMFF94_PARTIAL_CHARGES>
8
1 -0.9
15 0.36
16 0.36
2 -0.9
3 0.27
4 0.27
5 0.27
6 0.27

> <PUBCHEM_PHARMACOPHORE_FEATURES>
5
1 1 cation
1 1 donor
1 2 cation
1 2 donor
6 1 2 3 4 5 6 rings

> <PUBCHEM_HEAVY_ATOM_COUNT>
6

> <PUBCHEM_ATOM_DEF_STEREO_COUNT>
0

> <PUBCHEM_ATOM_UDEF_STEREO_COUNT>
0

> <PUBCHEM_BOND_DEF_STEREO_COUNT>
0

> <PUBCHEM_BOND_UDEF_STEREO_COUNT>
0

> <PUBCHEM_ISOTOPIC_ATOM_COUNT>
0

> <PUBCHEM_COMPONENT_COUNT>
1

> <PUBCHEM_CACTVS_TAUTO_COUNT>
1

> <PUBCHEM_MMFF94_ENERGY>
-0.0469

> <PUBCHEM_FEATURE_SELFOVERLAP>
25.376

> <PUBCHEM_SHAPE_FINGERPRINT>
16714656 1 18410584980668610230
20096714 4 18409731793635981091
21015797 1 9151173146993313057
21040471 1 18410576141277963145
5943 1 13423508014037512296

> <PUBCHEM_SHAPE_MULTIPOLES>
113.52
1.64
1.54
0.64
0
0
0
0
0
0
0
0
0
0

> <PUBCHEM_SHAPE_SELFOVERLAP>
211.445

> <PUBCHEM_SHAPE_VOLUME>
68.8

> <PUBCHEM_COORDINATE_TYPE>
2
5
10

> <chiral flag>
0

> <version>
0

> <s_m_Source_Path>
C:\Users\rimon\Downloads\Compressed

> <s_m_Source_File>
Conformer3D_CID_4837.sdf

> <i_m_Source_File_Index>
1

> <PUBCHEM_CONFORMER_DIVERSEORDER>
1

> <PUBCHEM_CONFORMER_ID>
1

> <PUBCHEM_EFFECTIVE_ROTOR_COUNT>
1.2

$$$$
5054
                    3D
 Structure written by MMmdl.
 14 14  0  0  1  0            999 V2000
    2.3866    1.0334    0.0003 O   0  0  0  0  0  0
   -2.3868    1.0332    0.0003 O   0  0  0  0  0  0
    1.2079    0.3531   -0.0002 C   0  0  0  0  0  0
   -1.2080    0.3529   -0.0003 C   0  0  0  0  0  0
   -0.0001    1.0504   -0.0003 C   0  0  0  0  0  0
    1.2081   -1.0418   -0.0001 C   0  0  0  0  0  0
   -1.2079   -1.0419    0.0001 C   0  0  0  0  0  0
    0.0002   -1.7392    0.0001 C   0  0  0  0  0  0
   -0.0075    2.1376   -0.0002 H   0  0  0  0  0  0
    2.1459   -1.5907    0.0001 H   0  0  0  0  0  0
   -2.1421   -1.5972    0.0004 H   0  0  0  0  0  0
    0.0003   -2.8254    0.0004 H   0  0  0  0  0  0
    2.1998    1.9879    0.0002 H   0  0  0  0  0  0
   -3.1197    0.3937    0.0004 H   0  0  0  0  0  0
  1  3  1  0  0  0
  1 13  1  0  0  0
  2  4  1  0  0  0
  2 14  1  0  0  0
  3  5  2  0  0  0
  3  6  1  0  0  0
  4  5  1  0  0  0
  4  7  2  0  0  0
  5  9  1  0  0  0
  6  8  2  0  0  0
  6 10  1  0  0  0
  7  8  1  0  0  0
  7 11  1  0  0  0
  8 12  1  0  0  0
M  END
> <s_m_entry_id>
99

> <s_m_entry_name>
Conformer3D_CID_5054.1

> <PUBCHEM_COMPOUND_CID>
5054

> <PUBCHEM_CONFORMER_RMSD>
0.4

> <PUBCHEM_MMFF94_PARTIAL_CHARGES>
14
1 -0.53
10 0.15
11 0.15
12 0.15
13 0.45
14 0.45
2 -0.53
3 0.08
4 0.08
5 -0.15
6 -0.15
7 -0.15
8 -0.15
9 0.15

> <PUBCHEM_EFFECTIVE_ROTOR_COUNT>
0

> <PUBCHEM_PHARMACOPHORE_FEATURES>
3
1 1 donor
1 2 donor
6 3 4 5 6 7 8 rings

> <PUBCHEM_HEAVY_ATOM_COUNT>
8

> <PUBCHEM_ATOM_DEF_STEREO_COUNT>
0

> <PUBCHEM_ATOM_UDEF_STEREO_COUNT>
0

> <PUBCHEM_BOND_DEF_STEREO_COUNT>
0

> <PUBCHEM_BOND_UDEF_STEREO_COUNT>
0

> <PUBCHEM_ISOTOPIC_ATOM_COUNT>
0

> <PUBCHEM_COMPONENT_COUNT>
1

> <PUBCHEM_CACTVS_TAUTO_COUNT>
5

> <PUBCHEM_MMFF94_ENERGY>
17.3003

> <PUBCHEM_FEATURE_SELFOVERLAP>
15.223

> <PUBCHEM_SHAPE_FINGERPRINT>
16714656 1 18122631822980656054
18185500 45 17330273870797653963
20096714 4 18410856516737732299
21040471 1 18410574002399931076
23552423 10 18260550082276859334
241688 4 16898774883131238314
29004967 10 17975140837881171387

> <PUBCHEM_SHAPE_MULTIPOLES>
152.9
2.47
1.67
0.59
0
0.45
0
-0.98
0
0
0
0
0.03
0

> <PUBCHEM_SHAPE_SELFOVERLAP>
319.042

> <PUBCHEM_SHAPE_VOLUME>
87.1

> <PUBCHEM_COORDINATE_TYPE>
2
5
10

> <chiral flag>
0

> <version>
0

> <s_m_Source_Path>
C:\Users\rimon\Downloads\Compressed

> <s_m_Source_File>
Conformer3D_CID_5054.sdf

> <i_m_Source_File_Index>
1

> <PUBCHEM_CONFORMER_ID>
000013BE00000001

> <PUBCHEM_CONFORMER_DIVERSEORDER>
1

$$$$
5126
                    3D
 Structure written by MMmdl.
 14 13  0  0  1  0            999 V2000
    1.9433    0.0527   -0.1163 O   0  0  0  0  0  0
   -1.6424   -0.7963    0.0291 N   0  0  0  0  0  0
   -0.4603   -0.0144   -0.3292 C   0  0  2  0  0  0
    0.7825   -0.6721    0.2716 C   0  0  0  0  0  0
   -0.6231    1.4301    0.1448 C   0  0  0  0  0  0
   -0.3683    0.0018   -1.4217 H   0  0  0  0  0  0
    0.7428   -0.6823    1.3662 H   0  0  0  0  0  0
    0.8966   -1.7056   -0.0732 H   0  0  0  0  0  0
    0.2242    2.0469   -0.1726 H   0  0  0  0  0  0
   -0.6934    1.4885    1.2368 H   0  0  0  0  0  0
   -1.5304    1.8779   -0.2759 H   0  0  0  0  0  0
   -1.7456   -0.8227    1.0431 H   0  0  0  0  0  0
   -1.5178   -1.7636   -0.2670 H   0  0  0  0  0  0
    1.9867    0.0381   -1.0876 H   0  0  0  0  0  0
  1  4  1  0  0  0
  1 14  1  0  0  0
  2  3  1  0  0  0
  2 12  1  0  0  0
  2 13  1  0  0  0
  3  4  1  0  0  0
  3  5  1  0  0  0
  3  6  1  0  0  0
  4  7  1  0  0  0
  4  8  1  0  0  0
  5  9  1  0  0  0
  5 10  1  0  0  0
  5 11  1  0  0  0
M  END
> <s_m_entry_id>
100

> <s_m_entry_name>
Conformer3D_CID_5126.1

> <PUBCHEM_COMPOUND_CID>
5126

> <PUBCHEM_CONFORMER_RMSD>
0.4

> <PUBCHEM_CONFORMER_DIVERSEORDER>
1
6
5
3
4
2

> <PUBCHEM_MMFF94_PARTIAL_CHARGES>
7
1 -0.68
12 0.36
13 0.36
14 0.4
2 -0.99
3 0.27
4 0.28

> <PUBCHEM_EFFECTIVE_ROTOR_COUNT>
1

> <PUBCHEM_PHARMACOPHORE_FEATURES>
4
1 1 acceptor
1 1 donor
1 2 cation
1 2 donor

> <PUBCHEM_HEAVY_ATOM_COUNT>
5

> <PUBCHEM_ATOM_DEF_STEREO_COUNT>
0

> <PUBCHEM_ATOM_UDEF_STEREO_COUNT>
1

> <PUBCHEM_BOND_DEF_STEREO_COUNT>
0

> <PUBCHEM_BOND_UDEF_STEREO_COUNT>
0

> <PUBCHEM_ISOTOPIC_ATOM_COUNT>
0

> <PUBCHEM_COMPONENT_COUNT>
1

> <PUBCHEM_CACTVS_TAUTO_COUNT>
1

> <PUBCHEM_MMFF94_ENERGY>
-2.1203

> <PUBCHEM_FEATURE_SELFOVERLAP>
20.297

> <PUBCHEM_SHAPE_FINGERPRINT>
139733 1 9295300446998360415
16714656 1 18271813444604667078
20096714 4 17978229353106054968
21015797 1 9727337056979807823
21040471 1 17907575826716164072
29004967 10 18337113487386091691
5943 1 17554931940656796089

> <PUBCHEM_SHAPE_MULTIPOLES>
92.05
1.92
1.24
0.63
0.65
0.33
0
-0.18
-0.02
-0.47
0.08
-0.01
0.01
-0.06

> <PUBCHEM_SHAPE_SELFOVERLAP>
155.57

> <PUBCHEM_SHAPE_VOLUME>
63.1

> <PUBCHEM_COORDINATE_TYPE>
2
5
10

> <chiral flag>
1

> <version>
0

> <s_m_Source_Path>
C:\Users\rimon\Downloads\Compressed

> <s_m_Source_File>
Conformer3D_CID_5126.sdf

> <i_m_Source_File_Index>
1

> <PUBCHEM_CONFORMER_ID>
0000140600000001

$$$$
5144
                    3D
 Structure written by MMmdl.
 22 23  0  0  1  0            999 V2000
    2.0124   -1.6332   -0.1686 O   0  0  0  0  0  0
    2.9648    0.5043    0.4070 O   0  0  0  0  0  0
   -1.0519    0.3679   -0.4279 C   0  0  0  0  0  0
    1.0867   -0.6356   -0.1775 C   0  0  0  0  0  0
    1.6307    0.5849    0.1514 C   0  0  0  0  0  0
   -0.2535   -0.7774   -0.4729 C   0  0  0  0  0  0
   -2.5081    0.2687   -0.7391 C   0  0  0  0  0  0
   -0.4963    1.6150   -0.0919 C   0  0  0  0  0  0
    0.8643    1.7311    0.2029 C   0  0  0  0  0  0
    3.2000   -0.9036    0.2019 C   0  0  0  0  0  0
   -3.3524   -0.0112    0.4767 C   0  0  0  0  0  0
   -4.0968   -1.1110    0.6380 C   0  0  0  0  0  0
   -0.6665   -1.7472   -0.7289 H   0  0  0  0  0  0
   -2.8557    1.2050   -1.1947 H   0  0  0  0  0  0
   -2.6675   -0.4985   -1.5084 H   0  0  0  0  0  0
   -1.1216    2.5039   -0.0565 H   0  0  0  0  0  0
    1.2965    2.6905    0.4631 H   0  0  0  0  0  0
    3.9469   -1.0227   -0.5915 H   0  0  0  0  0  0
    3.5998   -1.3313    1.1285 H   0  0  0  0  0  0
   -3.3637    0.7416    1.2613 H   0  0  0  0  0  0
   -4.6888   -1.2469    1.5364 H   0  0  0  0  0  0
   -4.1279   -1.8897   -0.1158 H   0  0  0  0  0  0
  1  4  1  0  0  0
  1 10  1  0  0  0
  2  5  1  0  0  0
  2 10  1  0  0  0
  3  6  2  0  0  0
  3  7  1  0  0  0
  3  8  1  0  0  0
  4  5  2  0  0  0
  4  6  1  0  0  0
  5  9  1  0  0  0
  6 13  1  0  0  0
  7 11  1  0  0  0
  7 14  1  0  0  0
  7 15  1  0  0  0
  8  9  2  0  0  0
  8 16  1  0  0  0
  9 17  1  0  0  0
 10 18  1  0  0  0
 10 19  1  0  0  0
 11 12  2  0  0  0
 11 20  1  0  0  0
 12 21  1  0  0  0
 12 22  1  0  0  0
M  END
> <s_m_entry_id>
101

> <s_m_entry_name>
Conformer3D_CID_5144.1

> <PUBCHEM_COMPOUND_CID>
5144

> <PUBCHEM_CONFORMER_RMSD>
0.6

> <PUBCHEM_CONFORMER_DIVERSEORDER>
1
3
4
2

> <PUBCHEM_MMFF94_PARTIAL_CHARGES>
18
1 -0.36
10 0.56
11 -0.29
12 -0.3
13 0.15
16 0.15
17 0.15
2 -0.36
20 0.15
21 0.15
22 0.15
3 -0.14
4 0.08
5 0.08
6 -0.15
7 0.28
8 -0.15
9 -0.15

> <PUBCHEM_PHARMACOPHORE_FEATURES>
5
1 1 acceptor
1 12 hydrophobe
1 2 acceptor
5 1 2 4 5 10 rings
6 3 4 5 6 8 9 rings

> <PUBCHEM_HEAVY_ATOM_COUNT>
12

> <PUBCHEM_ATOM_DEF_STEREO_COUNT>
0

> <PUBCHEM_ATOM_UDEF_STEREO_COUNT>
0

> <PUBCHEM_BOND_DEF_STEREO_COUNT>
0

> <PUBCHEM_BOND_UDEF_STEREO_COUNT>
0

> <PUBCHEM_ISOTOPIC_ATOM_COUNT>
0

> <PUBCHEM_COMPONENT_COUNT>
1

> <PUBCHEM_CACTVS_TAUTO_COUNT>
1

> <PUBCHEM_MMFF94_ENERGY>
24.6915

> <PUBCHEM_FEATURE_SELFOVERLAP>
25.527

> <PUBCHEM_SHAPE_FINGERPRINT>
10219947 1 18273494567897808823
10857977 72 18336538357031908889
11471102 22 18339370746377302467
11543360 7 16081381751426917678
11769659 78 17531520988596286474
12032990 46 18411140195217379678
12251169 10 18272374208852361635
12932764 1 17632567262645905517
13296908 3 18335136462605675143
14252887 29 18201728335688146774
15501101 241 18336265729740757509
16945 1 18342726438516834276
17844478 74 18261109660369710589
200 152 18059563729412683215
20201158 50 18333450945703550947
20281407 28 18113622270294800931
20645477 70 18270668780233868919
20871998 22 18199759054506989942
21501502 16 18121780801007358591
21501925 9 18410290341654073499
23402539 116 14490465361958136342
2748010 2 18126554627181717092
8809292 202 18114468937156099035

> <PUBCHEM_SHAPE_MULTIPOLES>
235.22
5.81
1.59
0.76
3.53
0.26
0.02
-2.29
-1.33
-0.45
-0.06
0.3
-0.02
0.37

> <PUBCHEM_SHAPE_SELFOVERLAP>
503.778

> <PUBCHEM_SHAPE_VOLUME>
130.9

> <PUBCHEM_COORDINATE_TYPE>
2
5
10

> <chiral flag>
0

> <version>
0

> <s_m_Source_Path>
C:\Users\rimon\Downloads\Compressed

> <s_m_Source_File>
Conformer3D_CID_5144.sdf

> <i_m_Source_File_Index>
1

> <PUBCHEM_CONFORMER_ID>
0000141800000001

> <PUBCHEM_EFFECTIVE_ROTOR_COUNT>
2.6

$$$$
5202
                    3D
 Structure written by MMmdl.
 25 26  0  0  1  0            999 V2000
    2.7352    2.4620    0.0975 O   0  0  0  0  0  0
    0.1121   -2.3478   -0.1123 N   0  0  0  0  0  0
   -4.2402    1.5678   -0.2880 N   0  0  0  0  0  0
   -1.1857   -0.6040    0.3372 C   0  0  0  0  0  0
    0.1487   -0.1361    0.1781 C   0  0  0  0  0  0
   -2.3744    0.2167    0.6440 C   0  0  0  0  0  0
    0.9428   -1.2499   -0.1030 C   0  0  0  0  0  0
   -1.1761   -1.9673    0.1523 C   0  0  0  0  0  0
   -3.0873    0.7369   -0.6178 C   0  0  0  0  0  0
    0.7591    1.1320    0.2466 C   0  0  0  0  0  0
    2.3223   -1.1586   -0.3198 C   0  0  0  0  0  0
    2.1379    1.2386    0.0320 C   0  0  0  0  0  0
    2.9057    0.1096   -0.2468 C   0  0  0  0  0  0
   -3.0828   -0.3736    1.2406 H   0  0  0  0  0  0
   -2.0842    1.0654    1.2769 H   0  0  0  0  0  0
   -1.9688   -2.7018    0.1846 H   0  0  0  0  0  0
    0.4109   -3.2968   -0.2895 H   0  0  0  0  0  0
   -3.4225   -0.1074   -1.2312 H   0  0  0  0  0  0
   -2.3888    1.3212   -1.2284 H   0  0  0  0  0  0
    0.1635    2.0149    0.4625 H   0  0  0  0  0  0
    2.9207   -2.0371   -0.5368 H   0  0  0  0  0  0
    3.9762    0.2086   -0.4111 H   0  0  0  0  0  0
   -4.6455    1.9395   -1.1461 H   0  0  0  0  0  0
   -3.9363    2.3734    0.2574 H   0  0  0  0  0  0
    2.0601    3.1324    0.2995 H   0  0  0  0  0  0
  1 12  1  0  0  0
  1 25  1  0  0  0
  2  7  1  0  0  0
  2  8  1  0  0  0
  2 17  1  0  0  0
  3  9  1  0  0  0
  3 23  1  0  0  0
  3 24  1  0  0  0
  4  5  1  0  0  0
  4  6  1  0  0  0
  4  8  2  0  0  0
  5  7  2  0  0  0
  5 10  1  0  0  0
  6  9  1  0  0  0
  6 14  1  0  0  0
  6 15  1  0  0  0
  7 11  1  0  0  0
  8 16  1  0  0  0
  9 18  1  0  0  0
  9 19  1  0  0  0
 10 12  2  0  0  0
 10 20  1  0  0  0
 11 13  2  0  0  0
 11 21  1  0  0  0
 12 13  1  0  0  0
 13 22  1  0  0  0
M  END
> <s_m_entry_id>
102

> <s_m_entry_name>
Conformer3D_CID_5202.1

> <PUBCHEM_COMPOUND_CID>
5202

> <PUBCHEM_CONFORMER_RMSD>
0.6

> <PUBCHEM_CONFORMER_DIVERSEORDER>
1
3
4
5
2

> <PUBCHEM_MMFF94_PARTIAL_CHARGES>
20
1 -0.53
10 -0.15
11 -0.15
12 0.08
13 -0.15
16 0.15
17 0.27
2 0.03
20 0.15
21 0.15
22 0.15
23 0.36
24 0.36
25 0.45
3 -0.99
4 -0.18
6 0.18
7 -0.15
8 -0.3
9 0.27

> <PUBCHEM_EFFECTIVE_ROTOR_COUNT>
2

> <PUBCHEM_PHARMACOPHORE_FEATURES>
7
1 1 donor
1 2 cation
1 2 donor
1 3 cation
1 3 donor
5 2 4 5 7 8 rings
6 5 7 10 11 12 13 rings

> <PUBCHEM_HEAVY_ATOM_COUNT>
13

> <PUBCHEM_ATOM_DEF_STEREO_COUNT>
0

> <PUBCHEM_ATOM_UDEF_STEREO_COUNT>
0

> <PUBCHEM_BOND_DEF_STEREO_COUNT>
0

> <PUBCHEM_BOND_UDEF_STEREO_COUNT>
0

> <PUBCHEM_ISOTOPIC_ATOM_COUNT>
0

> <PUBCHEM_COMPONENT_COUNT>
1

> <PUBCHEM_CACTVS_TAUTO_COUNT>
8

> <PUBCHEM_MMFF94_ENERGY>
14.5078

> <PUBCHEM_FEATURE_SELFOVERLAP>
35.614

> <PUBCHEM_SHAPE_FINGERPRINT>
1 1 18337389344640596151
10149128 76 18410854395103041869
10608611 8 18337674216931072105
11206711 2 17910678996469409574
11471102 20 18266457616276210541
12654215 9 18263362482190244980
13380535 76 18412541041624068378
13380536 305 18338798918362509134
13897977 150 18410293601381374237
13922767 16 18410569544361060504
14325111 11 18410575115012758097
14648413 74 18337678606566892858
14897335 6 18341044215627369776
14911166 2 18340778035409184038
15279308 100 18409455807833261748
16945 1 18341343188506806586
18186145 218 18272662224721294849
20606313 2 18266739086794319639
21501502 16 18338510971039135358
21524375 3 18334571339467529659
21639500 275 18338505340568950205
2334 1 18196377133018128778
23402655 69 18270674256596765325
23559900 14 18200052719861500948
25 1 18337110055918036775
2748010 2 18268723864275600326
3060560 45 18270113488138525543
528886 8 18411979143905901802
63268167 104 18342463607813638699

> <PUBCHEM_SHAPE_MULTIPOLES>
251.7
5.24
2.31
0.7
3.65
0.13
0
-3.34
-0.75
-0.55
-0.03
0.17
-0.02
0.41

> <PUBCHEM_SHAPE_SELFOVERLAP>
542.645

> <PUBCHEM_SHAPE_VOLUME>
140.4

> <PUBCHEM_COORDINATE_TYPE>
2
5
10

> <chiral flag>
0

> <version>
0

> <s_m_Source_Path>
C:\Users\rimon\Downloads\Compressed

> <s_m_Source_File>
Conformer3D_CID_5202.sdf

> <i_m_Source_File_Index>
1

> <PUBCHEM_CONFORMER_ID>
0000145200000001

$$$$
5753
                    3D
 Structure written by MMmdl.
 55 58  0  0  1  0            999 V2000
   -0.0648   -1.8752    1.4481 O   0  0  0  0  0  0
   -5.2690    0.2890    0.6149 O   0  0  0  0  0  0
    6.2671   -0.3792   -1.2746 O   0  0  0  0  0  0
   -6.1807   -1.9359   -0.5840 O   0  0  0  0  0  0
   -1.1000    1.2021   -0.3027 C   0  0  2  0  0  0
   -2.0574    0.0513    0.0653 C   0  0  2  0  0  0
    0.2827    1.0773    0.3511 C   0  0  1  0  0  0
    0.9394   -0.2620   -0.1195 C   0  0  1  0  0  0
    2.4203   -0.4413    0.4118 C   0  0  2  0  0  0
   -1.4346   -1.2594   -0.4480 C   0  0  0  0  0  0
   -3.3092    0.5116   -0.7192 C   0  0  2  0  0  0
   -0.0020   -1.4916    0.0814 C   0  0  2  0  0  0
   -1.9377    2.4513   -0.0497 C   0  0  0  0  0  0
    1.1673    2.2719   -0.0376 C   0  0  0  0  0  0
   -3.3494    2.0402   -0.5077 C   0  0  0  0  0  0
    3.2199    0.8346    0.1146 C   0  0  0  0  0  0
   -2.3722   -0.0394    1.5812 C   0  0  0  0  0  0
    2.5761    2.1379    0.5203 C   0  0  0  0  0  0
    3.0553   -1.6525   -0.3316 C   0  0  0  0  0  0
    2.5054   -0.6870    1.9353 C   0  0  0  0  0  0
   -4.5808   -0.1597   -0.3007 C   0  0  0  0  0  0
    4.5710   -1.7044   -0.2252 C   0  0  0  0  0  0
    4.4439    0.8448   -0.4391 C   0  0  0  0  0  0
    5.1710   -0.4147   -0.7194 C   0  0  0  0  0  0
   -4.9619   -1.4098   -1.0648 C   0  0  0  0  0  0
   -0.9302    1.1720   -1.3928 H   0  0  0  0  0  0
    0.1825    1.0841    1.4408 H   0  0  0  0  0  0
    1.0290   -0.1627   -1.2148 H   0  0  0  0  0  0
   -1.3979   -1.2452   -1.5449 H   0  0  0  0  0  0
   -2.0638   -2.1086   -0.1584 H   0  0  0  0  0  0
   -3.1735    0.3334   -1.7950 H   0  0  0  0  0  0
    0.4049   -2.3526   -0.4592 H   0  0  0  0  0  0
   -1.5747    3.3164   -0.6136 H   0  0  0  0  0  0
   -1.9415    2.7219    1.0121 H   0  0  0  0  0  0
    0.7284    3.2030    0.3399 H   0  0  0  0  0  0
    1.2149    2.3651   -1.1305 H   0  0  0  0  0  0
   -4.0906    2.3738    0.2257 H   0  0  0  0  0  0
   -3.5993    2.5357   -1.4535 H   0  0  0  0  0  0
   -1.4966    0.0404    2.2230 H   0  0  0  0  0  0
   -3.0348    0.7676    1.9130 H   0  0  0  0  0  0
   -2.8762   -0.9830    1.8196 H   0  0  0  0  0  0
    2.5452    2.1964    1.6152 H   0  0  0  0  0  0
    3.1701    2.9971    0.1850 H   0  0  0  0  0  0
    2.7932   -1.6062   -1.3980 H   0  0  0  0  0  0
    2.6447   -2.5964    0.0467 H   0  0  0  0  0  0
    3.5320   -0.5606    2.3020 H   0  0  0  0  0  0
    1.8845    0.0101    2.5062 H   0  0  0  0  0  0
    2.2154   -1.7067    2.2058 H   0  0  0  0  0  0
    4.9472   -2.5241   -0.8473 H   0  0  0  0  0  0
    4.9025   -1.8771    0.8035 H   0  0  0  0  0  0
    0.0326   -1.0914    2.0076 H   0  0  0  0  0  0
    4.9736    1.7691   -0.6436 H   0  0  0  0  0  0
   -4.1913   -2.1710   -0.9356 H   0  0  0  0  0  0
   -5.0721   -1.1750   -2.1272 H   0  0  0  0  0  0
   -6.8778   -1.2875   -0.7823 H   0  0  0  0  0  0
  1 12  1  0  0  0
  1 51  1  0  0  0
  2 21  2  0  0  0
  3 24  2  0  0  0
  4 25  1  0  0  0
  4 55  1  0  0  0
  5  6  1  0  0  0
  5  7  1  0  0  0
  5 13  1  0  0  0
  5 26  1  0  0  0
  6 10  1  0  0  0
  6 11  1  0  0  0
  6 17  1  0  0  0
  7  8  1  0  0  0
  7 14  1  0  0  0
  7 27  1  0  0  0
  8  9  1  0  0  0
  8 12  1  0  0  0
  8 28  1  0  0  0
  9 16  1  0  0  0
  9 19  1  0  0  0
  9 20  1  0  0  0
 10 12  1  0  0  0
 10 29  1  0  0  0
 10 30  1  0  0  0
 11 15  1  0  0  0
 11 21  1  0  0  0
 11 31  1  0  0  0
 12 32  1  0  0  0
 13 15  1  0  0  0
 13 33  1  0  0  0
 13 34  1  0  0  0
 14 18  1  0  0  0
 14 35  1  0  0  0
 14 36  1  0  0  0
 15 37  1  0  0  0
 15 38  1  0  0  0
 16 18  1  0  0  0
 16 23  2  0  0  0
 17 39  1  0  0  0
 17 40  1  0  0  0
 17 41  1  0  0  0
 18 42  1  0  0  0
 18 43  1  0  0  0
 19 22  1  0  0  0
 19 44  1  0  0  0
 19 45  1  0  0  0
 20 46  1  0  0  0
 20 47  1  0  0  0
 20 48  1  0  0  0
 21 25  1  0  0  0
 22 24  1  0  0  0
 22 49  1  0  0  0
 22 50  1  0  0  0
 23 24  1  0  0  0
 23 52  1  0  0  0
 25 53  1  0  0  0
 25 54  1  0  0  0
M  END
> <s_m_entry_id>
103

> <s_m_entry_name>
Conformer3D_CID_5753.1

> <PUBCHEM_COMPOUND_CID>
5753

> <PUBCHEM_CONFORMER_RMSD>
0.8

> <PUBCHEM_CONFORMER_DIVERSEORDER>
1
2
3

> <PUBCHEM_MMFF94_PARTIAL_CHARGES>
17
1 -0.68
11 0.06
12 0.28
16 -0.28
18 0.14
2 -0.57
21 0.45
22 0.06
23 -0.14
24 0.49
25 0.34
3 -0.57
4 -0.68
51 0.4
52 0.15
55 0.4
9 0.14

> <PUBCHEM_PHARMACOPHORE_FEATURES>
10
1 1 acceptor
1 1 donor
1 2 acceptor
1 3 acceptor
1 4 acceptor
1 4 donor
5 5 6 11 13 15 rings
6 5 6 7 8 10 12 rings
6 7 8 9 14 16 18 rings
6 9 16 19 22 23 24 rings

> <PUBCHEM_HEAVY_ATOM_COUNT>
25

> <PUBCHEM_ATOM_DEF_STEREO_COUNT>
7

> <PUBCHEM_ATOM_UDEF_STEREO_COUNT>
0

> <PUBCHEM_BOND_DEF_STEREO_COUNT>
0

> <PUBCHEM_BOND_UDEF_STEREO_COUNT>
0

> <PUBCHEM_ISOTOPIC_ATOM_COUNT>
0

> <PUBCHEM_COMPONENT_COUNT>
1

> <PUBCHEM_CACTVS_TAUTO_COUNT>
20

> <PUBCHEM_MMFF94_ENERGY>
79.7462

> <PUBCHEM_FEATURE_SELFOVERLAP>
50.849

> <PUBCHEM_SHAPE_FINGERPRINT>
10366900 7 17966970525741375457
10498660 4 18041273253920121084
11961588 58 17240768423528979620
11963148 33 18340759425274894519
12011746 2 18259705605263612508
12166972 35 18060422447023642857
12236239 1 17775289382622113073
12403259 226 18412254021887237805
12403259 415 18335132081713296197
12788726 201 18335417907417986081
12916754 54 18343580746456851609
13224815 77 18187081719882821401
13533116 47 17917148428292779777
13583140 156 14057014831484069429
13862211 1 18410006628857249610
14787075 74 18334577944800027411
14931854 50 18261396616115029462
15142383 8 14979966834721333139
15196674 1 18410853226808822284
16752209 62 18336540530343565008
16945 1 18341884195387845240
17349148 13 17967531255507758755
19591789 44 18410851032180546423
200 152 17989487428724773161
20028762 73 18201994460779341975
20645477 70 18409724105966683972
20691752 17 17386005022733225336
20775438 99 17552043596784043143
20871999 31 18335143064102316844
21033648 29 18113889464184070909
21267235 1 18340491157690714431
221357 26 18411980256265573156
22393880 68 18262508213348350381
23402539 116 18413103953270794573
23522609 53 18125192452265805817
23559900 14 18341324582508273576
2871803 45 18261105292224420561
296302 2 14490194899214243024
335352 9 18412824664991873301
350125 39 18411984620448503721
4280585 95 17332809349339842310
4340502 62 15864077550526043840
46194498 28 18202569492796812268
465052 167 18130791195601632815
474 4 17095537218519380204
484989 97 18042978759632137747
5104073 3 18342732984004880521
59755656 215 18410291385384017271
7495541 125 17489862765141916834
9709674 26 18336826489076085569

> <PUBCHEM_SHAPE_MULTIPOLES>
491.01
11.83
2.35
1.15
1.61
0.66
-0.42
-4.14
3.89
0.55
0.1
-0.23
-0.29
-0.16

> <PUBCHEM_SHAPE_SELFOVERLAP>
1051.882

> <PUBCHEM_SHAPE_VOLUME>
267.8

> <PUBCHEM_COORDINATE_TYPE>
2
5
10

> <chiral flag>
1

> <version>
0

> <s_m_Source_Path>
C:\Users\rimon\Downloads\Compressed

> <s_m_Source_File>
Conformer3D_CID_5753.sdf

> <i_m_Source_File_Index>
1

> <PUBCHEM_CONFORMER_ID>
0000167900000001

> <PUBCHEM_EFFECTIVE_ROTOR_COUNT>
3.8

$$$$
5770
                    3D
 Structure written by MMmdl.
 84 89  0  0  1  0            999 V2000
   -1.5548    2.9755   -0.6328 O   0  0  0  0  0  0
   -2.7694    0.4039   -0.4922 O   0  0  0  0  0  0
    2.5812    3.2462   -0.3882 O   0  0  0  0  0  0
    0.7559    3.6875    0.9574 O   0  0  0  0  0  0
   -3.5769   -0.2662   -2.5412 O   0  0  0  0  0  0
    9.6070    0.5421    0.2309 O   0  0  0  0  0  0
   -8.5980   -0.1021   -1.3287 O   0  0  0  0  0  0
   -6.2176   -1.1014    2.7050 O   0  0  0  0  0  0
   -8.6153   -0.7853    1.3552 O   0  0  0  0  0  0
    1.8435   -2.1828    0.0356 N   0  0  1  0  0  0
    4.7974   -0.0243    0.9147 N   0  0  0  0  0  0
    1.4736    0.6751   -0.6418 C   0  0  2  0  0  0
    0.7838   -0.4496   -1.4382 C   0  0  1  0  0  0
    1.7371    0.2063    0.8031 C   0  0  0  0  0  0
    0.6452    1.9741   -0.7355 C   0  0  1  0  0  0
    2.4838   -1.1362    0.8797 C   0  0  2  0  0  0
    1.6021   -1.7463   -1.3483 C   0  0  0  0  0  0
   -0.6700   -0.6591   -0.9875 C   0  0  0  0  0  0
   -0.8173    1.7912   -0.3105 C   0  0  2  0  0  0
   -1.4803    0.6331   -1.0620 C   0  0  2  0  0  0
    3.9567   -1.0529    0.5959 C   0  0  0  0  0  0
    2.6213   -3.4462    0.0720 C   0  0  0  0  0  0
    4.7063   -2.0592    0.0204 C   0  0  0  0  0  0
    4.0793   -3.3311   -0.4388 C   0  0  0  0  0  0
    1.3046    3.0677    0.0563 C   0  0  0  0  0  0
    6.0538   -1.6127   -0.0429 C   0  0  0  0  0  0
    6.0831   -0.3340    0.5236 C   0  0  0  0  0  0
   -2.7520    3.0530    0.1217 C   0  0  0  0  0  0
    7.2558   -2.1673   -0.5261 C   0  0  0  0  0  0
   -3.7237   -0.0456   -1.3490 C   0  0  0  0  0  0
    7.2604    0.4152    0.6313 C   0  0  0  0  0  0
    8.4394   -1.4275   -0.4257 C   0  0  0  0  0  0
    8.4393   -0.1562    0.1444 C   0  0  0  0  0  0
    3.3292    4.2648    0.2832 C   0  0  0  0  0  0
   -5.0117   -0.2420   -0.6372 C   0  0  0  0  0  0
   -5.0164   -0.5851    0.7149 C   0  0  0  0  0  0
   -6.2174   -0.0809   -1.3198 C   0  0  0  0  0  0
   -7.4276   -0.2628   -0.6505 C   0  0  0  0  0  0
   -6.2266   -0.7669    1.3843 C   0  0  0  0  0  0
    9.5441    1.8371    0.8240 C   0  0  0  0  0  0
   -7.4322   -0.6057    0.7016 C   0  0  0  0  0  0
   -9.1430   -1.2571   -1.9637 C   0  0  0  0  0  0
   -4.9429   -1.2468    3.3279 C   0  0  0  0  0  0
   -9.1910    0.3608    1.9776 C   0  0  0  0  0  0
    2.4508    0.8563   -1.1111 H   0  0  0  0  0  0
    0.7595   -0.1515   -2.4960 H   0  0  0  0  0  0
    2.2881    0.9746    1.3570 H   0  0  0  0  0  0
    0.7838    0.0927    1.3341 H   0  0  0  0  0  0
    0.6443    2.3244   -1.7784 H   0  0  0  0  0  0
    2.3975   -1.4731    1.9230 H   0  0  0  0  0  0
    2.5440   -1.5895   -1.8884 H   0  0  0  0  0  0
    1.0639   -2.5367   -1.8870 H   0  0  0  0  0  0
   -0.7214   -1.0634    0.0311 H   0  0  0  0  0  0
   -1.1441   -1.4221   -1.6182 H   0  0  0  0  0  0
   -0.8601    1.6185    0.7733 H   0  0  0  0  0  0
   -1.5847    0.9381   -2.1129 H   0  0  0  0  0  0
    2.6386   -3.7996    1.1122 H   0  0  0  0  0  0
    2.0969   -4.2282   -0.4908 H   0  0  0  0  0  0
    4.6582   -4.1904   -0.0819 H   0  0  0  0  0  0
    4.0917   -3.3588   -1.5349 H   0  0  0  0  0  0
    4.5276    0.8384    1.3666 H   0  0  0  0  0  0
   -3.5944    2.6708   -0.4593 H   0  0  0  0  0  0
   -2.6950    2.5695    1.1022 H   0  0  0  0  0  0
   -2.9577    4.1143    0.2953 H   0  0  0  0  0  0
    7.2714   -3.1574   -0.9728 H   0  0  0  0  0  0
    7.1968    1.3967    1.0843 H   0  0  0  0  0  0
    9.3660   -1.8569   -0.7989 H   0  0  0  0  0  0
    2.8443    5.2374    0.1561 H   0  0  0  0  0  0
    3.4334    4.0194    1.3444 H   0  0  0  0  0  0
    4.3249    4.3069   -0.1662 H   0  0  0  0  0  0
   -4.0571   -0.7167    1.2025 H   0  0  0  0  0  0
   -6.2232    0.1906   -2.3727 H   0  0  0  0  0  0
    8.9173    2.5189    0.2391 H   0  0  0  0  0  0
    9.2361    1.7857    1.8739 H   0  0  0  0  0  0
   10.5591    2.2480    0.8103 H   0  0  0  0  0  0
   -8.4523   -1.6394   -2.7221 H   0  0  0  0  0  0
   -9.3604   -2.0362   -1.2263 H   0  0  0  0  0  0
  -10.0770   -0.9697   -2.4543 H   0  0  0  0  0  0
   -4.3709   -2.0722    2.8903 H   0  0  0  0  0  0
   -4.3840   -0.3047    3.3308 H   0  0  0  0  0  0
   -5.1253   -1.5091    4.3753 H   0  0  0  0  0  0
  -10.1259    0.0571    2.4565 H   0  0  0  0  0  0
   -9.4139    1.1321    1.2337 H   0  0  0  0  0  0
   -8.5199    0.7614    2.7439 H   0  0  0  0  0  0
  1 19  1  0  0  0
  1 28  1  0  0  0
  2 20  1  0  0  0
  2 30  1  0  0  0
  3 25  1  0  0  0
  3 34  1  0  0  0
  4 25  2  0  0  0
  5 30  2  0  0  0
  6 33  1  0  0  0
  6 40  1  0  0  0
  7 38  1  0  0  0
  7 42  1  0  0  0
  8 39  1  0  0  0
  8 43  1  0  0  0
  9 41  1  0  0  0
  9 44  1  0  0  0
 10 16  1  0  0  0
 10 17  1  0  0  0
 10 22  1  0  0  0
 11 21  1  0  0  0
 11 27  1  0  0  0
 11 61  1  0  0  0
 12 13  1  0  0  0
 12 14  1  0  0  0
 12 15  1  0  0  0
 12 45  1  0  0  0
 13 17  1  0  0  0
 13 18  1  0  0  0
 13 46  1  0  0  0
 14 16  1  0  0  0
 14 47  1  0  0  0
 14 48  1  0  0  0
 15 19  1  0  0  0
 15 25  1  0  0  0
 15 49  1  0  0  0
 16 21  1  0  0  0
 16 50  1  0  0  0
 17 51  1  0  0  0
 17 52  1  0  0  0
 18 20  1  0  0  0
 18 53  1  0  0  0
 18 54  1  0  0  0
 19 20  1  0  0  0
 19 55  1  0  0  0
 20 56  1  0  0  0
 21 23  2  0  0  0
 22 24  1  0  0  0
 22 57  1  0  0  0
 22 58  1  0  0  0
 23 24  1  0  0  0
 23 26  1  0  0  0
 24 59  1  0  0  0
 24 60  1  0  0  0
 26 27  2  0  0  0
 26 29  1  0  0  0
 27 31  1  0  0  0
 28 62  1  0  0  0
 28 63  1  0  0  0
 28 64  1  0  0  0
 29 32  2  0  0  0
 29 65  1  0  0  0
 30 35  1  0  0  0
 31 33  2  0  0  0
 31 66  1  0  0  0
 32 33  1  0  0  0
 32 67  1  0  0  0
 34 68  1  0  0  0
 34 69  1  0  0  0
 34 70  1  0  0  0
 35 36  2  0  0  0
 35 37  1  0  0  0
 36 39  1  0  0  0
 36 71  1  0  0  0
 37 38  2  0  0  0
 37 72  1  0  0  0
 38 41  1  0  0  0
 39 41  2  0  0  0
 40 73  1  0  0  0
 40 74  1  0  0  0
 40 75  1  0  0  0
 42 76  1  0  0  0
 42 77  1  0  0  0
 42 78  1  0  0  0
 43 79  1  0  0  0
 43 80  1  0  0  0
 43 81  1  0  0  0
 44 82  1  0  0  0
 44 83  1  0  0  0
 44 84  1  0  0  0
M  END
> <s_m_entry_id>
104

> <s_m_entry_name>
Conformer3D_CID_5770.1

> <PUBCHEM_COMPOUND_CID>
5770

> <PUBCHEM_CONFORMER_RMSD>
1.2

> <PUBCHEM_CONFORMER_DIVERSEORDER>
1
33
25
14
17
29
27
13
32
21
16
5
19
20
7
34
31
10
8
24
23
3
28
22
4
26
15
18
11
30
6
12
9
2

> <PUBCHEM_MMFF94_PARTIAL_CHARGES>
45
1 -0.56
10 -0.81
11 0.03
15 0.06
16 0.45
17 0.27
19 0.28
2 -0.43
20 0.28
21 -0.33
22 0.27
23 -0.18
24 0.18
25 0.66
27 -0.15
28 0.28
29 -0.15
3 -0.43
30 0.63
31 -0.15
32 -0.15
33 0.08
34 0.28
35 0.09
36 -0.15
37 -0.15
38 0.08
39 0.08
4 -0.57
40 0.28
41 0.08
42 0.28
43 0.28
44 0.28
5 -0.57
6 -0.36
61 0.27
65 0.15
66 0.15
67 0.15
7 -0.36
71 0.15
72 0.15
8 -0.36
9 -0.36

> <PUBCHEM_PHARMACOPHORE_FEATURES>
16
1 1 acceptor
1 10 cation
1 11 cation
1 11 donor
1 4 acceptor
1 5 acceptor
1 6 acceptor
1 7 acceptor
1 8 acceptor
1 9 acceptor
5 11 21 23 26 27 rings
6 10 12 13 14 16 17 rings
6 10 16 21 22 23 24 rings
6 12 13 15 18 19 20 rings
6 26 27 29 31 32 33 rings
6 35 36 37 38 39 41 rings

> <PUBCHEM_HEAVY_ATOM_COUNT>
44

> <PUBCHEM_ATOM_DEF_STEREO_COUNT>
6

> <PUBCHEM_ATOM_UDEF_STEREO_COUNT>
0

> <PUBCHEM_BOND_DEF_STEREO_COUNT>
0

> <PUBCHEM_BOND_UDEF_STEREO_COUNT>
0

> <PUBCHEM_ISOTOPIC_ATOM_COUNT>
0

> <PUBCHEM_COMPONENT_COUNT>
1

> <PUBCHEM_CACTVS_TAUTO_COUNT>
1

> <PUBCHEM_MMFF94_ENERGY>
159.9349

> <PUBCHEM_FEATURE_SELFOVERLAP>
81.519

> <PUBCHEM_SHAPE_FINGERPRINT>
10190108 129 18342455924544459274
10391435 84 17821731645382832427
10653451 467 18261394472899896706
10674148 151 15647054859674177341
12373685 5 14201114596791094224
12440605 4 17909830178078643911
12522641 126 18188773993017066100
12522641 24 17489016167760511888
12857493 111 18260269646224201605
13150687 139 9367345937940046848
13383668 251 18267286802646435303
13782708 43 17749962184855332411
13811026 1 18334292063350622405
14856354 85 16415471670935670455
150020 25 17821728321278325566
15131766 46 13540170772940427714
15347591 1 18120365455044266854
15392192 104 17060336327644080071
15444296 7 18335982056505442820
15721738 202 18342453734074508192
15840311 113 17489299828553445696
15927050 60 17908418405659646332
16992787 43 18341328972908829260
19611394 137 18261399957584079738
20105231 36 18201438052498767590
20501277 279 18341889723997257664
21049683 271 18260265248673108380
22149856 69 18271248218666667344
24771293 8 17989489606864107815
25269216 80 14779554513401279777
2747138 104 18334862706096606658
3178227 256 18409731781294372182
335507 130 18343297060072916476
3552219 110 17775006761290224128
394071 54 18273496771132018910
437795 51 18187080685170106484
44426699 60 17096096904582837948
4461854 278 18130792264970148086
5028188 123 16630237113100522526
6691757 9 16343701059104383935
9962374 69 18340193185707781407

> <PUBCHEM_SHAPE_MULTIPOLES>
842.71
29.84
3.64
1.85
9.71
3.12
-0.82
-8.79
-6
-5.54
-0.07
5.27
-0.65
1.29

> <PUBCHEM_SHAPE_SELFOVERLAP>
1833.057

> <PUBCHEM_SHAPE_VOLUME>
455.4

> <PUBCHEM_COORDINATE_TYPE>
2
5
10

> <chiral flag>
1

> <version>
0

> <s_m_Source_Path>
C:\Users\rimon\Downloads\Compressed

> <s_m_Source_File>
Conformer3D_CID_5770.sdf

> <i_m_Source_File_Index>
1

> <PUBCHEM_CONFORMER_ID>
0000168A00000001

> <PUBCHEM_EFFECTIVE_ROTOR_COUNT>
11.6

$$$$
5780
                    3D
 Structure written by MMmdl.
 26 25  0  0  1  0            999 V2000
   -1.1862   -1.7940   -1.0345 O   0  0  0  0  0  0
    1.5483   -1.5607   -0.8896 O   0  0  0  0  0  0
   -2.8512   -0.5745    0.8131 O   0  0  0  0  0  0
    1.7111   -0.5685    1.7691 O   0  0  0  0  0  0
   -2.8753    2.0270   -0.0841 O   0  0  0  0  0  0
    2.7166    1.6744   -0.9156 O   0  0  0  0  0  0
   -0.6183   -1.0290    0.0283 C   0  0  1  0  0  0
    0.7399   -0.4759   -0.4352 C   0  0  1  0  0  0
   -1.6133    0.0623    0.4716 C   0  0  1  0  0  0
    1.4925    0.3096    0.6577 C   0  0  2  0  0  0
   -1.9264    1.0995   -0.6047 C   0  0  0  0  0  0
    2.8621    0.8299    0.2238 C   0  0  0  0  0  0
   -0.4776   -1.7454    0.8459 H   0  0  0  0  0  0
    0.5963    0.1596   -1.3151 H   0  0  0  0  0  0
   -1.2666    0.5674    1.3794 H   0  0  0  0  0  0
    0.8805    1.1525    0.9952 H   0  0  0  0  0  0
   -2.3727    0.6461   -1.4949 H   0  0  0  0  0  0
   -1.0397    1.6660   -0.8987 H   0  0  0  0  0  0
    3.5413    0.0103   -0.0327 H   0  0  0  0  0  0
    3.3402    1.3994    1.0282 H   0  0  0  0  0  0
   -1.2043   -1.2399   -1.8327 H   0  0  0  0  0  0
    1.7241   -2.1366   -0.1258 H   0  0  0  0  0  0
   -2.6655   -1.2098    1.5255 H   0  0  0  0  0  0
    2.1330   -0.0481    2.4740 H   0  0  0  0  0  0
   -3.6626    1.5208    0.1800 H   0  0  0  0  0  0
    2.1249    2.4038   -0.6637 H   0  0  0  0  0  0
  1  7  1  0  0  0
  1 21  1  0  0  0
  2  8  1  0  0  0
  2 22  1  0  0  0
  3  9  1  0  0  0
  3 23  1  0  0  0
  4 10  1  0  0  0
  4 24  1  0  0  0
  5 11  1  0  0  0
  5 25  1  0  0  0
  6 12  1  0  0  0
  6 26  1  0  0  0
  7  8  1  0  0  0
  7  9  1  0  0  0
  7 13  1  0  0  0
  8 10  1  0  0  0
  8 14  1  0  0  0
  9 11  1  0  0  0
  9 15  1  0  0  0
 10 12  1  0  0  0
 10 16  1  0  0  0
 11 17  1  0  0  0
 11 18  1  0  0  0
 12 19  1  0  0  0
 12 20  1  0  0  0
M  END
> <s_m_entry_id>
105

> <s_m_entry_name>
Conformer3D_CID_5780.1

> <PUBCHEM_COMPOUND_CID>
5780

> <PUBCHEM_CONFORMER_RMSD>
0.6

> <PUBCHEM_CONFORMER_DIVERSEORDER>
1
7
19
15
20
13
4
17
23
24
11
9
22
10
18
5
3
26
6
2
16
14
12
21
8
25

> <PUBCHEM_MMFF94_PARTIAL_CHARGES>
18
1 -0.68
10 0.28
11 0.28
12 0.28
2 -0.68
21 0.4
22 0.4
23 0.4
24 0.4
25 0.4
26 0.4
3 -0.68
4 -0.68
5 -0.68
6 -0.68
7 0.28
8 0.28
9 0.28

> <PUBCHEM_EFFECTIVE_ROTOR_COUNT>
5

> <PUBCHEM_PHARMACOPHORE_FEATURES>
12
1 1 acceptor
1 1 donor
1 2 acceptor
1 2 donor
1 3 acceptor
1 3 donor
1 4 acceptor
1 4 donor
1 5 acceptor
1 5 donor
1 6 acceptor
1 6 donor

> <PUBCHEM_HEAVY_ATOM_COUNT>
12

> <PUBCHEM_ATOM_DEF_STEREO_COUNT>
4

> <PUBCHEM_ATOM_UDEF_STEREO_COUNT>
0

> <PUBCHEM_BOND_DEF_STEREO_COUNT>
0

> <PUBCHEM_BOND_UDEF_STEREO_COUNT>
0

> <PUBCHEM_ISOTOPIC_ATOM_COUNT>
0

> <PUBCHEM_COMPONENT_COUNT>
1

> <PUBCHEM_CACTVS_TAUTO_COUNT>
1

> <PUBCHEM_MMFF94_ENERGY>
27.7866

> <PUBCHEM_FEATURE_SELFOVERLAP>
60.938

> <PUBCHEM_SHAPE_FINGERPRINT>
100427 49 17403453464985907793
12932764 1 18202279255559186162
13380535 21 17988098784062151366
13839132 238 18335708212672844429
14251711 518 18191298493062583940
14648413 74 18193004728839172631
15775835 57 18265058118384153792
16945 1 18200864201332162191
19973954 147 18337958874462809229
20653085 51 18340209570627914625
21028194 46 18342458179238759544
21040471 1 18130496474861345754
21922407 69 17823396361874256714
230 275 18124864664882725305
23235685 24 17917715729100475201
369184 2 17168131360761081123
5084963 1 18271253724609271955
81228 2 17412446310254808671

> <PUBCHEM_SHAPE_MULTIPOLES>
211.74
4.4
1.8
1.14
0.06
0.25
-0.23
2.14
-0.23
0.46
0.58
-0.37
-0.23
-0.11

> <PUBCHEM_SHAPE_SELFOVERLAP>
398.003

> <PUBCHEM_COORDINATE_TYPE>
2
5
10

> <chiral flag>
1

> <version>
0

> <s_m_Source_Path>
C:\Users\rimon\Downloads\Compressed

> <s_m_Source_File>
Conformer3D_CID_5780.sdf

> <i_m_Source_File_Index>
1

> <PUBCHEM_CONFORMER_ID>
0000169400000001

> <PUBCHEM_SHAPE_VOLUME>
131

$$$$
5950
                    3D
 Structure written by MMmdl.
 13 12  0  0  1  0            999 V2000
    1.4573   -1.0438    0.2682 O   0  0  0  0  0  0
    1.2492    1.1165   -0.4047 O   0  0  0  0  0  0
   -1.4105    1.1507    0.1821 N   0  0  0  0  0  0
   -0.7085   -0.1136    0.3937 C   0  0  1  0  0  0
   -1.3345   -1.2000   -0.4702 C   0  0  0  0  0  0
    0.7470    0.0903    0.0308 C   0  0  0  0  0  0
   -0.7666   -0.3737    1.4558 H   0  0  0  0  0  0
   -0.8580   -2.1695   -0.2878 H   0  0  0  0  0  0
   -2.4023   -1.3127   -0.2521 H   0  0  0  0  0  0
   -1.2248   -0.9797   -1.5384 H   0  0  0  0  0  0
   -2.3916    1.0420    0.4376 H   0  0  0  0  0  0
   -1.4071    1.3875   -0.8099 H   0  0  0  0  0  0
    2.4062   -0.9341    0.0447 H   0  0  0  0  0  0
  1  6  1  0  0  0
  1 13  1  0  0  0
  2  6  2  0  0  0
  3  4  1  0  0  0
  3 11  1  0  0  0
  3 12  1  0  0  0
  4  5  1  0  0  0
  4  6  1  0  0  0
  4  7  1  0  0  0
  5  8  1  0  0  0
  5  9  1  0  0  0
  5 10  1  0  0  0
M  END
> <s_m_entry_id>
106

> <s_m_entry_name>
Conformer3D_CID_5950.1

> <PUBCHEM_COMPOUND_CID>
5950

> <PUBCHEM_CONFORMER_RMSD>
0.4

> <PUBCHEM_CONFORMER_DIVERSEORDER>
1
3
2

> <PUBCHEM_MMFF94_PARTIAL_CHARGES>
8
1 -0.65
11 0.36
12 0.36
13 0.5
2 -0.57
3 -0.99
4 0.33
6 0.66

> <PUBCHEM_EFFECTIVE_ROTOR_COUNT>
1

> <PUBCHEM_PHARMACOPHORE_FEATURES>
5
1 1 acceptor
1 2 acceptor
1 3 cation
1 3 donor
3 1 2 6 anion

> <PUBCHEM_HEAVY_ATOM_COUNT>
6

> <PUBCHEM_ATOM_DEF_STEREO_COUNT>
1

> <PUBCHEM_ATOM_UDEF_STEREO_COUNT>
0

> <PUBCHEM_BOND_DEF_STEREO_COUNT>
0

> <PUBCHEM_BOND_UDEF_STEREO_COUNT>
0

> <PUBCHEM_ISOTOPIC_ATOM_COUNT>
0

> <PUBCHEM_COMPONENT_COUNT>
1

> <PUBCHEM_CACTVS_TAUTO_COUNT>
1

> <PUBCHEM_MMFF94_ENERGY>
1.5212

> <PUBCHEM_FEATURE_SELFOVERLAP>
25.429

> <PUBCHEM_SHAPE_FINGERPRINT>
139733 1 10810435145306950879
16714656 1 17834121844547885910
20096714 4 18336274448292194721
21015797 1 9294747371048054674
21040471 1 18199189481819369609
24536 1 17822010959911299856
29004967 10 17974853083746877907
5943 1 14140374571562451139

> <PUBCHEM_SHAPE_MULTIPOLES>
106.76
1.92
1.35
0.68
0.03
0.06
-0.01
-0.14
-0.16
-0.16
-0.03
-0.04
-0.03
-0.3

> <PUBCHEM_SHAPE_SELFOVERLAP>
193.798

> <PUBCHEM_SHAPE_VOLUME>
68.8

> <PUBCHEM_COORDINATE_TYPE>
2
5
10

> <chiral flag>
1

> <version>
0

> <s_m_Source_Path>
C:\Users\rimon\Downloads\Compressed

> <s_m_Source_File>
Conformer3D_CID_5950.sdf

> <i_m_Source_File_Index>
1

> <PUBCHEM_CONFORMER_ID>
1730

$$$$
5951
                    3D
 Structure written by MMmdl.
 14 13  0  0  1  0            999 V2000
    1.9164    1.0306   -0.2064 O   0  0  0  0  0  0
   -0.9147    1.4730    0.6928 O   0  0  0  0  0  0
   -1.6876    0.0439   -0.8956 O   0  0  0  0  0  0
   -0.1783   -1.9614    0.3145 N   0  0  0  0  0  0
    0.2499   -0.5719    0.4674 C   0  0  1  0  0  0
    1.5043   -0.3229   -0.3653 C   0  0  0  0  0  0
   -0.8900    0.3087   -0.0075 C   0  0  0  0  0  0
    0.4351   -0.3707    1.5285 H   0  0  0  0  0  0
    2.3293   -0.9735   -0.0556 H   0  0  0  0  0  0
    1.3198   -0.4858   -1.4328 H   0  0  0  0  0  0
   -0.3831   -2.1614   -0.6638 H   0  0  0  0  0  0
   -1.0421   -2.1182    0.8321 H   0  0  0  0  0  0
    2.1022    1.1706    0.7378 H   0  0  0  0  0  0
   -1.6432    2.0607    0.3991 H   0  0  0  0  0  0
  1  6  1  0  0  0
  1 13  1  0  0  0
  2  7  1  0  0  0
  2 14  1  0  0  0
  3  7  2  0  0  0
  4  5  1  0  0  0
  4 11  1  0  0  0
  4 12  1  0  0  0
  5  6  1  0  0  0
  5  7  1  0  0  0
  5  8  1  0  0  0
  6  9  1  0  0  0
  6 10  1  0  0  0
M  END
> <s_m_entry_id>
107

> <s_m_entry_name>
Conformer3D_CID_5951.1

> <PUBCHEM_COMPOUND_CID>
5951

> <PUBCHEM_CONFORMER_RMSD>
0.4

> <PUBCHEM_CONFORMER_DIVERSEORDER>
1
8
7
4
5
3
6
2
9

> <PUBCHEM_MMFF94_PARTIAL_CHARGES>
11
1 -0.68
11 0.36
12 0.36
13 0.4
14 0.5
2 -0.65
3 -0.57
4 -0.99
5 0.33
6 0.28
7 0.66

> <PUBCHEM_EFFECTIVE_ROTOR_COUNT>
2

> <PUBCHEM_PHARMACOPHORE_FEATURES>
7
1 1 acceptor
1 1 donor
1 2 acceptor
1 3 acceptor
1 4 cation
1 4 donor
3 2 3 7 anion

> <PUBCHEM_HEAVY_ATOM_COUNT>
7

> <PUBCHEM_ATOM_DEF_STEREO_COUNT>
1

> <PUBCHEM_ATOM_UDEF_STEREO_COUNT>
0

> <PUBCHEM_BOND_DEF_STEREO_COUNT>
0

> <PUBCHEM_BOND_UDEF_STEREO_COUNT>
0

> <PUBCHEM_ISOTOPIC_ATOM_COUNT>
0

> <PUBCHEM_COMPONENT_COUNT>
1

> <PUBCHEM_CACTVS_TAUTO_COUNT>
1

> <PUBCHEM_MMFF94_ENERGY>
4.149

> <PUBCHEM_FEATURE_SELFOVERLAP>
35.579

> <PUBCHEM_SHAPE_FINGERPRINT>
137420 1 12485356495207036850
139733 1 18261115153558827558
18185500 45 17836357155712849555
20096714 4 18195819461474012680
21040471 1 18335140903522744364
23552449 1 17979076307930056396
24536 1 18340778112665698116
29004967 10 11815602104003645950
5943 1 11546198244563313227

> <PUBCHEM_SHAPE_MULTIPOLES>
121.47
1.98
1.53
0.79
0.38
0.42
0.04
-0.63
0.42
0.06
-0.29
-0.18
-0.03
-0.17

> <PUBCHEM_SHAPE_SELFOVERLAP>
224.017

> <PUBCHEM_SHAPE_VOLUME>
76.6

> <PUBCHEM_COORDINATE_TYPE>
2
5
10

> <chiral flag>
1

> <version>
0

> <s_m_Source_Path>
C:\Users\rimon\Downloads\Compressed

> <s_m_Source_File>
Conformer3D_CID_5951.sdf

> <i_m_Source_File_Index>
1

> <PUBCHEM_CONFORMER_ID>
0000173F00000001

$$$$
5960
                    3D
 Structure written by MMmdl.
 16 15  0  0  1  0            999 V2000
    0.8765   -1.7477    0.4612 O   0  0  0  0  0  0
   -2.5468    0.2085   -1.0110 O   0  0  0  0  0  0
    2.0079   -0.5891   -1.1272 O   0  0  0  0  0  0
   -1.8021   -0.7792    0.8987 O   0  0  0  0  0  0
    1.7445    1.6788    0.4055 N   0  0  0  0  0  0
    0.7272    0.6375    0.5499 C   0  0  1  0  0  0
   -0.5957    1.1159   -0.0613 C   0  0  0  0  0  0
    1.2748   -0.5980   -0.1470 C   0  0  0  0  0  0
   -1.6864    0.0732    0.0312 C   0  0  0  0  0  0
    0.6051    0.4158    1.6166 H   0  0  0  0  0  0
   -0.4391    1.3530   -1.1219 H   0  0  0  0  0  0
   -0.9553    2.0203    0.4426 H   0  0  0  0  0  0
    2.5932    1.3992    0.8965 H   0  0  0  0  0  0
    1.4247    2.5341    0.8586 H   0  0  0  0  0  0
    1.2403   -2.5417    0.0146 H   0  0  0  0  0  0
   -3.2665   -0.4573   -0.9797 H   0  0  0  0  0  0
  1  8  1  0  0  0
  1 15  1  0  0  0
  2  9  1  0  0  0
  2 16  1  0  0  0
  3  8  2  0  0  0
  4  9  2  0  0  0
  5  6  1  0  0  0
  5 13  1  0  0  0
  5 14  1  0  0  0
  6  7  1  0  0  0
  6  8  1  0  0  0
  6 10  1  0  0  0
  7  9  1  0  0  0
  7 11  1  0  0  0
  7 12  1  0  0  0
M  END
> <s_m_entry_id>
108

> <s_m_entry_name>
Conformer3D_CID_5960.1

> <PUBCHEM_COMPOUND_CID>
5960

> <PUBCHEM_CONFORMER_RMSD>
0.6

> <PUBCHEM_CONFORMER_DIVERSEORDER>
1
8
12
4
3
2
9
5
11
7
6
10

> <PUBCHEM_MMFF94_PARTIAL_CHARGES>
13
1 -0.65
13 0.36
14 0.36
15 0.5
16 0.5
2 -0.65
3 -0.57
4 -0.57
5 -0.99
6 0.33
7 0.06
8 0.66
9 0.66

> <PUBCHEM_EFFECTIVE_ROTOR_COUNT>
3

> <PUBCHEM_PHARMACOPHORE_FEATURES>
8
1 1 acceptor
1 2 acceptor
1 3 acceptor
1 4 acceptor
1 5 cation
1 5 donor
3 1 3 8 anion
3 2 4 9 anion

> <PUBCHEM_HEAVY_ATOM_COUNT>
9

> <PUBCHEM_ATOM_DEF_STEREO_COUNT>
1

> <PUBCHEM_ATOM_UDEF_STEREO_COUNT>
0

> <PUBCHEM_BOND_DEF_STEREO_COUNT>
0

> <PUBCHEM_BOND_UDEF_STEREO_COUNT>
0

> <PUBCHEM_ISOTOPIC_ATOM_COUNT>
0

> <PUBCHEM_COMPONENT_COUNT>
1

> <PUBCHEM_CACTVS_TAUTO_COUNT>
1

> <PUBCHEM_MMFF94_ENERGY>
7.3698

> <PUBCHEM_FEATURE_SELFOVERLAP>
40.715

> <PUBCHEM_SHAPE_FINGERPRINT>
12897270 3 18041011613012225318
137420 1 9505317914091190224
18185500 45 17905329524481664858
21040471 1 18122060072681638224
21922407 69 16415192416546670307
23552333 60 17631716262299918581
23552423 10 18411980239307295405
23552449 11 18200856405839835033
24536 1 18410851066598430641
29004967 10 18342463629378152392

> <PUBCHEM_SHAPE_MULTIPOLES>
156.76
2.93
1.48
0.93
1.09
0.06
0.12
-0.12
0.63
-0.72
-0.26
0.08
-0.12
0.36

> <PUBCHEM_SHAPE_SELFOVERLAP>
299.836

> <PUBCHEM_SHAPE_VOLUME>
95.1

> <PUBCHEM_COORDINATE_TYPE>
2
5
10

> <chiral flag>
1

> <version>
0

> <s_m_Source_Path>
C:\Users\rimon\Downloads\Compressed

> <s_m_Source_File>
Conformer3D_CID_5960.sdf

> <i_m_Source_File_Index>
1

> <PUBCHEM_CONFORMER_ID>
0000174800000001

$$$$
5962
                    3D
 Structure written by MMmdl.
 24 23  0  0  1  0            999 V2000
   -2.7908   -1.6235   -0.3318 O   0  0  0  0  0  0
   -3.5637    0.2615    0.6609 O   0  0  0  0  0  0
   -1.5026    1.7690   -0.0718 N   0  0  0  0  0  0
    4.8579   -0.3942    0.2918 N   0  0  0  0  0  0
    1.1674    0.3292   -0.3051 C   0  0  0  0  0  0
   -0.1555   -0.2958    0.1586 C   0  0  0  0  0  0
    2.4066   -0.3826    0.2435 C   0  0  0  0  0  0
   -1.4135    0.3533   -0.4323 C   0  0  1  0  0  0
    3.6883    0.3006   -0.2331 C   0  0  0  0  0  0
   -2.6942   -0.3175    0.0195 C   0  0  0  0  0  0
    1.2003    1.3818    0.0009 H   0  0  0  0  0  0
    1.2016    0.3162   -1.4017 H   0  0  0  0  0  0
   -0.2045   -0.2620    1.2554 H   0  0  0  0  0  0
   -0.1479   -1.3614   -0.1051 H   0  0  0  0  0  0
    2.3982   -1.4306   -0.0810 H   0  0  0  0  0  0
    2.3689   -0.3832    1.3401 H   0  0  0  0  0  0
   -1.3829    0.2891   -1.5263 H   0  0  0  0  0  0
    3.7077    1.3445    0.0985 H   0  0  0  0  0  0
    3.7326    0.2970   -1.3275 H   0  0  0  0  0  0
   -1.5674    1.8676    0.9405 H   0  0  0  0  0  0
   -2.3525    2.1750   -0.4609 H   0  0  0  0  0  0
    4.8417   -0.3724    1.3106 H   0  0  0  0  0  0
    5.7014    0.1029    0.0088 H   0  0  0  0  0  0
   -3.6273   -2.0269   -0.0160 H   0  0  0  0  0  0
  1 10  1  0  0  0
  1 24  1  0  0  0
  2 10  2  0  0  0
  3  8  1  0  0  0
  3 20  1  0  0  0
  3 21  1  0  0  0
  4  9  1  0  0  0
  4 22  1  0  0  0
  4 23  1  0  0  0
  5  6  1  0  0  0
  5  7  1  0  0  0
  5 11  1  0  0  0
  5 12  1  0  0  0
  6  8  1  0  0  0
  6 13  1  0  0  0
  6 14  1  0  0  0
  7  9  1  0  0  0
  7 15  1  0  0  0
  7 16  1  0  0  0
  8 10  1  0  0  0
  8 17  1  0  0  0
  9 18  1  0  0  0
  9 19  1  0  0  0
M  END
> <s_m_entry_id>
109

> <s_m_entry_name>
Conformer3D_CID_5962.1

> <PUBCHEM_COMPOUND_CID>
5962

> <PUBCHEM_CONFORMER_RMSD>
0.6

> <PUBCHEM_CONFORMER_DIVERSEORDER>
2
69
67
30
93
65
90
29
18
59
77
40
22
32
56
35
85
66
8
73
75
7
61
64
72
70
89
62
55
37
79
46
68
50
92
44
63
88
5
76
52
16
17
71
19
80
25
54
34
41
53
12
74
84
1
6
23
45
39
82
83
47
3
13
42
4
49
86
26
9
87
58
81
60
21
31
78
33
38
48
20
36
24
51
15
27
91
57
11
28
43
10
14

> <PUBCHEM_MMFF94_PARTIAL_CHARGES>
12
1 -0.65
10 0.66
2 -0.57
20 0.36
21 0.36
22 0.36
23 0.36
24 0.5
3 -0.99
4 -0.99
8 0.33
9 0.27

> <PUBCHEM_EFFECTIVE_ROTOR_COUNT>
5

> <PUBCHEM_PHARMACOPHORE_FEATURES>
7
1 1 acceptor
1 2 acceptor
1 3 cation
1 3 donor
1 4 cation
1 4 donor
3 1 2 10 anion

> <PUBCHEM_HEAVY_ATOM_COUNT>
10

> <PUBCHEM_ATOM_DEF_STEREO_COUNT>
1

> <PUBCHEM_ATOM_UDEF_STEREO_COUNT>
0

> <PUBCHEM_BOND_DEF_STEREO_COUNT>
0

> <PUBCHEM_BOND_UDEF_STEREO_COUNT>
0

> <PUBCHEM_ISOTOPIC_ATOM_COUNT>
0

> <PUBCHEM_COMPONENT_COUNT>
1

> <PUBCHEM_CACTVS_TAUTO_COUNT>
1

> <PUBCHEM_MMFF94_ENERGY>
0.9369

> <PUBCHEM_FEATURE_SELFOVERLAP>
35.58

> <PUBCHEM_SHAPE_FINGERPRINT>
11062470 55 11527947859386917362
12932764 1 17488728022213747326
14325111 11 18335981987216207414
18342897 69 18409724058515912674
190213 19 13326856642999686966
20645464 45 17132120147433185679
20828058 44 18344145899691559430
21293036 1 14418135127601398720
22485316 2 18411696582597877162
23380061 127 18409162186852672052
23402539 116 18408595968128373974

> <PUBCHEM_SHAPE_MULTIPOLES>
184.09
7.75
1.15
0.68
6.62
0.13
0
-1.2
0.77
-0.91
-0.08
-0.09
0
-0.27

> <PUBCHEM_SHAPE_SELFOVERLAP>
337.151

> <PUBCHEM_SHAPE_VOLUME>
116.7

> <PUBCHEM_COORDINATE_TYPE>
2
5
10

> <chiral flag>
1

> <version>
0

> <s_m_Source_Path>
C:\Users\rimon\Downloads\Compressed

> <s_m_Source_File>
Conformer3D_CID_5962.sdf

> <i_m_Source_File_Index>
1

> <PUBCHEM_CONFORMER_ID>
0000174A00000002

$$$$
5988
                    3D
 Structure written by MMmdl.
 45 46  0  0  1  0            999 V2000
   -1.4680    0.4385   -0.9184 O   0  0  0  0  0  0
   -0.6033   -0.8919    0.8122 O   0  0  0  0  0  0
    0.9285    0.4834   -0.3053 O   0  0  0  0  0  0
   -3.0702   -2.0054    1.1933 O   0  0  0  0  0  0
   -4.6200    0.6319    0.7326 O   0  0  0  0  0  0
    1.2231    0.2156    2.5658 O   0  0  0  0  0  0
    3.6108   -1.7286    0.6379 O   0  0  0  0  0  0
    3.1500    1.8347    1.1537 O   0  0  0  0  0  0
   -1.9582   -1.8480   -2.4300 O   0  0  0  0  0  0
   -1.3845    3.2450   -0.8933 O   0  0  0  0  0  0
    3.8369    0.2057   -2.5044 O   0  0  0  0  0  0
   -1.4947   -0.8632   -0.3037 C   0  0  1  0  0  0
   -2.9301   -1.0229    0.1866 C   0  0  2  0  0  0
   -3.2290    0.3737    0.6887 C   0  0  1  0  0  0
   -2.5505    1.2243   -0.3791 C   0  0  1  0  0  0
    0.7534   -0.7453    0.3971 C   0  0  1  0  0  0
    1.6462   -0.7853    1.6390 C   0  0  1  0  0  0
    3.1147   -0.5553    1.2746 C   0  0  2  0  0  0
    3.2915    0.6577    0.3521 C   0  0  1  0  0  0
    2.2579    0.7203   -0.7858 C   0  0  1  0  0  0
   -1.0903   -1.9271   -1.3122 C   0  0  0  0  0  0
   -2.0027    2.5323    0.1653 C   0  0  0  0  0  0
    2.5886   -0.1903   -1.9666 C   0  0  0  0  0  0
   -3.6217   -1.2732   -0.6273 H   0  0  0  0  0  0
   -2.8148    0.5301    1.6917 H   0  0  0  0  0  0
   -3.2289    1.4361   -1.2150 H   0  0  0  0  0  0
    1.0588   -1.5992   -0.2109 H   0  0  0  0  0  0
    1.5257   -1.7530    2.1409 H   0  0  0  0  0  0
    3.6908   -0.4029    2.1956 H   0  0  0  0  0  0
    4.3100    0.6750   -0.0511 H   0  0  0  0  0  0
    2.2441    1.7505   -1.1644 H   0  0  0  0  0  0
   -1.1311   -2.9324   -0.8803 H   0  0  0  0  0  0
   -0.0995   -1.7686   -1.7400 H   0  0  0  0  0  0
   -1.2448    2.3605    0.9369 H   0  0  0  0  0  0
   -2.7990    3.1543    0.5841 H   0  0  0  0  0  0
    1.8210   -0.1132   -2.7443 H   0  0  0  0  0  0
    2.6532   -1.2446   -1.6891 H   0  0  0  0  0  0
   -3.9800   -1.9485    1.5318 H   0  0  0  0  0  0
   -4.7364    1.5664    0.9746 H   0  0  0  0  0  0
    0.2787    0.0666    2.7433 H   0  0  0  0  0  0
    4.5490   -1.5769    0.4327 H   0  0  0  0  0  0
    3.3427    2.6011    0.5871 H   0  0  0  0  0  0
   -1.6962   -2.5508   -3.0488 H   0  0  0  0  0  0
   -0.6790    2.6806   -1.2535 H   0  0  0  0  0  0
    3.7489    1.1234   -2.8135 H   0  0  0  0  0  0
  1 12  1  0  0  0
  1 15  1  0  0  0
  2 12  1  0  0  0
  2 16  1  0  0  0
  3 16  1  0  0  0
  3 20  1  0  0  0
  4 13  1  0  0  0
  4 38  1  0  0  0
  5 14  1  0  0  0
  5 39  1  0  0  0
  6 17  1  0  0  0
  6 40  1  0  0  0
  7 18  1  0  0  0
  7 41  1  0  0  0
  8 19  1  0  0  0
  8 42  1  0  0  0
  9 21  1  0  0  0
  9 43  1  0  0  0
 10 22  1  0  0  0
 10 44  1  0  0  0
 11 23  1  0  0  0
 11 45  1  0  0  0
 12 13  1  0  0  0
 12 21  1  0  0  0
 13 14  1  0  0  0
 13 24  1  0  0  0
 14 15  1  0  0  0
 14 25  1  0  0  0
 15 22  1  0  0  0
 15 26  1  0  0  0
 16 17  1  0  0  0
 16 27  1  0  0  0
 17 18  1  0  0  0
 17 28  1  0  0  0
 18 19  1  0  0  0
 18 29  1  0  0  0
 19 20  1  0  0  0
 19 30  1  0  0  0
 20 23  1  0  0  0
 20 31  1  0  0  0
 21 32  1  0  0  0
 21 33  1  0  0  0
 22 34  1  0  0  0
 22 35  1  0  0  0
 23 36  1  0  0  0
 23 37  1  0  0  0
M  END
> <s_m_entry_id>
110

> <s_m_entry_name>
Conformer3D_CID_5988.1

> <PUBCHEM_COMPOUND_CID>
5988

> <PUBCHEM_CONFORMER_RMSD>
0.8

> <PUBCHEM_CONFORMER_DIVERSEORDER>
1
5
7
3
6
2
4

> <PUBCHEM_MMFF94_PARTIAL_CHARGES>
31
1 -0.56
10 -0.68
11 -0.68
12 0.56
13 0.28
14 0.28
15 0.28
16 0.56
17 0.28
18 0.28
19 0.28
2 -0.56
20 0.28
21 0.28
22 0.28
23 0.28
3 -0.56
38 0.4
39 0.4
4 -0.68
40 0.4
41 0.4
42 0.4
43 0.4
44 0.4
45 0.4
5 -0.68
6 -0.68
7 -0.68
8 -0.68
9 -0.68

> <PUBCHEM_PHARMACOPHORE_FEATURES>
21
1 1 acceptor
1 10 acceptor
1 10 donor
1 11 acceptor
1 11 donor
1 2 acceptor
1 3 acceptor
1 4 acceptor
1 4 donor
1 5 acceptor
1 5 donor
1 6 acceptor
1 6 donor
1 7 acceptor
1 7 donor
1 8 acceptor
1 8 donor
1 9 acceptor
1 9 donor
5 1 12 13 14 15 rings
6 3 16 17 18 19 20 rings

> <PUBCHEM_HEAVY_ATOM_COUNT>
23

> <PUBCHEM_ATOM_DEF_STEREO_COUNT>
9

> <PUBCHEM_ATOM_UDEF_STEREO_COUNT>
0

> <PUBCHEM_BOND_DEF_STEREO_COUNT>
0

> <PUBCHEM_BOND_UDEF_STEREO_COUNT>
0

> <PUBCHEM_ISOTOPIC_ATOM_COUNT>
0

> <PUBCHEM_COMPONENT_COUNT>
1

> <PUBCHEM_CACTVS_TAUTO_COUNT>
1

> <PUBCHEM_MMFF94_ENERGY>
77.6043

> <PUBCHEM_FEATURE_SELFOVERLAP>
106.726

> <PUBCHEM_SHAPE_FINGERPRINT>
10498660 4 18408044026397964117
10922523 26 18270957947412558034
12173636 292 18187639206870113283
13224815 77 17458622358473311570
13538477 17 18113339708453955071
14787075 74 16953691508025939297
16752209 62 18263631888762839941
16945 1 18335425621479279865
18186145 218 17274547520514330359
18981168 100 18268423530044661341
21069387 34 14261360128088530127
21486144 27 17060339638598854669
21524375 3 18051681158311593581
23557571 272 18058448883949780938
23598288 3 18263344932996233811
3286 77 13046208503433749912
3797600 57 17024331783845889456
45790113 50 17748831773987668583
474 4 16660656180029715844
5161694 15 17275108284303089140
5845 1 17700395143258406769
7097593 13 17606669223978608523
81228 2 17772737510739799175

> <PUBCHEM_SHAPE_MULTIPOLES>
408.77
6.87
2.31
2.04
0.35
1.13
-0.51
0.41
0.45
-1.56
-0.45
1.48
-0.52
-0.16

> <PUBCHEM_SHAPE_SELFOVERLAP>
844.863

> <PUBCHEM_SHAPE_VOLUME>
231.2

> <PUBCHEM_COORDINATE_TYPE>
2
5
10

> <chiral flag>
1

> <version>
0

> <s_m_Source_Path>
C:\Users\rimon\Downloads\Compressed

> <s_m_Source_File>
Conformer3D_CID_5988.sdf

> <i_m_Source_File_Index>
1

> <PUBCHEM_CONFORMER_ID>
0000176400000001

> <PUBCHEM_EFFECTIVE_ROTOR_COUNT>
7.2

$$$$
5997
                    3D
 Structure written by MMmdl.
 74 77  0  0  1  0            999 V2000
    7.4996    1.5828   -0.3199 O   0  0  0  0  0  0
   -0.8177   -1.1082   -0.2032 C   0  0  1  0  0  0
   -0.1192   -0.4371    0.9962 C   0  0  2  0  0  0
    1.4069   -0.5652    0.9577 C   0  0  1  0  0  0
    1.9478    0.0601   -0.3611 C   0  0  1  0  0  0
   -2.2919   -0.8444    0.1890 C   0  0  2  0  0  0
   -0.3507   -0.3835   -1.4733 C   0  0  0  0  0  0
    3.5192   -0.0819   -0.4669 C   0  0  2  0  0  0
   -0.8724   -0.9821    2.2059 C   0  0  0  0  0  0
    1.1802   -0.4327   -1.6188 C   0  0  0  0  0  0
   -2.3228   -1.1293    1.7092 C   0  0  0  0  0  0
    2.0419    0.1295    2.1715 C   0  0  0  0  0  0
   -3.3507   -1.6209   -0.5805 C   0  0  1  0  0  0
   -0.5360   -2.6262   -0.3284 C   0  0  0  0  0  0
    4.1902    0.2693    0.8685 C   0  0  0  0  0  0
    4.0250    0.9005   -1.5654 C   0  0  0  0  0  0
    3.5099    0.3709    2.0236 C   0  0  0  0  0  0
    3.9298   -1.5261   -0.8427 C   0  0  0  0  0  0
    5.6816    0.5131    0.8483 C   0  0  0  0  0  0
    5.5422    1.0788   -1.6005 C   0  0  0  0  0  0
   -4.7871   -1.2758   -0.1342 C   0  0  0  0  0  0
    6.0799    1.5067   -0.2396 C   0  0  2  0  0  0
   -3.2110   -1.3511   -2.0841 C   0  0  0  0  0  0
   -5.1857    0.2026   -0.2341 C   0  0  0  0  0  0
   -6.5950    0.4923    0.2927 C   0  0  0  0  0  0
   -7.0210    1.9641    0.1265 C   0  0  0  0  0  0
   -6.9608    2.4322   -1.3284 C   0  0  0  0  0  0
   -6.1320    2.8612    0.9919 C   0  0  0  0  0  0
   -0.3420    0.6430    0.9624 H   0  0  0  0  0  0
    1.6832   -1.6247    1.0013 H   0  0  0  0  0  0
    1.7287    1.1384   -0.2924 H   0  0  0  0  0  0
   -2.4681    0.2316    0.0536 H   0  0  0  0  0  0
   -0.6679    0.6670   -1.4515 H   0  0  0  0  0  0
   -0.7587   -0.8152   -2.3872 H   0  0  0  0  0  0
   -0.8128   -0.3057    3.0646 H   0  0  0  0  0  0
   -0.4762   -1.9538    2.5211 H   0  0  0  0  0  0
    1.4682   -1.4584   -1.8669 H   0  0  0  0  0  0
    1.4577    0.1809   -2.4834 H   0  0  0  0  0  0
   -2.6868   -2.1380    1.9354 H   0  0  0  0  0  0
   -2.9829   -0.4196    2.2204 H   0  0  0  0  0  0
    1.8749   -0.4861    3.0637 H   0  0  0  0  0  0
    1.5596    1.0968    2.3598 H   0  0  0  0  0  0
   -3.2280   -2.6991   -0.4184 H   0  0  0  0  0  0
   -0.9839   -3.0472   -1.2333 H   0  0  0  0  0  0
    0.5324   -2.8514   -0.3834 H   0  0  0  0  0  0
   -0.9299   -3.1942    0.5205 H   0  0  0  0  0  0
    3.5741    1.8900   -1.4087 H   0  0  0  0  0  0
    3.6971    0.5660   -2.5568 H   0  0  0  0  0  0
    4.0374    0.6439    2.9344 H   0  0  0  0  0  0
    3.6098   -1.7868   -1.8567 H   0  0  0  0  0  0
    5.0153   -1.6694   -0.8217 H   0  0  0  0  0  0
    3.5014   -2.2625   -0.1550 H   0  0  0  0  0  0
    6.0427    0.8850    1.8160 H   0  0  0  0  0  0
    6.2092   -0.4372    0.6979 H   0  0  0  0  0  0
    6.0327    0.1540   -1.9285 H   0  0  0  0  0  0
    5.8095    1.8311   -2.3531 H   0  0  0  0  0  0
   -5.4968   -1.8725   -0.7224 H   0  0  0  0  0  0
   -4.9223   -1.6028    0.9045 H   0  0  0  0  0  0
    5.7045    2.5078    0.0055 H   0  0  0  0  0  0
   -3.0371   -0.2938   -2.3068 H   0  0  0  0  0  0
   -4.1284   -1.6408   -2.6111 H   0  0  0  0  0  0
   -2.4266   -1.9624   -2.5342 H   0  0  0  0  0  0
   -4.4754    0.8060    0.3359 H   0  0  0  0  0  0
   -5.1073    0.5076   -1.2817 H   0  0  0  0  0  0
    7.8276    1.8603    0.5525 H   0  0  0  0  0  0
   -6.6571    0.2080    1.3505 H   0  0  0  0  0  0
   -7.3119   -0.1425   -0.2432 H   0  0  0  0  0  0
   -8.0556    2.0552    0.4799 H   0  0  0  0  0  0
   -7.5096    1.7460   -1.9817 H   0  0  0  0  0  0
   -7.4214    3.4218   -1.4250 H   0  0  0  0  0  0
   -5.9346    2.5173   -1.6989 H   0  0  0  0  0  0
   -6.1070    2.5091    2.0285 H   0  0  0  0  0  0
   -6.5260    3.8837    1.0014 H   0  0  0  0  0  0
   -5.1039    2.9156    0.6205 H   0  0  0  0  0  0
  1 22  1  0  0  0
  1 65  1  0  0  0
  2  3  1  0  0  0
  2  6  1  0  0  0
  2  7  1  0  0  0
  2 14  1  0  0  0
  3  4  1  0  0  0
  3  9  1  0  0  0
  3 29  1  0  0  0
  4  5  1  0  0  0
  4 12  1  0  0  0
  4 30  1  0  0  0
  5  8  1  0  0  0
  5 10  1  0  0  0
  5 31  1  0  0  0
  6 11  1  0  0  0
  6 13  1  0  0  0
  6 32  1  0  0  0
  7 10  1  0  0  0
  7 33  1  0  0  0
  7 34  1  0  0  0
  8 15  1  0  0  0
  8 16  1  0  0  0
  8 18  1  0  0  0
  9 11  1  0  0  0
  9 35  1  0  0  0
  9 36  1  0  0  0
 10 37  1  0  0  0
 10 38  1  0  0  0
 11 39  1  0  0  0
 11 40  1  0  0  0
 12 17  1  0  0  0
 12 41  1  0  0  0
 12 42  1  0  0  0
 13 21  1  0  0  0
 13 23  1  0  0  0
 13 43  1  0  0  0
 14 44  1  0  0  0
 14 45  1  0  0  0
 14 46  1  0  0  0
 15 17  2  0  0  0
 15 19  1  0  0  0
 16 20  1  0  0  0
 16 47  1  0  0  0
 16 48  1  0  0  0
 17 49  1  0  0  0
 18 50  1  0  0  0
 18 51  1  0  0  0
 18 52  1  0  0  0
 19 22  1  0  0  0
 19 53  1  0  0  0
 19 54  1  0  0  0
 20 22  1  0  0  0
 20 55  1  0  0  0
 20 56  1  0  0  0
 21 24  1  0  0  0
 21 57  1  0  0  0
 21 58  1  0  0  0
 22 59  1  0  0  0
 23 60  1  0  0  0
 23 61  1  0  0  0
 23 62  1  0  0  0
 24 25  1  0  0  0
 24 63  1  0  0  0
 24 64  1  0  0  0
 25 26  1  0  0  0
 25 66  1  0  0  0
 25 67  1  0  0  0
 26 27  1  0  0  0
 26 28  1  0  0  0
 26 68  1  0  0  0
 27 69  1  0  0  0
 27 70  1  0  0  0
 27 71  1  0  0  0
 28 72  1  0  0  0
 28 73  1  0  0  0
 28 74  1  0  0  0
M  END
> <s_m_entry_id>
111

> <s_m_entry_name>
Conformer3D_CID_5997.1

> <PUBCHEM_COMPOUND_CID>
5997

> <PUBCHEM_CONFORMER_RMSD>
0.8

> <PUBCHEM_CONFORMER_DIVERSEORDER>
1
7
5
8
4
3
2
6

> <PUBCHEM_MMFF94_PARTIAL_CHARGES>
9
1 -0.68
12 0.14
15 -0.28
17 -0.29
19 0.14
22 0.28
49 0.15
65 0.4
8 0.14

> <PUBCHEM_EFFECTIVE_ROTOR_COUNT>
7

> <PUBCHEM_PHARMACOPHORE_FEATURES>
9
1 1 acceptor
1 1 donor
1 23 hydrophobe
3 26 27 28 hydrophobe
5 13 21 24 25 26 hydrophobe
5 2 3 6 9 11 rings
6 2 3 4 5 7 10 rings
6 4 5 8 12 15 17 rings
6 8 15 16 19 20 22 rings

> <PUBCHEM_HEAVY_ATOM_COUNT>
28

> <PUBCHEM_ATOM_DEF_STEREO_COUNT>
8

> <PUBCHEM_ATOM_UDEF_STEREO_COUNT>
0

> <PUBCHEM_BOND_DEF_STEREO_COUNT>
0

> <PUBCHEM_BOND_UDEF_STEREO_COUNT>
0

> <PUBCHEM_ISOTOPIC_ATOM_COUNT>
0

> <PUBCHEM_COMPONENT_COUNT>
1

> <PUBCHEM_CACTVS_TAUTO_COUNT>
1

> <PUBCHEM_MMFF94_ENERGY>
82.553

> <PUBCHEM_FEATURE_SELFOVERLAP>
45.771

> <PUBCHEM_SHAPE_FINGERPRINT>
10 15 14201398317544894844
10554248 39 18199174101953245359
10674148 151 18114187432842097806
10693767 8 14548746058220655756
10763959 59 17846497071130424904
10906281 52 17676499366678374398
11456790 92 17530959199002116096
11578080 2 18129671794048770365
11646440 116 15791729715594053676
12011746 2 16702310087321501690
12035758 1 14490475287696122777
12236239 1 17967809478914911594
12596602 18 17530688727435562617
12788726 201 18040703771474481796
12838862 33 15913321408802949984
13140716 1 15431175757926876262
13540713 4 16055169497864760667
13690498 29 16987705965868870375
13914758 101 18342460322649070642
14251764 18 17386006217161245607
14251764 30 8502655891874380677
14765038 42 16950288428821426101
14849402 71 17168435985638482997
14931854 50 16988575610561587846
15183329 4 16630528406409440099
15196674 1 15625960754516932474
15238133 3 18333725836347762376
15840311 113 17822853057797274213
17349148 13 13038919857996304966
17980427 23 17967535700941478639
18222031 100 14405187257277350666
20105231 36 15068620466676381880
20511986 3 17917986187750276934
20775438 99 12676311884408373973
21033648 29 18200865270647027048
21267235 1 15625393462087966950
21279426 13 16487252213924147391
21424621 283 18407760322496464899
21521239 73 14476956787811061861
21623969 137 14345793842346874809
21756936 100 18113336432095723219
21781055 127 17458634398395783884
21792961 116 17274830168344647799
21859007 373 17560505236312641768
22122407 14 18042137586055571521
221357 26 15410623592460290010
2215653 11 15913331307642354906
22393880 68 16773787139040921655
23559900 14 16056880286053780946
23569914 152 15836511509965455149
23576562 1 16844434098215242269
2838139 119 18336546109696149021
3004659 81 16415479384839559866
312425 54 12974155234818435261
3178227 256 15068343419394461636
3633792 109 18059303063262761046
3882209 13 16194826947298677463
392239 28 15719396157206857359
4058900 60 18343027649132611883
4093350 32 18187080646932444458
4098825 35 18412826850544501902
4340502 62 14996282517783219032
465052 167 11169916086851966654
474113 269 17131275628731627422
5104073 3 14635410659827713573
5385378 56 17022899021542622650
59755656 215 16988847167741490984
999808 66 12612750220459161881

> <PUBCHEM_SHAPE_MULTIPOLES>
570.36
18.22
2.24
2.01
9.38
0.64
-0.38
16.13
3.09
3.43
0.33
-0.76
-0.09
-0.4

> <PUBCHEM_SHAPE_SELFOVERLAP>
1181.228

> <PUBCHEM_SHAPE_VOLUME>
325.9

> <PUBCHEM_COORDINATE_TYPE>
2
5
10

> <chiral flag>
1

> <version>
0

> <s_m_Source_Path>
C:\Users\rimon\Downloads\Compressed

> <s_m_Source_File>
Conformer3D_CID_5997.sdf

> <i_m_Source_File_Index>
1

> <PUBCHEM_CONFORMER_ID>
0000176D00000001

$$$$
6029
                    3D
 Structure written by MMmdl.
 29 30  0  0  1  0            999 V2000
   -1.3647   -0.5406    1.0224 O   0  0  0  0  0  0
   -1.2427    2.3466   -1.1009 O   0  0  0  0  0  0
   -3.4093    1.5468    0.3499 O   0  0  0  0  0  0
   -2.3215   -3.0728    0.2879 O   0  0  0  0  0  0
    1.5410    2.3481    0.7092 O   0  0  0  0  0  0
    4.5491   -0.9633   -0.4006 O   0  0  0  0  0  0
    0.7132    0.2101    0.2587 N   0  0  0  0  0  0
    3.0374    0.6979    0.1557 N   0  0  0  0  0  0
   -1.3671    0.9713   -0.8022 C   0  0  2  0  0  0
   -2.7968    0.5760   -0.4986 C   0  0  1  0  0  0
   -0.6539    0.5853    0.4822 C   0  0  1  0  0  0
   -2.6101   -0.7014    0.3085 C   0  0  1  0  0  0
   -2.5029   -1.9500   -0.5568 C   0  0  0  0  0  0
    1.7412    1.1721    0.3978 C   0  0  0  0  0  0
    1.0251   -1.0978   -0.0939 C   0  0  0  0  0  0
    2.2654   -1.5349   -0.3215 C   0  0  0  0  0  0
    3.3965   -0.5935   -0.1979 C   0  0  0  0  0  0
   -0.9985    0.3959   -1.6599 H   0  0  0  0  0  0
   -3.4241    0.4672   -1.3872 H   0  0  0  0  0  0
   -0.6899    1.3964    1.2193 H   0  0  0  0  0  0
   -3.3922   -0.8362    1.0643 H   0  0  0  0  0  0
   -1.6682   -1.9065   -1.2606 H   0  0  0  0  0  0
   -3.4267   -2.0953   -1.1263 H   0  0  0  0  0  0
   -0.2948    2.5393   -1.1999 H   0  0  0  0  0  0
   -2.9270    1.5808    1.1927 H   0  0  0  0  0  0
    0.2135   -1.8036   -0.1870 H   0  0  0  0  0  0
   -2.2681   -3.8569   -0.2848 H   0  0  0  0  0  0
    3.7919    1.3721    0.2498 H   0  0  0  0  0  0
    2.4709   -2.5628   -0.5939 H   0  0  0  0  0  0
  1 11  1  0  0  0
  1 12  1  0  0  0
  2  9  1  0  0  0
  2 24  1  0  0  0
  3 10  1  0  0  0
  3 25  1  0  0  0
  4 13  1  0  0  0
  4 27  1  0  0  0
  5 14  2  0  0  0
  6 17  2  0  0  0
  7 11  1  0  0  0
  7 14  1  0  0  0
  7 15  1  0  0  0
  8 14  1  0  0  0
  8 17  1  0  0  0
  8 28  1  0  0  0
  9 10  1  0  0  0
  9 11  1  0  0  0
  9 18  1  0  0  0
 10 12  1  0  0  0
 10 19  1  0  0  0
 11 20  1  0  0  0
 12 13  1  0  0  0
 12 21  1  0  0  0
 13 22  1  0  0  0
 13 23  1  0  0  0
 15 16  2  0  0  0
 15 26  1  0  0  0
 16 17  1  0  0  0
 16 29  1  0  0  0
M  END
> <s_m_entry_id>
112

> <s_m_entry_name>
Conformer3D_CID_6029.1

> <PUBCHEM_COMPOUND_CID>
6029

> <PUBCHEM_CONFORMER_RMSD>
0.6

> <PUBCHEM_CONFORMER_DIVERSEORDER>
1
12
11
8
5
14
13
2
6
4
10
15
7
9
3

> <PUBCHEM_MMFF94_PARTIAL_CHARGES>
23
1 -0.56
10 0.28
11 0.58
12 0.28
13 0.28
14 0.69
15 -0.04
16 -0.14
17 0.62
2 -0.68
24 0.4
25 0.4
26 0.15
27 0.4
28 0.37
29 0.15
3 -0.68
4 -0.68
5 -0.57
6 -0.57
7 -0.47
8 -0.49
9 0.28

> <PUBCHEM_EFFECTIVE_ROTOR_COUNT>
3

> <PUBCHEM_PHARMACOPHORE_FEATURES>
12
1 1 acceptor
1 2 acceptor
1 2 donor
1 3 acceptor
1 3 donor
1 4 acceptor
1 4 donor
1 5 acceptor
1 6 acceptor
1 8 donor
5 1 9 10 11 12 rings
6 7 8 14 15 16 17 rings

> <PUBCHEM_HEAVY_ATOM_COUNT>
17

> <PUBCHEM_ATOM_DEF_STEREO_COUNT>
4

> <PUBCHEM_ATOM_UDEF_STEREO_COUNT>
0

> <PUBCHEM_BOND_DEF_STEREO_COUNT>
0

> <PUBCHEM_BOND_UDEF_STEREO_COUNT>
0

> <PUBCHEM_ISOTOPIC_ATOM_COUNT>
0

> <PUBCHEM_COMPONENT_COUNT>
1

> <PUBCHEM_CACTVS_TAUTO_COUNT>
3

> <PUBCHEM_MMFF94_ENERGY>
45.575

> <PUBCHEM_FEATURE_SELFOVERLAP>
60.916

> <PUBCHEM_SHAPE_FINGERPRINT>
10608611 8 18411694409070320272
11132069 177 18412822491152670354
12138202 97 18115013096363414527
12500047 106 18337105674898420639
12932764 1 17967523554309682824
12969540 114 17969481746676566629
13024252 1 16009039354287118313
14115302 16 18336839601648300212
14965852 173 18412545426753782219
15219456 202 18411979191161156488
15375462 6 18194680603719344900
15775835 57 18261396581164531307
16945 1 18263910082025638729
200 152 17703501129908876543
20201158 50 18340205189629501342
20871999 31 18260255361721254623
21501502 16 18410013281534659820
221490 88 18268153230900116538
22721475 48 18411985762460917878
[truncated: 8,076,201 more chars]
